# Supplementary material for: The development and validation of a multivariable model to predict the bleeding risk score for patients with non-valvular atrial fibrillation using direct oral anticoagulants in the Arab population
Source: PLoS One. 2021 May 3;16(5):e0250502. doi: 10.1371/journal.pone.0250502 (PMC8092758; doi:10.1371/journal.pone.0250502)
Supplement: S1 File — Excel based calculator that predicts the three months bleeding risk score. (XLSX) [file pone.0250502.s001.xlsx]

## Sheet: Sheet3
	Parameter (Category)	Intercept	Gender (Female)	Age Demographics	LastDOAK (Dabgatran)	LastDOAK (Rivaroxiban)	Other Comorbidities (Yes)	PriorDOAK (Yes)	Renal Disease (CDK 1)	Renal Disease (CDK 2)	Renal Disease (CDK 3)	Renal Disease (CDK 4 or above)	Aspirin (Yes)	Liver Dis (Yes)	Cirrhosis (Yes)	CNS Dis (Yes)	Stroke CNS (Yes)	Hepatitis Liver Dise (Yes)	CAD (Yes)	Anti plt (Yes)	Cardiac Dis (Yes)
	Estimate	-1.8605	-0.0274	0.0134	0.0791	0.933	0.3012	0.3868	0.169	0.2801	0.3928	0.3992	0.0884	0.3317	0.4358	0.1058	0.1599	0.2726	0.1274	0.1035	0.2482
		1	1	0	-1	-1	-1	-1	-1	-1	-1	-1	-1	-1	-1	-1	-1	-1	-1	-1	-1
	Beta*X	-1.8605	-0.0274	0	-0.0791	-0.933	-0.3012	-0.3868	-0.169	-0.2801	-0.3928	-0.3992	-0.0884	-0.3317	-0.4358	-0.1058	-0.1599	-0.2726	-0.1274	-0.1035	-0.2482
	Sum (Beta*x)	-6.7024
	E^sum	0.00122796
	Logistic prob if negative	0.00122646
	Logistic prob	0.00122646

## Sheet: Sheet4
	Questions	Response
	What is the gender of the patient?	Female	1			Gender (Female)	LastDOAK	Yes/No	Renal Disease	Aspirin (Yes)	Liver Dis (Yes)	Cirrhosis (Yes)	CNS Dis (Yes)	Stroke CNS (Yes)	Hepatitis Liver Dise (Yes)	CAD (Yes)	Anti plt (Yes)	Cardiac Dis (Yes)
	What is the age of the patient?	0	0			Male	Dabgatran	Yes	None	Yes	Yes	Yes	Yes	Yes	Yes	Yes	Yes	Yes
	What DOAK medication is going to be used?	Abixapan	-1			Female	Rivaroxiban	No	CDK 1	No	No	No	No	No	No	No	No	No
	Did the patient receive any prior DOAK medication?	No	-1				Abixapan		CDK 2
	In which renal disease category patient belogs to?	None	-1						CDK 3
	Patient has any liver disease?	No	-1						CDK 4 or above
	If yes, is it Cirrhosis?	No	-1
	If yes, is it Hepatitis Liver Dise?	No	-1
	Patient has any CNS disease?	No	-1
	If yes, is it Stroke?	No	-1
	The patient has any Cardiac disease?	No	-1
	If yes, is it CAD?	No	-1
	The patient has any other comorbidities?	No	-1
	The patient receive any anti platelet therapy?	No	-1
	Did the patient receive Aspirin?	No	-1
	Estimated likelihood of bleeding is	0.00122646		-0.335774	-0.860958
				0.39
	Predicted bleeding event status	No Bleeding
	Sensitivity	0.727
	Specificity	0.663
