# Supplementary material for: The development and validation of a multivariable model to predict the bleeding risk score for patients with non-valvular atrial fibrillation using direct oral anticoagulants in the Arab population
Source: PLoS One. 2021 May 3;16(5):e0250502. doi: 10.1371/journal.pone.0250502 (PMC8092758; doi:10.1371/journal.pone.0250502)
Supplement: S1 Appendix — (XLSX) [file pone.0250502.s002.xlsx]

## Sheet: #LN00013
Roll Num	_Age_Demographics	_Gender_	_DM_Comorbidities	_HTN_CardiacDisease_	DiastolicHF_	SystolicHF_	CAD_	_OthersCardiacdisease_	_Others Cardiac disease Spec_	_Renal Disease_	Hepatitis_LiverDisease_	Cirrhosis_	Hepaticcell Carci0ma_	Others LiverDisease_	Others Liver Disease Spec_	Stroke_CNS_	TIA_	Date of strokeor TIA_	Others CNS_	Others CNS Spec_	_Malignancy(GI)_	_ThyroidDisorder_	_Other Comorbidities_	_Other Comorbidities Spec_	Dabgatran_	Date Started (Dabgatran)_	Rivaroxiban_	Date Started (Rivaroxiban)_	Abixapan_	Date Started (Abixapan)_	Afcharacteristics	Other AF_	Other AF Spec_	BleedingEvent afterDOAC	Graph Bleedingevent	Date of Bleedingevent_	BloodTrasfusionHistory	Date of BloodTreasfusion_	Drop HBmore than2g_	Date of drop ofHB_	Aspirin_	Clopedogrill_	Other Antiplatelet_	Other Concomitantdrug Spec_	_UncontrolledBP beforeDOAK_	Liver Enzyme(AST)_LiverEnzyme_	Liver Enzyme(ALT)_	AST_Cat	ALT_Cat
1	74	F	NO	NO	Yes	NO	NO	NO	No	None	NO	NO	NO	NO	No	NO	NO	.	NO	No	NO	NO	NO	No	NO	.	Yes	.	NO	.		NO		NO	0.06457	.	.	.	.	.	NO	NO	NO		.	59	46	Abnormal	Normal
2	93	M	Yes	Yes	NO	Yes	Yes	NO	No	None	NO	NO	NO	NO	No	NO	NO	.	NO	No	NO	NO	NO	No	NO	.	Yes	.	NO	.	Paroxysmal	NO		NO	0.06062	.	.	.	.	.	NO	NO	NO		.	14	16	Normal	Normal
3	89	F	Yes	Yes	NO	Yes	NO	NO	No	CDK 1	NO	NO	NO	NO	No	NO	NO	.	NO	No	NO	NO	NO	No	NO	.	Yes	.	NO	.	Paroxysmal	NO		NO	0.09209	.	.	.	.	.	NO	NO	NO		.	12	21	Normal	Normal
4	61	F	NO	Yes	Yes	NO	NO	NO	No	None	NO	NO	NO	NO	No	NO	NO	.	NO	No	NO	NO	NO	No	NO	.	Yes	.	NO	.	Paroxysmal	NO		NO	0.03812	.	.	.	.	.	NO	NO	NO		.	32	.	Normal	.
5	64	F	Yes	Yes	Yes	NO	NO	NO	No	None	NO	NO	NO	NO	No	NO	NO	.	NO	No	NO	NO	NO	No	NO	.	Yes	.	NO	.		NO		NO	0.0756	.	.	.	.	.	NO	NO	NO		.	.	18	.	Normal
6	81	M	NO	NO	Yes	NO	NO	NO	No	None	NO	NO	NO	NO	No	NO	NO	.	NO	No	NO	NO	NO	No	NO	.	Yes	.	NO	.	Paroxysmal	NO		NO	0.06197	.	.	.	.	.	NO	NO	NO		.	19	23	Normal	Normal
7	48	M	Yes	Yes	NO	Yes	Yes	NO	No	None	NO	NO	NO	NO	No	NO	NO	.	NO	No	NO	NO	NO	No	NO	.	Yes	.	NO	.	Paroxysmal	NO		NO	0.1576	.	.	.	.	.	Yes	NO	NO		.	11	20	Normal	Normal
8	62	F	Yes	Yes	NO	Yes	Yes	NO	No	None	NO	NO	NO	NO	No	NO	NO	.	NO	No	NO	NO	NO	No	NO	.	Yes	.	NO	.	Paroxysmal	NO		NO	0.18665	.	.	.	.	.	NO	NO	NO		.	14	29	Normal	Normal
9	43	F	Yes	Yes	NO	Yes	NO	NO	No	None	NO	NO	NO	NO	No	NO	NO	.	NO	No	NO	NO	NO	No	NO	.	Yes	.	NO	.	Paroxysmal	NO		NO	0.18539	.	.	.	.	.	Yes	NO	NO		.	24	20	Normal	Normal
10	64	M	Yes	Yes	NO	Yes	NO	NO	No	None	NO	NO	NO	NO	No	NO	NO	.	NO	No	NO	NO	NO	No	NO	.	Yes	.	NO	.	Paroxysmal	NO		NO	0.11018	.	.	.	.	.	Yes	NO	NO		.	19	21	Normal	Normal
12	34	F	NO	NO	Yes	NO	NO	NO	No	.	NO	NO	NO	NO	No	NO	NO	.	NO	No	NO	NO	NO	No	NO	.	Yes	.	NO	.		NO		NO	0.18336	.	.	.	.	.	NO	NO	NO		.	.	.	.	.
13	77	F	NO	Yes	Yes	NO	NO	NO	No	None	NO	NO	NO	NO	No	NO	NO	.	NO	No	NO	NO	NO	No	NO	.	Yes	.	NO	.	Paroxysmal	NO		NO	0.00356	.	.	.	.	.	NO	NO	NO		.	.	22	.	Normal
14	57	M	NO	NO	NO	Yes	NO	NO	No	CDK 2	NO	NO	NO	NO	No	NO	NO	.	NO	No	NO	NO	NO	No	NO	.	Yes	.	NO	.	Paroxysmal	NO		NO	0.03482	.	.	.	.	.	NO	NO	NO		.	50	55	Abnormal	Normal
15	68	F	NO	Yes	Yes	NO	NO	NO	No	CDK 1	NO	NO	NO	NO	No	NO	NO	.	NO	No	NO	NO	NO	No	NO	.	Yes	.	NO	.	Paroxysmal	NO		NO	0.14952	.	.	.	.	.	NO	NO	NO		.	16	16	Normal	Normal
16	69	F	Yes	Yes	NO	Yes	NO	NO	No	None	NO	NO	NO	NO	No	NO	NO	.	NO	No	NO	NO	NO	No	NO	.	Yes	.	NO	.	Paroxysmal	NO		NO	0.10236	.	.	.	.	.	NO	NO	NO		.	.	17	.	Normal
17	56	F	Yes	Yes	NO	Yes	Yes	NO	No	None	NO	NO	NO	NO	No	NO	NO	.	NO	No	NO	NO	NO	No	NO	.	Yes	.	NO	.	Paroxysmal	NO		NO	0.02807	.	.	.	.	.	NO	NO	NO		.	19	30	Normal	Normal
18	64	M	NO	Yes	NO	Yes	Yes	NO	No	CDK 2	NO	NO	NO	NO	No	NO	NO	.	NO	No	NO	NO	NO	No	NO	.	Yes	.	NO	.	Paroxysmal	NO		NO	0.15739	.	.	.	.	.	Yes	NO	NO		.	30	38	Normal	Normal
19	67	M	Yes	Yes	NO	Yes	Yes	NO	No	None	NO	NO	NO	NO	No	NO	NO	.	NO	No	NO	NO	NO	No	NO	.	Yes	.	NO	.	Paroxysmal	NO		NO	0.10283	.	.	.	.	.	Yes	NO	NO		.	25	.	Normal	.
20	101	M	Yes	Yes	NO	Yes	NO	NO	No	CDK 1	NO	NO	NO	NO	No	NO	NO	.	NO	No	NO	NO	NO	No	NO	.	Yes	.	NO	.	Paroxysmal	NO		NO	0.13947	.	.	.	.	.	NO	NO	NO		.	12	17	Normal	Normal
21	38	M	NO	NO	Yes	NO	NO	NO	No	None	NO	NO	NO	NO	No	NO	NO	.	NO	No	NO	NO	NO	No	NO	.	Yes	.	NO	.		NO		NO	0.19689	.	.	.	.	.	NO	NO	NO		.	.	20	.	Normal
22	71	M	Yes	Yes	NO	Yes	NO	NO	No	None	NO	NO	NO	NO	No	NO	NO	.	NO	No	NO	NO	NO	No	NO	.	Yes	.	NO	.	Paroxysmal	NO		NO	0.06621	.	.	.	.	.	Yes	NO	NO		.	20	28	Normal	Normal
23	57	F	NO	NO	NO	NO	NO	NO	No	None	NO	NO	NO	NO	No	NO	NO	.	NO	No	NO	NO	NO	No	NO	.	Yes	.	NO	.		NO		NO	0.16756	.	.	.	.	.	NO	NO	NO		.	17	19	Normal	Normal
24	58	M	Yes	Yes	NO	Yes	Yes	NO	No	CDK 1	NO	NO	NO	NO	No	NO	NO	.	NO	No	NO	NO	NO	No	NO	.	Yes	.	NO	.	Paroxysmal	NO		NO	0.12043	.	.	.	.	.	Yes	Yes	NO		.	16	27	Normal	Normal
25	77	F	Yes	Yes	Yes	Yes	Yes	NO	No	None	NO	NO	NO	NO	No	NO	NO	.	NO	No	NO	NO	NO	No	NO	.	Yes	.	NO	.	Paroxysmal	NO		NO	0.05276	.	.	.	.	.	NO	NO	NO		.	36	13	Normal	Normal
26	53	M	Yes	Yes	NO	NO	Yes	NO	No	None	NO	NO	NO	NO	No	Yes	NO	.	NO	No	NO	NO	NO	No	NO	.	Yes	.	NO	.	Paroxysmal	NO		NO	0.15783	.	.	.	.	.	Yes	NO	NO		.	9	21	Normal	Normal
27	37	M	NO	Yes	NO	Yes	NO	NO	No	None	NO	NO	NO	NO	No	NO	NO	.	NO	No	NO	NO	NO	No	NO	.	Yes	.	NO	.	Paroxysmal	NO		NO	0.00231	.	.	.	.	.	NO	NO	NO		.	35	85	Normal	Abnormal
28	74	M	Yes	Yes	NO	Yes	Yes	NO	No	None	NO	NO	NO	NO	No	NO	NO	.	NO	No	NO	NO	NO	No	NO	.	Yes	.	NO	.	Paroxysmal	NO		NO	0.01652	.	.	.	.	.	Yes	NO	NO		.	26	22	Normal	Normal
29	75	M	Yes	Yes	NO	Yes	NO	NO	No	CDK 1	NO	NO	NO	NO	No	NO	NO	.	NO	No	NO	NO	NO	No	NO	.	Yes	.	NO	.	Paroxysmal	NO		NO	0.09353	.	.	.	.	.	NO	NO	NO		.	33	13	Normal	Normal
30	83	F	Yes	Yes	Yes	NO	NO	NO	No	None	NO	NO	NO	NO	No	NO	NO	.	NO	No	NO	NO	NO	No	NO	.	Yes	.	NO	.	Paroxysmal	NO		NO	0.0299	.	.	.	.	.	NO	NO	NO		.	11	16	Normal	Normal
31	86	M	NO	Yes	NO	NO	NO	NO	No	None	NO	NO	NO	NO	No	NO	NO	.	NO	No	NO	NO	NO	No	NO	.	Yes	.	NO	.	Paroxysmal	NO		NO	0.14455	.	.	.	.	.	Yes	NO	NO		.	10	2	Normal	.
32	58	F	Yes	Yes	NO	Yes	NO	NO	No	None	NO	NO	NO	NO	No	NO	NO	.	NO	No	NO	NO	NO	No	NO	.	Yes	.	NO	.	Paroxysmal	NO		NO	0.15389	.	.	.	.	.	NO	NO	NO		.	23	28	Normal	Normal
33	68	F	Yes	Yes	NO	NO	NO	NO	No	CDK 1	NO	NO	NO	NO	No	Yes	NO	.	NO	No	NO	NO	NO	No	NO	.	Yes	.	NO	.	Paroxysmal	NO		NO	0.10373	.	.	.	.	.	NO	NO	NO		.	9	7	Normal	Normal
34	76	M	Yes	Yes	NO	Yes	Yes	NO	No	None	NO	NO	NO	NO	No	NO	NO	.	NO	No	NO	NO	NO	No	NO	.	Yes	.	NO	.	Paroxysmal	NO		NO	0.04059	.	.	.	.	.	Yes	Yes	NO		.	8	12	Normal	Normal
35	74	F	Yes	Yes	NO	NO	NO	NO	No	CDK 1	NO	NO	NO	NO	No	NO	NO	.	NO	No	NO	NO	NO	No	NO	.	Yes	.	NO	.	Paroxysmal	NO		NO	0.00413	.	.	.	.	.	NO	NO	NO		.	16	11	Normal	Normal
36	61	M	Yes	Yes	NO	Yes	NO	NO	No	None	NO	NO	NO	NO	No	NO	NO	.	NO	No	NO	NO	NO	No	NO	.	Yes	.	NO	.	Paroxysmal	NO		NO	0.19306	.	.	.	.	.	NO	NO	NO		.	37	42	Normal	Normal
37	86	F	Yes	Yes	Yes	NO	NO	NO	No	None	NO	NO	NO	NO	No	NO	NO	.	NO	No	NO	NO	NO	No	NO	.	Yes	.	NO	.	Paroxysmal	NO		NO	0.10691	.	.	.	.	.	Yes	NO	NO		.	64	44	Abnormal	Normal
38	44	F	NO	NO	Yes	NO	NO	NO	No	None	NO	NO	NO	NO	No	NO	NO	.	NO	No	NO	NO	NO	No	NO	.	Yes	.	NO	.		NO		NO	0.16657	.	.	.	.	.	NO	NO	NO		.	12	18	Normal	Normal
39	60	F	NO	Yes	Yes	NO	NO	NO	No	None	NO	NO	NO	NO	No	NO	NO	.	NO	No	NO	NO	NO	No	NO	.	Yes	.	NO	.	Paroxysmal	NO		NO	0.01967	.	.	.	.	.	NO	NO	NO		.	.	.	.	.
40	75	M	Yes	Yes	NO	Yes	NO	NO	No	None	NO	NO	NO	NO	No	NO	NO	.	NO	No	NO	NO	NO	No	NO	.	Yes	.	NO	.	Paroxysmal	NO		NO	0.19737	.	.	.	.	.	NO	NO	NO		.	13	10	Normal	Normal
41	72	F	Yes	Yes	NO	Yes	NO	NO	No	None	NO	NO	NO	NO	No	NO	NO	.	NO	No	NO	NO	NO	No	NO	.	Yes	.	NO	.	Paroxysmal	NO		NO	0.03065	.	.	.	.	.	Yes	NO	NO		.	14	23	Normal	Normal
43	69	M	NO	Yes	Yes	NO	NO	NO	No	CDK 2	NO	NO	NO	NO	No	NO	NO	.	NO	No	NO	NO	NO	No	Yes	.	NO	.	NO	.	Persistent	NO		NO	0.05127	.	.	.	.	.	NO	NO	NO		.	.	12	.	Normal
44	74	F	Yes	Yes	NO	Yes	NO	NO	No	None	NO	NO	NO	NO	No	NO	NO	.	NO	No	NO	NO	NO	No	Yes	.	NO	.	NO	.	Paroxysmal	NO		NO	0.00271	.	.	.	.	.	NO	NO	NO		.	30	59	Normal	Abnormal
45	96	F	Yes	Yes	Yes	NO	NO	NO	No	.	NO	NO	NO	NO	No	NO	NO	.	NO	No	NO	NO	NO	No	Yes	.	NO	.	NO	.	Paroxysmal	NO		NO	0.05988	.	.	.	.	.	NO	NO	NO		.	14	.	Normal	.
46	74	F	Yes	Yes	Yes	NO	NO	NO	No	None	NO	NO	NO	NO	No	NO	NO	.	NO	No	NO	NO	NO	No	Yes	.	NO	.	NO	.	Persistent	NO		NO	0.19168	.	.	.	.	.	NO	NO	NO		.	.	19	.	Normal
47	64	M	Yes	Yes	Yes	NO	NO	NO	No	None	NO	NO	NO	NO	No	NO	NO	.	NO	No	NO	NO	NO	No	Yes	.	NO	.	NO	.	Persistent	NO		NO	0.09402	.	.	.	.	.	NO	Yes	NO		.	14	20	Normal	Normal
48	86	F	Yes	Yes	Yes	NO	NO	NO	No	None	NO	NO	NO	NO	No	NO	NO	.	NO	No	NO	NO	NO	No	Yes	.	NO	.	NO	.	Persistent	NO		NO	0.05132	.	.	.	.	.	NO	NO	NO		.	20	19	Normal	Normal
49	72	M	Yes	Yes	NO	Yes	Yes	NO	No	.	NO	NO	NO	NO	No	NO	NO	.	NO	No	NO	NO	NO	No	Yes	.	NO	.	NO	.	Paroxysmal	NO		NO	0.1065	.	.	.	.	.	NO	Yes	NO		.	23	45	Normal	Normal
50	75	F	Yes	Yes	Yes	NO	Yes	NO	No	None	NO	NO	NO	NO	No	NO	NO	.	NO	No	NO	NO	NO	No	Yes	.	NO	.	NO	.	Paroxysmal	NO		NO	0.1074	.	.	.	.	.	NO	NO	NO		.	11	22	Normal	Normal
51	71	F	Yes	Yes	Yes	NO	NO	NO	No	None	NO	NO	NO	NO	No	NO	NO	.	NO	No	NO	NO	NO	No	Yes	.	NO	.	NO	.	Paroxysmal	NO		NO	0.03133	.	.	.	.	.	NO	NO	NO		.	92	159	Abnormal	Abnormal
52	55	F	NO	Yes	Yes	NO	NO	NO	No	None	NO	NO	NO	NO	No	NO	NO	.	NO	No	NO	NO	NO	No	Yes	.	NO	.	NO	.	Paroxysmal	NO		NO	0.02851	.	.	.	.	.	NO	NO	NO		.	14	17	Normal	Normal
53	78	M	NO	NO	Yes	NO	NO	NO	No	None	NO	NO	NO	NO	No	NO	NO	.	NO	No	NO	NO	NO	No	Yes	.	NO	.	NO	.	Persistent	NO		NO	0.10293	.	.	.	.	.	NO	NO	NO		.	13	.	Normal	.
54	67	M	NO	Yes	Yes	NO	NO	NO	No	None	NO	NO	NO	NO	No	NO	NO	.	NO	No	NO	NO	NO	No	Yes	.	NO	.	NO	.		NO		NO	0.12887	.	.	.	.	.	NO	NO	NO		.	21	15	Normal	Normal
55	93	F	NO	Yes	Yes	NO	NO	NO	No	None	NO	NO	NO	NO	No	NO	NO	.	NO	No	NO	NO	NO	No	Yes	.	NO	.	NO	.	Paroxysmal	NO		NO	0.07234	.	.	.	.	.	NO	NO	NO		.	27	19	Normal	Normal
56	63	M	NO	NO	Yes	NO	NO	NO	No	.	NO	NO	NO	NO	No	NO	NO	.	NO	No	NO	NO	NO	No	Yes	.	NO	.	NO	.	Paroxysmal	NO		NO	0.01505	.	.	.	.	.	NO	NO	NO		.	.	.	.	.
57	69	F	NO	NO	Yes	NO	NO	NO	No	.	NO	NO	NO	NO	No	NO	Yes	.	NO	No	NO	NO	NO	No	Yes	.	NO	.	NO	.		NO		NO	0.04429	.	.	.	.	.	NO	NO	NO		.	18	31	Normal	Normal
58	59	M	Yes	Yes	Yes	NO	NO	NO	No	None	NO	NO	NO	NO	No	NO	NO	.	NO	No	NO	NO	NO	No	Yes	.	NO	.	NO	.	Paroxysmal	NO		NO	0.1011	.	.	.	.	.	NO	NO	NO		.	.	35	.	Normal
59	72	F	NO	Yes	Yes	NO	NO	NO	No	None	NO	NO	NO	NO	No	NO	NO	.	NO	No	NO	NO	NO	No	Yes	.	NO	.	NO	.	Persistent	NO		NO	0.08351	.	.	.	.	.	NO	NO	NO		.	.	.	.	.
61	57	F	Yes	Yes	Yes	NO	NO	NO	No	None	NO	NO	NO	NO	No	NO	NO	.	NO	No	NO	NO	NO	No	Yes	.	NO	.	NO	.	Persistent	NO		NO	0.0456	.	.	.	.	.	NO	NO	NO		.	14	22	Normal	Normal
62	62	M	NO	NO	NO	Yes	NO	NO	No	None	NO	NO	NO	NO	No	NO	NO	.	NO	No	NO	NO	NO	No	Yes	.	NO	.	NO	.	Paroxysmal	NO		NO	0.07863	.	.	.	.	.	Yes	NO	NO		.	18	27	Normal	Normal
63	66	M	Yes	Yes	Yes	NO	NO	NO	No	.	NO	NO	NO	NO	No	NO	NO	.	NO	No	NO	NO	NO	No	Yes	.	NO	.	NO	.	Paroxysmal	NO		NO	0.10187	.	.	.	.	.	Yes	NO	NO		.	.	.	.	.
64	76	F	Yes	Yes	Yes	NO	NO	NO	No	.	NO	NO	NO	NO	No	NO	NO	.	NO	No	NO	NO	NO	No	Yes	.	NO	.	NO	.	Paroxysmal	NO		NO	0.13081	.	.	.	.	.	NO	NO	NO		.	.	.	.	.
65	64	M	Yes	Yes	Yes	NO	NO	NO	No	None	NO	NO	NO	NO	No	NO	NO	.	NO	No	NO	NO	NO	No	Yes	.	NO	.	NO	.	Paroxysmal	NO		NO	0.19313	.	.	.	.	.	Yes	NO	NO		.	19	22	Normal	Normal
66	62	F	Yes	Yes	Yes	NO	NO	NO	No	None	NO	NO	NO	NO	No	NO	NO	.	NO	No	NO	NO	NO	No	Yes	.	NO	.	NO	.	Paroxysmal	NO		NO	0.12227	.	.	.	.	.	NO	NO	NO		.	9	18	Normal	Normal
67	62	F	Yes	Yes	Yes	NO	NO	NO	No	None	NO	NO	NO	NO	No	NO	NO	.	NO	No	NO	NO	NO	No	Yes	.	NO	.	NO	.	Paroxysmal	NO		NO	0.14873	.	.	.	.	.	NO	NO	NO		.	14	23	Normal	Normal
68	76	F	Yes	Yes	NO	NO	Yes	NO	No	None	NO	NO	NO	NO	No	NO	NO	.	NO	No	NO	NO	NO	No	Yes	.	NO	.	NO	.	Paroxysmal	NO		NO	0.06907	.	.	.	.	.	NO	NO	NO		.	17	10	Normal	Normal
69	84	M	NO	Yes	NO	NO	NO	NO	No	None	NO	NO	NO	NO	No	NO	NO	.	NO	No	NO	NO	NO	No	Yes	.	NO	.	NO	.	Paroxysmal	NO		NO	0.14269	.	.	.	.	.	NO	NO	NO		.	26	18	Normal	Normal
70	80	F	Yes	Yes	Yes	NO	Yes	NO	No	None	NO	NO	NO	NO	No	NO	NO	.	NO	No	NO	NO	NO	No	Yes	.	NO	.	NO	.	Persistent	NO		NO	0.16644	.	.	.	.	.	NO	NO	NO		.	14	15	Normal	Normal
71	63	M	Yes	NO	Yes	NO	NO	NO	No	None	NO	NO	NO	NO	No	NO	NO	.	NO	No	NO	NO	NO	No	Yes	.	NO	.	NO	.	Paroxysmal	NO		NO	0.02621	.	.	.	.	.	NO	NO	NO		.	16	27	Normal	Normal
72	73	M	Yes	Yes	Yes	NO	NO	NO	No	None	NO	NO	NO	NO	No	NO	NO	.	NO	No	NO	NO	NO	No	Yes	.	NO	.	NO	.	Paroxysmal	NO		NO	0.00756	.	.	.	.	.	NO	NO	NO		.	9	13	Normal	Normal
73	71	F	NO	Yes	Yes	NO	NO	NO	No	None	NO	NO	NO	NO	No	NO	NO	.	NO	No	NO	NO	NO	No	Yes	.	NO	.	NO	.	Paroxysmal	NO		NO	0.00958	.	.	.	.	.	NO	NO	NO		.	10	18	Normal	Normal
74	.	M	NO	NO	NO	Yes	NO	NO	No	.	NO	NO	NO	NO	No	NO	NO	.	NO	No	NO	NO	NO	No	Yes	.	NO	.	NO	.	Paroxysmal	NO		NO	0.07186	.	.	.	.	.	NO	NO	NO		.	.	.	.	.
75	80	F	NO	NO	Yes	NO	NO	NO	No	None	NO	NO	NO	NO	No	NO	NO	.	NO	No	NO	NO	NO	No	Yes	.	NO	.	NO	.	Paroxysmal	NO		NO	0.09332	.	.	.	.	.	Yes	NO	NO		.	19	16	Normal	Normal
76	62	M	NO	NO	Yes	NO	NO	NO	No	None	NO	NO	NO	NO	No	NO	NO	.	NO	No	NO	NO	NO	No	Yes	.	NO	.	NO	.		NO		NO	0.10761	.	.	.	.	.	NO	NO	NO		.	19	33	Normal	Normal
77	65	M	Yes	Yes	Yes	NO	Yes	NO	No	.	NO	NO	NO	NO	No	NO	NO	.	NO	No	NO	NO	NO	No	Yes	.	NO	.	NO	.	Paroxysmal	NO		NO	0.08838	.	.	.	.	.	Yes	NO	NO		.	.	.	.	.
79	76	F	Yes	NO	Yes	NO	NO	NO	No	None	NO	NO	NO	NO	No	NO	NO	.	NO	No	NO	NO	NO	No	Yes	.	NO	.	NO	.	Paroxysmal	NO		NO	0.12238	.	.	.	.	.	NO	NO	NO		.	25	30	Normal	Normal
80	58	M	NO	NO	Yes	NO	NO	NO	No	None	NO	NO	NO	NO	No	NO	NO	.	NO	No	NO	NO	NO	No	Yes	.	NO	.	NO	.	Paroxysmal	NO		NO	0.13125	.	.	.	.	.	NO	NO	NO		.	13	26	Normal	Normal
81	.	M	NO	NO	NO	Yes	NO	NO	No	.	NO	NO	NO	NO	No	NO	NO	.	NO	No	NO	NO	NO	No	Yes	.	NO	.	NO	.	Paroxysmal	NO		NO	0.05554	.	.	.	.	.	NO	NO	NO		.	.	.	.	.
82	60	M	Yes	Yes	NO	NO	Yes	NO	No	.	NO	NO	NO	NO	No	NO	NO	.	NO	No	NO	NO	NO	No	Yes	.	NO	.	NO	.	Paroxysmal	NO		NO	0.10242	.	.	.	.	.	Yes	NO	NO		.	.	.	.	.
83	63	F	Yes	Yes	Yes	NO	NO	NO	No	None	NO	NO	NO	NO	No	Yes	NO	.	NO	No	NO	NO	NO	No	Yes	.	NO	.	NO	.	Paroxysmal	NO		NO	0.16077	.	.	.	.	.	NO	NO	NO		.	11	26	Normal	Normal
84	68	M	Yes	Yes	Yes	NO	NO	NO	No	CDK 1	NO	NO	NO	NO	No	NO	NO	.	NO	No	NO	NO	NO	No	Yes	.	NO	.	NO	.	Paroxysmal	NO		NO	0.09567	.	.	.	.	.	NO	NO	NO		.	27	38	Normal	Normal
85	74	M	Yes	Yes	Yes	NO	NO	NO	No	None	NO	NO	NO	NO	No	NO	NO	.	NO	No	NO	NO	NO	No	Yes	.	NO	.	NO	.		NO		NO	0.10945	.	.	.	.	.	NO	NO	NO		.	18	23	Normal	Normal
86	51	F	Yes	Yes	Yes	NO	NO	NO	No	None	NO	NO	NO	NO	No	NO	NO	.	NO	No	NO	NO	NO	No	Yes	.	NO	.	NO	.	Paroxysmal	NO		NO	0.12177	.	.	.	.	.	Yes	NO	NO		.	23	19	Normal	Normal
87	76	F	NO	NO	Yes	NO	Yes	NO	No	None	NO	NO	NO	NO	No	NO	NO	.	NO	No	NO	NO	NO	No	Yes	.	NO	.	NO	.	Paroxysmal	NO		NO	0.16401	.	.	.	.	.	NO	NO	NO		.	20	11	Normal	Normal
88	86	M	NO	NO	Yes	NO	NO	NO	No	None	NO	NO	NO	NO	No	NO	NO	.	NO	No	NO	NO	NO	No	Yes	.	NO	.	NO	.	Paroxysmal	NO		NO	0.15036	.	.	.	.	.	NO	NO	NO		.	35	21	Normal	Normal
89	53	M	NO	NO	Yes	NO	NO	NO	No	None	NO	NO	NO	NO	No	NO	NO	.	NO	No	NO	NO	NO	No	Yes	.	NO	.	NO	.	Paroxysmal	NO		NO	0.1081	.	.	.	.	.	NO	NO	NO		.	17	16	Normal	Normal
90	89	M	NO	Yes	Yes	NO	NO	NO	No	None	NO	NO	NO	NO	No	NO	NO	.	NO	No	NO	NO	NO	No	Yes	.	NO	.	NO	.	Paroxysmal	NO		NO	0.00163	.	.	.	.	.	NO	NO	NO		.	19	15	Normal	Normal
91	.	M	Yes	NO	Yes	NO	NO	NO	No	.	NO	NO	NO	NO	No	NO	NO	.	NO	No	NO	NO	NO	No	Yes	.	NO	.	NO	.	Paroxysmal	NO		NO	0.01759	.	.	.	.	.	NO	NO	NO		.	.	.	.	.
92	88	F	NO	Yes	Yes	NO	NO	NO	No	.	NO	NO	NO	NO	No	NO	NO	.	NO	No	NO	NO	NO	No	Yes	.	NO	.	NO	.		NO		NO	0.1028	.	.	.	.	.	NO	NO	NO		.	.	.	.	.
93	89	F	NO	Yes	Yes	NO	NO	NO	No	None	NO	NO	NO	NO	No	NO	NO	.	NO	No	NO	NO	NO	No	Yes	.	NO	.	NO	.	Paroxysmal	NO		NO	0.12631	.	.	.	.	.	NO	NO	NO		.	20	17	Normal	Normal
94	59	F	Yes	Yes	Yes	NO	NO	NO	No	.	NO	NO	NO	NO	No	Yes	NO	.	NO	No	NO	NO	NO	No	Yes	.	NO	.	NO	.	Paroxysmal	NO		NO	0.06804	.	.	.	.	.	NO	NO	NO		.	.	.	.	.
95	74	F	Yes	NO	Yes	NO	NO	NO	No	None	NO	NO	NO	NO	No	NO	NO	.	NO	No	NO	NO	NO	No	Yes	.	NO	.	NO	.	Paroxysmal	NO		NO	0.17265	.	.	.	.	.	NO	NO	NO		.	10	15	Normal	Normal
96	72	M	Yes	Yes	Yes	NO	NO	NO	No	None	NO	NO	NO	NO	No	NO	NO	.	NO	No	NO	NO	NO	No	Yes	.	NO	.	NO	.	Paroxysmal	NO		NO	0.19994	.	.	.	.	.	NO	NO	NO		.	18	.	Normal	.
97	75	F	Yes	Yes	Yes	NO	NO	NO	No	None	NO	NO	NO	NO	No	NO	NO	.	NO	No	NO	NO	NO	No	Yes	.	NO	.	NO	.	Paroxysmal	NO		NO	0.16932	.	.	.	.	.	NO	NO	NO		.	11	8	Normal	Normal
98	71	F	NO	NO	Yes	NO	NO	NO	No	CDK 3	NO	NO	NO	NO	No	NO	NO	.	NO	No	NO	NO	NO	No	Yes	.	NO	.	NO	.	Paroxysmal	NO		NO	0.10871	.	.	.	.	.	NO	NO	NO		.	18	24	Normal	Normal
99	72	M	NO	Yes	NO	Yes	NO	NO	No	None	NO	NO	NO	NO	No	NO	NO	.	NO	No	NO	NO	NO	No	Yes	.	NO	.	NO	.	Paroxysmal	NO		NO	0.08531	.	.	.	.	.	NO	NO	NO		.	58	73	Abnormal	Abnormal
100	64	F	Yes	Yes	Yes	NO	NO	NO	No	None	NO	NO	NO	NO	No	NO	NO	.	NO	No	NO	NO	NO	No	Yes	.	NO	.	NO	.	Paroxysmal	NO		NO	0.1296	.	.	.	.	.	NO	NO	NO		.	20	22	Normal	Normal
101	77	F	Yes	Yes	Yes	NO	NO	NO	No	None	NO	NO	NO	NO	No	NO	NO	.	NO	No	NO	NO	NO	No	Yes	.	NO	.	NO	.	Paroxysmal	NO		NO	0.04754	.	.	.	.	.	NO	NO	NO		.	18	17	Normal	Normal
102	67	M	Yes	Yes	Yes	NO	NO	NO	No	.	NO	NO	NO	NO	No	NO	NO	.	NO	No	NO	NO	NO	No	Yes	.	NO	.	NO	.	Paroxysmal	NO		NO	0.13495	.	.	.	.	.	NO	NO	NO		.	.	.	.	.
103	70	F	NO	Yes	NO	Yes	NO	NO	No	None	NO	NO	NO	NO	No	NO	NO	.	NO	No	NO	NO	NO	No	Yes	.	NO	.	NO	.	Paroxysmal	NO		NO	0.06861	.	.	.	.	.	NO	NO	NO		.	16	18	Normal	Normal
104	80	M	NO	Yes	NO	Yes	NO	NO	No	None	NO	NO	NO	NO	No	NO	NO	.	NO	No	NO	NO	NO	No	Yes	.	NO	.	NO	.	Paroxysmal	NO		Yes	1.06223	.	.	.	.	.	NO	NO	NO		.	20	23	Normal	Normal
105	79	F	Yes	Yes	Yes	NO	NO	NO	No	.	NO	NO	NO	NO	No	NO	NO	.	NO	No	NO	NO	NO	No	Yes	.	NO	.	NO	.	Paroxysmal	NO		NO	0.1244	.	.	.	.	.	NO	NO	NO		.	.	.	.	.
106	76	F	Yes	Yes	NO	NO	NO	NO	No	None	NO	NO	NO	NO	No	NO	NO	.	NO	No	NO	NO	NO	No	Yes	.	NO	.	NO	.	Paroxysmal	NO		NO	0.00053	.	.	.	.	.	NO	NO	NO		.	17	16	Normal	Normal
107	77	F	NO	Yes	Yes	NO	NO	NO	No	None	NO	NO	NO	NO	No	Yes	NO	.	NO	No	NO	NO	NO	No	Yes	.	NO	.	NO	.	Paroxysmal	NO		Yes	1.09931	.	.	.	.	.	NO	NO	NO		.	13	12	Normal	Normal
108	62	F	NO	Yes	Yes	NO	NO	NO	No	None	NO	NO	NO	NO	No	NO	NO	.	NO	No	NO	NO	NO	No	Yes	.	NO	.	NO	.	Paroxysmal	NO		NO	0.01736	.	.	.	.	.	NO	NO	NO		.	19	33	Normal	Normal
109	55	M	NO	NO	NO	Yes	NO	NO	No	None	NO	NO	NO	NO	No	NO	NO	.	NO	No	NO	NO	NO	No	Yes	.	NO	.	NO	.	Persistent	NO		NO	0.13362	.	.	.	.	.	NO	NO	NO		.	21	36	Normal	Normal
110	75	F	Yes	Yes	Yes	NO	NO	NO	No	None	NO	NO	NO	NO	No	NO	NO	.	NO	No	NO	NO	NO	No	Yes	.	NO	.	NO	.	Paroxysmal	NO		Yes	1.0328	.	.	.	.	.	NO	NO	NO		.	12	10	Normal	Normal
111	55	F	Yes	Yes	Yes	NO	NO	NO	No	None	NO	NO	NO	NO	No	NO	NO	.	NO	No	NO	NO	NO	No	Yes	.	NO	.	NO	.	Paroxysmal	NO		NO	0.18049	.	.	.	.	.	Yes	NO	NO		.	.	19	.	Normal
112	74	F	Yes	Yes	Yes	NO	NO	NO	No	None	NO	NO	NO	NO	No	NO	NO	.	NO	No	NO	NO	NO	No	Yes	.	NO	.	NO	.	Paroxysmal	NO		NO	0.07098	.	.	.	.	.	NO	NO	NO		.	27	60	Normal	Abnormal
113	69	F	Yes	Yes	Yes	NO	NO	NO	No	None	NO	NO	NO	NO	No	NO	NO	.	NO	No	NO	NO	NO	No	Yes	.	NO	.	NO	.	Paroxysmal	NO		NO	0.19956	.	.	.	.	.	NO	NO	NO		.	7	20	Normal	Normal
115	63	F	NO	Yes	NO	Yes	NO	NO	No	None	NO	NO	NO	NO	No	NO	NO	.	NO	No	NO	NO	NO	No	Yes	.	NO	.	NO	.	Paroxysmal	NO		NO	0.16225	.	.	.	.	.	NO	NO	NO		.	13	14	Normal	Normal
116	80	F	Yes	Yes	NO	NO	NO	Yes	AF	None	NO	NO	NO	NO	No	NO	NO	.	NO	No	NO	NO	NO	No	NO	.	NO	.	Yes	2077-05-18		NO		NO	0.0085	.	.	.	.	.	NO	NO	NO		NO	.	.	Normal	Normal
117	81	M	NO	Yes	NO	NO	NO	NO	No	None	NO	NO	NO	NO	No	NO	NO	.	NO	No	NO	NO	NO	No	NO	.	NO	.	Yes	2077-05-25	Persistent	NO		NO	0.19356	.	.	.	.	.	NO	NO	NO		Yes	.	.	Normal	Normal
118	74	F	Yes	Yes	.	.	.	Yes	EF < 25%	None	NO	NO	NO	NO	No	Yes	NO	.	NO	No	NO	NO	NO	No	Yes	2076-01-29	NO	.	Yes	2076-10-14		NO		NO	0.02668	.	.	.	.	.	Yes	NO	NO		NO	.	.	Normal	Normal
119	70	F	Yes	Yes	NO	NO	NO	Yes	LVEF25%	None	NO	NO	NO	NO	No	NO	NO	.	NO	No	NO	NO	NO	No	Yes	2076-06-24	NO	.	Yes	2076-11-16	Paroxysmal	NO		NO	0.12314	.	.	.	.	.	NO	NO	NO		NO	.	.	Normal	Normal
120	77	F	Yes	Yes	NO	NO	NO	Yes	IHD	None	NO	NO	NO	NO	No	NO	NO	.	NO	No	NO	NO	NO	No	NO	.	NO	.	Yes	2077-01-25		NO		NO	0.10654	.	.	.	.	.	NO	NO	NO		NO	.	.	Normal	Normal
121	73	M	NO	Yes	NO	NO	NO	NO	No	None	NO	NO	NO	NO	No	NO	NO	.	NO	No	NO	NO	NO	No	NO	.	NO	.	Yes	2076-11-23		NO		NO	0.11323	.	.	.	.	.	NO	NO	NO		NO	.	.	Abnormal	Normal
122	81	F	NO	Yes	NO	NO	NO	NO	No	None	NO	NO	NO	NO	No	NO	NO	.	NO	No	NO	NO	NO	No	Yes	2076-01-04	NO	.	Yes	2076-03-13	Paroxysmal	NO		NO	0.18666	.	.	.	.	.	NO	NO	NO		Yes	.	.	Normal	Normal
123	46	F	NO	Yes	NO	NO	NO	Yes	LVEF45%	None	NO	NO	NO	NO	No	NO	NO	.	NO	No	NO	NO	NO	No	Yes	2076-10-19	NO	.	Yes	2076-08-15		NO		NO	0.15711	.	.	.	.	.	NO	NO	NO		NO	.	.	.	.
124	92	F	Yes	Yes	NO	NO	NO	Yes	LVEF 45%	None	NO	NO	NO	NO	No	NO	NO	.	NO	No	NO	NO	NO	No	Yes	2076-01-27	NO	.	NO	.		NO		NO	0.11767	.	.	.	.	.	NO	NO	NO		NO	.	.	Normal	Normal
125	53	M	Yes	Yes	NO	NO	NO	NO	No	None	NO	NO	NO	NO	No	NO	NO	.	NO	No	NO	NO	NO	No	Yes	2076-03-28	NO	.	Yes	2077-10-10		NO		NO	0.01737	.	.	.	.	.	NO	NO	NO		NO	.	.	Normal	Normal
126	73	F	NO	NO	NO	NO	NO	NO	No	None	NO	NO	NO	NO	No	NO	NO	.	NO	No	Yes	NO	NO	No	Yes	2076-05-20	NO	.	Yes	2077-01-27	Paroxysmal	NO		NO	0.06272	.	.	.	.	.	Yes	NO	NO		Yes	.	.	Normal	Normal
127	52	M	Yes	Yes	NO	NO	NO	NO	No	None	NO	NO	NO	NO	No	NO	NO	.	NO	No	Yes	NO	NO	No	Yes	2076-04-03	Yes	.	Yes	2076-09-11		NO		NO	0.00786	.	.	.	.	.	Yes	NO	NO		Yes	.	.	Normal	Normal
128	80	F	Yes	Yes	NO	NO	NO	NO	No	None	NO	NO	NO	NO	No	NO	NO	.	NO	No	Yes	NO	NO	No	Yes	2076-10-05	NO	.	NO	.		NO		NO	0.13446	.	.	.	.	.	Yes	NO	NO		NO	.	.	Normal	Normal
129	82	M	Yes	Yes	NO	NO	NO	NO	No	None	NO	NO	NO	NO	No	Yes	NO	.	NO	No	Yes	NO	NO	No	Yes	2076-12-06	NO	.	Yes	2076-12-20		NO		NO	0.02873	.	.	.	.	.	NO	NO	NO		NO	.	.	Normal	Normal
130	61	M	NO	Yes	NO	NO	NO	NO	No	None	NO	NO	NO	NO	No	Yes	NO	.	NO	No	Yes	NO	NO	No	NO	.	NO	.	Yes	2076-12-15		NO		NO	0.10961	.	.	.	.	.	NO	NO	NO		NO	.	.	Normal	Normal
131	70	F	NO	Yes	NO	NO	NO	NO	No	None	NO	NO	NO	NO	No	NO	NO	.	NO	No	Yes	NO	NO	No	Yes	2076-03-01	NO	.	Yes	2076-06-03		NO		NO	0.1089	.	.	.	.	.	NO	NO	NO		NO	.	.	Normal	Normal
132	70	M	NO	Yes	NO	NO	NO	NO	No	None	NO	NO	NO	NO	No	NO	NO	.	NO	No	Yes	NO	NO	No	Yes	2076-11-08	NO	.	Yes	2076-11-29	Persistent	NO		NO	0.14694	.	.	.	.	.	NO	NO	NO		Yes	.	.	Normal	Normal
133	60	M	NO	Yes	NO	NO	NO	NO	No	None	NO	NO	NO	NO	No	NO	NO	.	NO	No	Yes	NO	NO	No	Yes	2076-10-05	NO	.	Yes	2076-10-24		NO		NO	0.15848	.	.	.	.	.	NO	NO	NO		NO	.	.	Normal	Normal
134	68	M	NO	NO	NO	NO	NO	NO	No	None	NO	NO	NO	NO	No	NO	NO	.	NO	No	Yes	NO	NO	No	Yes	2076-06-24	NO	.	Yes	2076-11-22		NO		NO	0.12172	.	.	.	.	.	Yes	NO	NO		Yes	.	.	Normal	Normal
135	84	F	Yes	Yes	NO	NO	NO	NO	No	None	Yes	NO	NO	NO	No	Yes	NO	.	NO	No	Yes	NO	NO	No	Yes	2076-02-04	NO	.	Yes	2077-05-03		NO		NO	0.13229	.	.	.	.	.	NO	NO	NO		NO	.	.	Normal	Normal
136	71	M	Yes	Yes	NO	NO	NO	NO	No	None	NO	NO	NO	NO	No	NO	NO	.	NO	No	Yes	NO	NO	No	Yes	2076-07-26	NO	.	Yes	2077-10-05	Paroxysmal	NO		NO	0.16953	.	.	.	.	.	NO	NO	NO		NO	.	.	Normal	Normal
137	62	F	Yes	NO	NO	NO	NO	NO	No	None	NO	Yes	NO	NO	No	NO	NO	.	NO	No	NO	Yes	NO	No	Yes	2076-11-01	NO	.	Yes	2076-11-15	Persistent	NO		NO	0.09917	.	.	.	.	.	NO	NO	NO		NO	.	.	Normal	Normal
138	62	F	NO	Yes	NO	NO	NO	NO	No	None	NO	Yes	NO	NO	No	NO	NO	.	NO	No	NO	NO	NO	No	Yes	2076-02-01	NO	.	Yes	2076-02-05		NO		NO	0.16202	.	.	.	.	.	NO	NO	NO		Yes	.	.	Normal	Normal
139	81	M	NO	Yes	NO	NO	NO	NO	No	None	NO	NO	NO	NO	No	NO	NO	.	NO	No	NO	NO	NO	No	Yes	2076-12-07	NO	.	Yes	2076-03-11	Paroxysmal	NO		NO	0.08967	.	.	.	.	.	NO	NO	NO		NO	.	.	Normal	Normal
140	57	M	NO	Yes	NO	NO	NO	NO	No	None	NO	NO	NO	NO	No	NO	NO	.	NO	No	NO	NO	NO	No	Yes	2076-04-01	NO	.	NO	.	Paroxysmal	NO		NO	0.13632	.	.	.	.	.	NO	NO	NO		NO	.	.	Normal	Normal
141	81	F	NO	Yes	NO	NO	NO	NO	No	None	NO	NO	NO	NO	No	NO	NO	.	NO	No	NO	NO	NO	No	Yes	2076-03-23	NO	.	Yes	2076-12-23	Paroxysmal	NO		NO	0.12122	.	.	.	.	.	NO	NO	NO		NO	.	.	Normal	Normal
142	61	F	NO	NO	NO	NO	NO	NO	No	None	NO	NO	NO	NO	No	NO	NO	.	NO	No	NO	Yes	NO	No	Yes	2076-01-15	NO	.	Yes	2076-10-18	Paroxysmal	NO		NO	0.09941	.	.	.	.	.	NO	NO	NO		NO	.	.	Normal	Normal
143	59	F	NO	NO	NO	NO	NO	NO	No	None	NO	NO	NO	NO	No	NO	NO	.	NO	No	NO	NO	NO	No	Yes	2076-10-04	NO	.	Yes	2076-03-11	Persistent	NO		NO	0.16268	.	.	.	.	.	NO	NO	NO		Yes	.	.	Normal	Normal
144	85	F	Yes	Yes	NO	NO	NO	NO	No	None	NO	NO	NO	NO	No	NO	NO	.	NO	No	NO	NO	NO	No	Yes	2076-01-04	NO	.	Yes	2076-09-28		NO		NO	0.06528	.	.	.	.	.	NO	NO	NO		NO	.	.	Normal	Normal
145	72	F	NO	Yes	NO	NO	NO	NO	No	None	NO	NO	NO	NO	No	NO	NO	.	NO	No	NO	NO	NO	No	Yes	2076-03-23	NO	.	NO	.		NO		NO	0.00746	.	.	.	.	.	NO	NO	NO		NO	.	.	Normal	Normal
146	67	F	NO	Yes	NO	NO	NO	Yes	IHD	None	NO	NO	NO	NO	No	NO	NO	.	NO	No	NO	NO	NO	No	Yes	2076-03-15	NO	.	Yes	2076-12-13		NO		NO	0.1605	.	.	.	.	.	NO	NO	NO		NO	.	.	Normal	Normal
147	68	M	NO	Yes	NO	NO	NO	NO	No	None	NO	NO	NO	NO	No	NO	NO	.	NO	No	NO	NO	NO	No	Yes	2076-08-04	NO	.	Yes	2076-11-30		NO		NO	0.16958	.	.	.	.	.	NO	NO	NO		NO	.	.	Normal	Normal
148	73	F	Yes	Yes	Yes	Yes	.	NO	No	None	NO	NO	NO	NO	No	NO	NO	.	NO	No	NO	Yes	NO	No	Yes	2076-03-24	NO	.	NO	.		NO		NO	0.07283	.	.	.	.	.	NO	NO	NO		NO	.	.	Normal	Normal
149	67	M	NO	Yes	NO	NO	.	NO	No	None	NO	NO	NO	NO	No	NO	NO	.	NO	No	NO	Yes	NO	No	Yes	2076-10-05	NO	.	Yes	2076-02-11	Paroxysmal	NO		NO	0.07597	.	.	.	.	.	NO	NO	NO		Yes	.	.	Normal	Normal
150	73	M	NO	NO	NO	NO	NO	NO	No	None	NO	NO	NO	NO	No	NO	NO	.	NO	No	NO	NO	NO	No	Yes	2076-07-25	NO	.	Yes	2076-05-22		NO		NO	0.06183	.	.	.	.	.	Yes	NO	NO		NO	.	.	Normal	Normal
151	74	F	NO	NO	NO	Yes	NO	NO	No	None	NO	NO	NO	NO	No	NO	NO	.	NO	No	NO	NO	NO	No	Yes	2076-10-06	NO	.	Yes	2077-04-05		NO		NO	0.0683	.	.	.	.	.	Yes	NO	NO		NO	.	.	Normal	Normal
152	72	M	Yes	Yes	NO	NO	NO	Yes	IHD	None	NO	NO	NO	NO	No	NO	NO	.	NO	No	NO	NO	NO	No	Yes	2076-02-26	NO	.	Yes	2076-11-29		NO		NO	0.10434	.	.	.	.	.	Yes	Yes	NO		NO	.	.	Normal	Normal
153	41	M	NO	Yes	NO	NO	NO	NO	No	None	NO	NO	NO	NO	No	NO	NO	.	NO	No	NO	NO	NO	No	Yes	2075-02-12	NO	.	Yes	2076-11-17		NO		NO	0.06382	.	.	.	.	.	Yes	NO	NO		NO	.	.	Normal	Normal
154	68	F	Yes	Yes	NO	NO	NO	Yes	CHF	None	NO	NO	NO	NO	No	Yes	NO	.	NO	No	NO	NO	NO	No	Yes	2076-10-03	NO	.	Yes	2077-04-02		NO		NO	0.00325	.	.	.	.	.	NO	NO	NO		NO	.	.	Normal	Normal
155	71	F	Yes	Yes	Yes	Yes	.	NO	No	None	NO	NO	NO	NO	No	Yes	NO	.	NO	No	NO	NO	NO	No	Yes	2076-05-20	NO	.	Yes	2077-10-02		NO		NO	0.13478	.	.	.	.	.	NO	NO	NO		NO	.	.	Normal	Normal
156	72	M	Yes	Yes	.	.	NO	Yes	CHF	None	NO	NO	NO	NO	No	NO	NO	.	NO	No	NO	NO	NO	No	Yes	2076-08-03	NO	.	Yes	2076-02-12		NO		NO	0.08392	.	.	.	.	.	NO	NO	NO		NO	.	.	Normal	Normal
157	68	F	Yes	Yes	NO	NO	NO	NO	No	None	NO	NO	NO	NO	No	NO	NO	.	NO	No	NO	NO	NO	No	NO	.	NO	.	Yes	2076-05-11		NO		NO	0.07675	.	.	.	.	.	NO	NO	NO		Yes	.	.	Normal	Normal
158	83	F	NO	Yes	NO	NO	NO	NO	No	None	NO	NO	NO	NO	No	NO	NO	.	NO	No	NO	Yes	NO	No	NO	.	NO	.	Yes	2077-06-09		NO		NO	0.0662	.	.	.	.	.	Yes	NO	NO		NO	.	.	Normal	Normal
159	63	M	Yes	Yes	NO	NO	NO	NO	No	None	NO	Yes	NO	NO	No	NO	NO	.	NO	No	NO	Yes	NO	No	NO	.	NO	.	Yes	2077-06-05		NO		NO	0.03769	.	.	.	.	.	NO	NO	NO		Yes	.	.	Normal	Normal
160	76	F	Yes	Yes	NO	NO	NO	Yes	CHF	None	NO	NO	NO	NO	No	Yes	NO	.	NO	No	NO	NO	NO	No	Yes	2076-04-20	NO	.	Yes	2076-11-29		NO		NO	0.01833	.	.	.	.	.	Yes	NO	NO		NO	.	.	Normal	Normal
161	74	M	NO	Yes	NO	NO	NO	NO	No	None	NO	NO	NO	NO	No	NO	NO	.	NO	No	NO	NO	NO	No	Yes	2076-03-01	NO	.	Yes	2076-10-27		NO		NO	0.04344	.	.	.	.	.	NO	NO	NO		NO	.	.	Normal	Normal
162	81	F	Yes	Yes	NO	NO	NO	Yes	CHF	None	NO	NO	NO	NO	No	NO	NO	.	Yes	CVA	NO	NO	NO	No	Yes	2076-01-06	NO	.	Yes	2077-10-06		NO		NO	0.02995	.	.	.	.	.	Yes	NO	NO		NO	.	.	Normal	Normal
163	69	F	Yes	Yes	NO	NO	NO	NO	No	None	NO	NO	NO	NO	No	NO	NO	.	NO	No	NO	NO	NO	No	NO	.	NO	.	Yes	2076-12-27	Paroxysmal	NO		NO	0.09646	.	.	.	.	.	Yes	NO	NO		NO	.	.	Normal	Normal
164	67	F	Yes	Yes	NO	NO	NO	NO	No	None	NO	NO	NO	NO	No	NO	NO	.	NO	No	NO	Yes	NO	No	Yes	2076-03-25	NO	.	Yes	2076-10-28		NO		NO	0.08928	.	.	.	.	.	NO	NO	NO		NO	.	.	Normal	Normal
165	76	F	NO	Yes	NO	NO	NO	Yes	IHD	None	NO	NO	NO	NO	No	NO	NO	.	NO	No	NO	NO	NO	No	Yes	2076-07-18	NO	.	Yes	2077-05-15		NO		NO	0.13374	.	.	.	.	.	NO	NO	NO		NO	.	.	Normal	Normal
166	68	F	Yes	Yes	NO	NO	NO	Yes	IHD	None	NO	NO	NO	NO	No	NO	NO	.	NO	No	NO	Yes	NO	No	Yes	2076-02-19	NO	.	Yes	2077-04-24	Paroxysmal	NO		NO	0.06214	.	.	.	.	.	NO	NO	NO		Yes	.	.	Normal	Normal
167	78	F	Yes	Yes	NO	NO	Yes	NO	No	None	NO	NO	NO	NO	No	NO	NO	.	Yes	CVA	NO	NO	NO	No	NO	.	NO	.	Yes	2077-02-20		NO		NO	0.18081	.	.	.	.	.	Yes	NO	NO		Yes	.	.	Normal	Normal
168	69	F	Yes	Yes	NO	NO	NO	NO	No	None	NO	NO	NO	NO	No	NO	NO	.	NO	No	NO	NO	NO	No	Yes	2076-06-20	NO	.	NO	.		NO		NO	0.01924	.	.	.	.	.	NO	NO	NO		Yes	.	.	Normal	Normal
169	70	F	Yes	Yes	NO	NO	NO	NO	No	None	NO	NO	NO	NO	No	NO	NO	.	NO	No	NO	NO	NO	No	Yes	2076-03-18	NO	.	NO	.		NO		NO	0.17853	.	.	.	.	.	Yes	NO	NO		NO	.	.	Normal	Normal
170	83	M	NO	Yes	NO	NO	NO	NO	No	None	NO	NO	Yes	NO	No	NO	NO	.	NO	No	NO	NO	NO	No	Yes	2076-03-11	NO	.	NO	.		NO		NO	0.17762	.	.	.	.	.	NO	NO	NO		NO	.	.	Normal	Normal
171	73	M	NO	Yes	NO	NO	Yes	NO	No	None	NO	NO	NO	NO	No	NO	NO	.	NO	No	NO	NO	NO	No	Yes	2076-03-18	NO	.	Yes	2077-01-06	Paroxysmal	NO		NO	0.04659	.	.	.	.	.	NO	Yes	NO		Yes	.	.	Normal	Normal
172	88	F	Yes	Yes	NO	NO	NO	NO	No	None	NO	NO	NO	NO	No	NO	Yes	.	NO	No	NO	NO	NO	No	Yes	2076-04-22	NO	.	Yes	2076-07-12	Persistent	NO		NO	0.17794	.	.	.	.	.	NO	NO	NO		NO	.	.	Normal	Normal
173	63	M	Yes	Yes	NO	NO	NO	NO	No	None	NO	NO	NO	NO	No	NO	NO	.	NO	No	NO	NO	NO	No	Yes	2076-02-22	NO	.	Yes	2077-02-17	Paroxysmal	NO		NO	0.0459	.	.	.	.	.	NO	NO	NO		NO	.	.	Normal	Normal
174	48	M	Yes	Yes	NO	NO	NO	NO	No	None	NO	NO	NO	NO	No	NO	NO	.	NO	No	NO	NO	NO	No	Yes	2076-04-29	NO	.	Yes	2076-07-22	Paroxysmal	NO		NO	0.11936	.	.	.	.	.	NO	NO	NO		NO	.	.	Normal	Normal
175	83	M	Yes	Yes	NO	NO	NO	NO	No	None	NO	NO	NO	NO	No	NO	NO	.	Yes	CVA	NO	NO	NO	No	Yes	2076-04-18	NO	.	Yes	2077-04-02		NO		NO	0.06061	.	.	.	.	.	NO	NO	NO		NO	.	.	Normal	Normal
176	72	F	NO	Yes	NO	NO	NO	Yes	IHD	None	NO	NO	NO	NO	No	NO	NO	.	NO	No	NO	NO	NO	No	Yes	2076-02-23	NO	.	Yes	2076-09-20		NO		NO	0.18233	.	.	.	.	.	NO	NO	NO		Yes	.	.	Normal	Normal
177	66	F	Yes	Yes	NO	NO	NO	Yes	IHD	None	NO	NO	NO	NO	No	NO	NO	.	NO	No	NO	NO	NO	No	Yes	2076-03-01	NO	.	Yes	2076-10-24		NO		NO	0.05433	.	.	.	.	.	NO	NO	NO		NO	.	.	Normal	Normal
178	71	F	NO	Yes	NO	NO	NO	NO	No	None	NO	NO	NO	NO	No	NO	NO	.	NO	No	NO	NO	NO	No	Yes	2076-05-25	NO	.	Yes	2077-07-26		NO		NO	0.177	.	.	.	.	.	NO	NO	NO		NO	.	.	Normal	Normal
179	72	M	Yes	Yes	NO	NO	NO	NO	No	None	NO	NO	NO	NO	No	Yes	NO	.	NO	No	NO	NO	NO	No	Yes	2076-08-04	NO	.	NO	.		NO		NO	0.16258	.	.	.	.	.	NO	Yes	NO		NO	.	.	Normal	Normal
180	68	F	Yes	Yes	NO	NO	NO	NO	No	None	NO	NO	NO	NO	No	NO	NO	.	NO	No	NO	NO	NO	No	Yes	2076-03-18	NO	.	Yes	2076-03-04	Persistent	NO		NO	0.09059	.	.	.	.	.	NO	NO	NO		NO	.	.	Normal	Normal
181	85	F	NO	Yes	NO	NO	NO	NO	No	None	NO	NO	NO	NO	No	NO	NO	.	NO	No	NO	NO	NO	No	NO	.	NO	.	Yes	2076-02-11		NO		NO	0.04567	.	.	.	.	.	NO	NO	NO		NO	.	.	Normal	Normal
182	72	M	Yes	Yes	NO	NO	NO	NO	No	None	NO	NO	NO	NO	No	NO	NO	.	Yes	CVA	NO	NO	NO	No	Yes	2076-12-05	NO	.	NO	.		NO		NO	0.06822	.	.	.	.	.	NO	NO	NO		NO	.	.	Abnormal	Abnormal
183	67	M	NO	Yes	NO	NO	NO	NO	No	None	NO	NO	NO	NO	No	NO	Yes	.	NO	No	NO	Yes	NO	No	Yes	2076-04-25	NO	.	Yes	2076-11-01		NO		NO	0.14667	.	.	.	.	.	NO	NO	NO		NO	.	.	Normal	Normal
184	58	F	NO	NO	NO	NO	NO	NO	No	None	NO	NO	NO	NO	No	NO	NO	.	NO	No	NO	NO	NO	No	Yes	2076-11-06	NO	.	Yes	2076-12-29	Paroxysmal	NO		NO	0.04167	.	.	.	.	.	NO	NO	NO		NO	.	.	Normal	Normal
185	54	F	NO	Yes	NO	NO	NO	NO	No	None	NO	NO	NO	NO	No	NO	NO	.	NO	No	NO	NO	NO	No	Yes	2076-06-04	NO	.	Yes	2076-06-12	Paroxysmal	NO		NO	0.09155	.	.	.	.	.	NO	NO	NO		NO	.	.	Normal	Normal
186	77	M	NO	Yes	NO	NO	NO	NO	No	None	NO	NO	NO	NO	No	NO	NO	.	NO	No	NO	NO	NO	No	Yes	2076-06-05	NO	.	Yes	2076-03-17		NO		NO	0.1713	.	.	.	.	.	Yes	NO	NO		Yes	.	.	Normal	Normal
187	75	F	Yes	Yes	NO	NO	NO	NO	No	None	NO	NO	NO	NO	No	NO	NO	.	NO	No	NO	NO	NO	No	Yes	2076-07-22	NO	.	Yes	2076-03-22		NO		NO	0.16499	.	.	.	.	.	NO	Yes	NO		NO	.	.	Normal	Normal
188	61	F	NO	Yes	NO	NO	NO	NO	No	None	NO	NO	NO	NO	No	NO	NO	.	NO	No	NO	NO	NO	No	Yes	2076-01-03	NO	.	Yes	2076-11-29	Paroxysmal	NO		NO	0.13993	.	.	.	.	.	NO	NO	NO		NO	.	.	Normal	Normal
189	61	F	NO	NO	NO	NO	NO	NO	No	None	NO	NO	NO	NO	No	NO	NO	.	NO	No	NO	NO	NO	No	Yes	2077-09-30	NO	.	NO	.		NO		NO	0.11912	.	.	.	.	.	NO	NO	NO		NO	.	.	Normal	Normal
191	58	F	Yes	NO	NO	NO	NO	NO	No	None	NO	NO	NO	NO	No	NO	Yes	.	NO	No	NO	Yes	NO	No	Yes	2076-05-17	NO	.	Yes	2076-09-26	Paroxysmal	NO		NO	0.06617	.	.	.	.	.	NO	NO	NO		NO	.	.	Normal	Normal
192	79	M	Yes	Yes	NO	NO	Yes	NO	No	None	NO	NO	NO	NO	No	NO	NO	.	NO	No	NO	NO	NO	No	Yes	2076-04-01	NO	.	NO	.		NO		NO	0.06252	.	.	.	.	.	Yes	NO	NO		Yes	.	.	Normal	Normal
193	85	M	NO	NO	Yes	NO	Yes	NO	No	None	NO	NO	NO	NO	No	NO	NO	.	NO	No	NO	Yes	NO	No	Yes	2076-02-22	NO	.	Yes	2076-05-10		NO		Yes	1.09365	.	.	.	.	.	Yes	Yes	NO		NO	.	.	Normal	Normal
194	77	F	Yes	Yes	Yes	NO	NO	NO	No	CDK 3	NO	NO	NO	NO	No	NO	NO	.	NO	No	NO	NO	NO	No	Yes	2076-05-18	NO	.	NO	.		NO		NO	0.11141	.	.	.	.	.	Yes	NO	NO		Yes	.	.	Normal	Normal
196	69	F	Yes	NO	NO	NO	NO	NO	No	CDK 4 or above	NO	NO	NO	NO	No	NO	NO	.	NO	No	NO	NO	NO	No	Yes	2076-03-04	NO	.	Yes	2076-09-29		NO		NO	0.14987	.	.	.	.	.	NO	NO	NO		NO	.	.	Normal	Normal
197	45	M	Yes	Yes	NO	NO	NO	NO	No	None	NO	NO	NO	NO	No	NO	NO	.	NO	No	NO	NO	NO	No	Yes	2076-05-15	Yes	2076-07-29	NO	.		NO		NO	0.16729	.	.	.	.	.	NO	NO	NO		NO	.	.	Normal	Normal
198	56	F	NO	Yes	NO	Yes	NO	NO	No	None	NO	NO	NO	NO	No	NO	NO	.	NO	No	NO	NO	NO	No	Yes	2076-04-05	NO	.	NO	.		NO		NO	0.02879	.	.	.	.	.	Yes	NO	NO		NO	.	.	Normal	Normal
199	55	F	Yes	Yes	NO	NO	NO	NO	No	None	NO	NO	NO	NO	No	NO	NO	.	NO	No	NO	NO	NO	No	Yes	2076-03-28	NO	.	Yes	2076-12-01	Paroxysmal	NO		NO	0.11502	.	.	.	.	.	NO	NO	NO		.	.	.	Normal	Normal
200	58	F	Yes	Yes	NO	NO	NO	NO	No	None	NO	NO	NO	NO	No	Yes	NO	.	NO	No	NO	NO	NO	No	Yes	2076-03-25	NO	.	Yes	2076-09-26	Persistent	NO		NO	0.10194	.	.	.	.	.	Yes	NO	NO		Yes	.	.	Normal	Normal
201	62	F	Yes	Yes	NO	NO	NO	NO	No	None	NO	NO	NO	NO	No	Yes	NO	.	NO	No	NO	Yes	NO	No	Yes	2076-01-04	NO	.	NO	.	Paroxysmal	NO		NO	0.02337	.	.	.	.	.	Yes	NO	NO		NO	.	.	Normal	Normal
204	54	F	Yes	Yes	NO	NO	NO	NO	No	None	NO	NO	NO	NO	No	NO	NO	.	NO	No	NO	NO	NO	No	Yes	2076-01-27	NO	.	Yes	2077-08-18		NO		NO	0.10455	.	.	.	.	.	NO	NO	NO		.	.	.	Normal	Normal
205	66	M	NO	NO	NO	NO	Yes	NO	No	None	NO	NO	NO	NO	No	NO	NO	.	NO	No	NO	NO	NO	No	Yes	2076-06-24	NO	.	Yes	2076-11-14		NO		NO	0.05807	.	.	.	.	.	NO	Yes	NO		NO	.	.	Normal	Normal
206	67	M	NO	NO	NO	Yes	NO	NO	No	None	NO	NO	NO	NO	No	NO	NO	.	NO	No	NO	Yes	NO	No	Yes	2077-02-18	NO	.	Yes	2076-11-24		NO		NO	0.10201	.	.	.	.	.	Yes	NO	NO		NO	.	.	Normal	Normal
207	54	F	NO	NO	NO	NO	NO	NO	No	None	NO	NO	NO	NO	No	NO	NO	.	NO	No	NO	NO	NO	No	Yes	2076-03-18	NO	.	NO	.		NO		NO	0.12796	.	.	.	.	.	NO	NO	NO		.	.	.	Normal	Normal
210	51	M	Yes	Yes	NO	NO	NO	NO	No	None	NO	NO	NO	NO	No	NO	NO	.	NO	No	NO	NO	NO	No	Yes	2076-06-20	NO	.	Yes	2076-10-17		NO		NO	0.04985	.	.	.	.	.	NO	NO	NO		.	.	.	Normal	Normal
211	46	M	NO	NO	NO	NO	NO	NO	No	.	NO	NO	NO	NO	No	NO	NO	.	NO	No	NO	NO	NO	No	NO	.	NO	.	Yes	2077-01-11	Paroxysmal	NO		NO	0.05477	.	.	.	.	.	NO	NO	NO		NO	.	.	Normal	Normal
212	91	M	NO	NO	NO	NO	Yes	NO	No	None	NO	NO	NO	NO	No	Yes	NO	.	NO	No	NO	NO	NO	No	Yes	2076-02-01	NO	.	Yes	2076-12-15		NO		NO	0.0949	.	.	.	.	.	Yes	NO	NO		NO	.	.	Normal	Normal
213	55	M	Yes	Yes	NO	NO	Yes	NO	No	None	NO	NO	NO	NO	No	NO	NO	.	NO	No	NO	NO	NO	No	Yes	2076-05-31	NO	.	Yes	2076-12-06		NO		NO	0.08295	.	.	.	.	.	Yes	NO	NO		.	.	.	Normal	Normal
214	68	F	Yes	Yes	NO	Yes	NO	NO	No	None	NO	.	NO	NO	No	NO	NO	.	NO	No	NO	NO	NO	No	Yes	2076-09-03	NO	.	NO	.		NO		NO	0.18728	.	.	.	.	.	NO	NO	NO		NO	.	.	Normal	Normal
215	47	M	NO	Yes	NO	NO	NO	NO	No	None	NO	NO	NO	NO	No	NO	NO	.	NO	No	NO	NO	NO	No	NO	.	NO	.	Yes	2077-04-02		NO		NO	0.06364	.	.	.	.	.	NO	NO	NO		NO	.	.	Normal	Normal
216	56	F	NO	Yes	NO	NO	NO	NO	No	None	NO	NO	NO	NO	No	Yes	NO	.	NO	No	NO	NO	NO	No	Yes	2076-05-17	NO	.	Yes	2076-10-18		NO		NO	0.11718	.	.	.	.	.	NO	NO	NO		.	.	.	Normal	Normal
217	45	M	Yes	Yes	NO	Yes	NO	NO	No	None	NO	NO	NO	NO	No	NO	NO	.	NO	No	NO	NO	NO	No	Yes	2076-01-29	NO	.	Yes	2076-10-18		NO		NO	0.03066	.	.	.	.	.	NO	NO	NO		NO	.	.	Normal	Normal
218	77	F	NO	Yes	NO	NO	NO	NO	No	None	NO	Yes	NO	NO	No	NO	NO	.	NO	No	NO	NO	NO	No	Yes	2076-05-17	NO	.	Yes	2077-01-24		NO		NO	0.17989	.	.	.	.	.	NO	NO	NO		NO	.	.	Normal	Normal
219	83	M	NO	Yes	NO	NO	NO	NO	No	None	NO	NO	NO	NO	No	NO	NO	.	NO	No	NO	Yes	NO	No	Yes	2076-01-29	NO	.	Yes	2077-01-20		NO		NO	0.07727	.	.	.	.	.	NO	NO	NO		NO	.	.	Normal	Normal
220	72	M	Yes	Yes	NO	NO	NO	NO	No	None	NO	NO	NO	NO	No	NO	NO	.	NO	No	NO	Yes	NO	No	Yes	2075-01-13	NO	.	Yes	2076-10-18	Paroxysmal	NO		NO	0.05993	.	.	.	.	.	NO	NO	NO		Yes	.	.	Normal	Normal
221	74	M	Yes	Yes	NO	NO	NO	NO	No	CDK 3	NO	NO	NO	NO	No	Yes	NO	.	NO	No	NO	NO	NO	No	NO	.	NO	.	Yes	2076-11-13	Others	Yes	Flutter	NO	0.06479	.	.	.	.	.	NO	NO	NO		.	.	.	Normal	Normal
222	28	F	Yes	Yes	NO	NO	Yes	NO	No	CDK 3	Yes	Yes	Yes	NO	No	NO	NO	.	NO	No	.	.	NO	No	NO	.	NO	.	Yes	2076-07-12		NO		NO	0.09764	.	.	.	.	.	Yes	Yes	NO		NO	.	.	Normal	Normal
223	57	F	NO	Yes	NO	NO	NO	NO	No	CDK 2	NO	NO	NO	NO	No	NO	NO	.	NO	No	NO	NO	NO	No	NO	.	NO	.	Yes	2076-10-17		NO		NO	0.18285	.	.	.	.	.	Yes	NO	NO		NO	.	.	Normal	Normal
224	86	M	NO	NO	NO	NO	NO	NO	No	None	NO	NO	NO	NO	No	NO	NO	.	NO	No	NO	NO	NO	No	NO	.	NO	.	Yes	2077-03-16		NO		NO	0.09418	.	.	.	.	.	NO	NO	NO	no	.	.	.	Normal	Normal
225	64	F	Yes	Yes	NO	NO	NO	NO	No	CDK 3	NO	Yes	NO	NO	No	Yes	NO	.	Yes	epilepsy	NO	NO	NO	No	NO	.	NO	.	Yes	2077-01-27		NO	no	Yes	1.16846	.	.	.	.	.	NO	NO	NO	no	.	.	.	Normal	Normal
226	77	M	NO	NO	NO	NO	Yes	Yes	aortic valve stenosis, unstable angina	None	NO	NO	NO	NO	No	NO	NO	.	NO	No	NO	NO	NO	No	Yes	2076-05-23	NO	.	Yes	2076-11-13		NO	no	NO	0.12524	.	.	.	.	.	Yes	Yes	NO		Yes	.	.	Abnormal	Abnormal
227	75	F	Yes	Yes	Yes	NO	NO	NO	No	None	Yes	NO	NO	Yes	HBV	NO	NO	.	NO	No	NO	Yes	NO	No	Yes	2076-07-04	.	.	Yes	2076-03-11	Persistent	NO		NO	0.11539	.	.	.	.	.	NO	NO	NO		NO	.	.	Normal	Normal
228	70	F	Yes	Yes	NO	NO	NO	NO	No	None	NO	NO	NO	NO	No	NO	NO	.	Yes	sizure	NO	NO	NO	No	Yes	2076-01-24	.	.	Yes	2076-06-12		NO		NO	0.10054	.	.	.	.	.	NO	NO	NO		Yes	.	.	Normal	Normal
229	57	F	NO	Yes	NO	NO	NO	NO	No	None	NO	NO	NO	NO	No	NO	NO	.	NO	No	NO	NO	NO	No	Yes	2076-04-15	.	.	Yes	2077-02-15	Paroxysmal	NO		NO	0.0665	.	.	.	.	.	NO	NO	NO		Yes	.	.	Normal	Normal
230	73	F	Yes	Yes	NO	NO	Yes	Yes	ihd	None	NO	NO	NO	NO	No	NO	NO	.	NO	No	NO	NO	NO	No	Yes	2076-02-03	.	.	Yes	2077-02-02	Persistent	NO		NO	0.19135	.	.	.	.	.	NO	NO	NO		Yes	.	.	Normal	Normal
231	53	M	Yes	NO	NO	Yes	NO	NO	No	None	NO	NO	NO	NO	No	NO	NO	.	NO	No	NO	NO	NO	No	Yes	2076-04-04	.	.	Yes	2076-03-15		NO		NO	0.17446	.	.	.	.	.	NO	NO	NO		NO	.	.	Normal	Normal
232	79	M	NO	Yes	Yes	NO	NO	NO	No	None	NO	NO	NO	NO	No	NO	NO	.	Yes	sizure	NO	NO	NO	No	Yes	2076-09-05	.	.	Yes	2076-08-31		NO		NO	0.06649	.	.	.	.	.	Yes	NO	NO		NO	.	.	Normal	Normal
233	53	M	NO	Yes	NO	NO	NO	NO	No	None	NO	NO	NO	NO	No	NO	NO	.	NO	No	NO	NO	NO	No	Yes	2076-04-28	.	.	Yes	2076-04-10		NO		NO	0.15639	.	.	.	.	.	NO	NO	NO		NO	.	.	Normal	Normal
234	58	F	NO	NO	NO	NO	NO	NO	No	None	NO	NO	NO	NO	No	NO	Yes	.	NO	No	NO	Yes	NO	No	Yes	2076-02-06	.	.	Yes	2076-10-25	Paroxysmal	NO		NO	0.04488	.	.	.	.	.	NO	NO	NO		NO	.	.	Normal	Normal
235	53	F	NO	Yes	NO	NO	NO	NO	No	None	NO	NO	NO	NO	No	NO	NO	.	NO	No	NO	NO	NO	No	Yes	2076-02-23	.	.	Yes	2077-09-02		NO		NO	0.09205	.	.	.	.	.	NO	NO	NO		NO	.	.	Normal	Normal
236	56	M	NO	NO	NO	Yes	Yes	Yes	IHD	None	NO	NO	NO	NO	No	NO	NO	.	NO	No	NO	Yes	NO	No	Yes	2076-03-14	.	.	NO	.		NO		NO	0.0323	.	.	.	.	.	NO	NO	NO		NO	.	.	Normal	Normal
237	57	F	Yes	Yes	NO	NO	NO	NO	No	None	NO	NO	NO	NO	No	NO	NO	.	NO	No	NO	NO	NO	No	Yes	2076-07-04	.	.	Yes	2077-01-31	Paroxysmal	NO		NO	0.14474	.	.	.	.	.	NO	NO	NO		Yes	.	.	Normal	Normal
238	66	F	Yes	Yes	NO	NO	NO	NO	No	None	NO	NO	NO	NO	No	NO	NO	.	NO	No	NO	NO	NO	No	Yes	2076-02-19	.	.	Yes	2076-12-20		NO		NO	0.14871	.	.	.	.	.	NO	NO	NO		NO	.	.	Normal	Normal
239	61	F	Yes	Yes	NO	NO	NO	NO	No	None	NO	NO	NO	NO	No	NO	NO	.	NO	No	NO	Yes	NO	No	Yes	2076-04-01	.	.	Yes	2076-09-20	Paroxysmal	NO		NO	0.05721	.	.	.	.	.	NO	NO	NO		NO	.	.	Normal	Normal
240	58	M	NO	NO	NO	Yes	NO	NO	No	None	NO	NO	NO	NO	No	NO	NO	.	NO	No	NO	NO	NO	No	Yes	2076-04-03	.	.	Yes	2076-10-27		NO		NO	0.12374	.	.	.	.	.	NO	NO	NO		NO	.	.	Normal	Normal
241	71	M	Yes	Yes	Yes	NO	NO	NO	No	None	NO	NO	NO	NO	No	NO	NO	.	Yes	paraplegia	NO	NO	NO	No	Yes	2076-03-03	.	.	Yes	2076-11-25	Others	Yes	FLUTTER	NO	0.13077	.	.	.	.	.	NO	NO	NO		NO	.	.	Normal	Normal
242	69	F	NO	NO	NO	NO	NO	NO	No	None	NO	NO	NO	NO	No	NO	NO	.	NO	No	NO	NO	NO	No	Yes	2076-03-14	.	.	Yes	2077-01-24	Paroxysmal	NO		NO	0.04892	.	.	.	.	.	NO	NO	NO		NO	.	.	Normal	Normal
243	62	M	NO	Yes	NO	NO	NO	NO	No	None	NO	NO	NO	NO	No	NO	NO	.	NO	No	NO	NO	NO	No	Yes	2076-07-05	.	.	Yes	2077-03-05	Paroxysmal	NO		NO	0.02107	.	.	.	.	.	NO	NO	NO		NO	.	.	Normal	Normal
244	74	M	Yes	Yes	NO	NO	Yes	Yes	IHD	None	NO	NO	NO	NO	No	NO	NO	.	NO	No	NO	NO	NO	No	Yes	2076-03-14	.	.	NO	.	Others	Yes	FLUTTER	NO	0.0582	.	.	.	.	.	NO	Yes	NO		Yes	.	.	Normal	Normal
249	55	F	NO	Yes	NO	NO	NO	Yes	moderate to severe mitral reguarge	None	NO	NO	NO	NO	No	NO	NO	.	NO	No	NO	NO	NO	No	Yes	2076-02-24	.	.	Yes	2076-09-27	Paroxysmal	NO		NO	0.17632	.	.	.	.	.	NO	NO	NO		NO	.	.	Normal	Normal
250	62	F	Yes	Yes	NO	NO	NO	NO	No	None	NO	NO	NO	NO	No	NO	NO	.	NO	No	NO	NO	NO	No	Yes	2076-08-16	.	.	Yes	2076-05-13		NO		NO	0.19663	.	.	.	.	.	NO	NO	NO		NO	.	.	Normal	Normal
251	56	M	Yes	NO	NO	NO	NO	NO	No	None	NO	NO	NO	NO	No	NO	NO	.	NO	No	NO	Yes	NO	No	NO	.	.	.	Yes	2076-12-19		NO		NO	0.15222	.	.	.	.	.	NO	NO	NO		NO	.	.	Normal	Normal
253	68	M	Yes	NO	NO	NO	NO	NO	No	None	NO	NO	NO	NO	No	NO	NO	.	NO	No	NO	NO	NO	No	Yes	2076-10-06	.	.	Yes	2076-09-29	Paroxysmal	NO		NO	0.15346	.	.	.	.	.	NO	NO	NO		NO	.	.	Normal	Normal
254	64	F	NO	NO	NO	NO	NO	NO	No	None	NO	NO	NO	NO	No	Yes	NO	.	Yes	sizure	NO	NO	NO	No	Yes	2076-06-04	.	.	Yes	2076-12-23		NO		NO	0.15997	.	.	.	.	.	NO	NO	NO		NO	.	.	.	.
255	67	M	Yes	Yes	NO	NO	NO	NO	No	None	NO	NO	NO	NO	No	NO	NO	.	NO	No	NO	NO	NO	No	NO	.	.	.	Yes	2076-12-19	Paroxysmal	NO		NO	0.1576	.	.	.	.	.	NO	NO	NO		NO	.	.	Normal	Normal
258	69	M	NO	Yes	NO	NO	NO	NO	No	None	NO	NO	NO	NO	No	NO	Yes	.	NO	No	NO	Yes	NO	No	Yes	2076-02-19	.	.	Yes	2076-09-26	Persistent	NO		NO	0.00872	.	.	.	.	.	NO	NO	NO		NO	.	.	Normal	Normal
259	57	M	Yes	Yes	NO	NO	NO	NO	No	None	NO	NO	NO	NO	No	NO	NO	.	NO	No	NO	NO	NO	No	Yes	2076-02-19	.	.	Yes	2076-04-03	Paroxysmal	NO		NO	0.06857	.	.	.	.	.	NO	NO	NO		Yes	.	.	Normal	Normal
260	63	M	Yes	Yes	NO	Yes	Yes	Yes	ihd	None	NO	NO	NO	NO	No	NO	NO	.	NO	No	NO	NO	NO	No	Yes	2076-08-07	.	.	Yes	2076-03-12		NO		NO	0.17865	.	.	.	.	.	NO	NO	NO		NO	.	.	Normal	Normal
261	70	F	Yes	Yes	NO	NO	NO	NO	No	None	NO	NO	NO	NO	No	NO	NO	.	NO	No	NO	NO	NO	No	NO	.	NO	.	Yes	2076-10-18	Paroxysmal	NO		NO	0.09398	.	.	.	.	.	NO	NO	NO		NO	.	.	Normal	Normal
262	63	M	NO	Yes	NO	NO	NO	NO	No	None	Yes	NO	NO	Yes	HBV, fatty liver	NO	NO	.	NO	No	NO	NO	NO	No	Yes	2076-02-26	.	.	Yes	2076-03-12		NO		NO	0.19539	.	.	.	.	.	NO	NO	NO		NO	.	.	Normal	Normal
263	47	F	NO	Yes	NO	NO	NO	Yes	RHD	CDK 2	NO	NO	NO	NO	No	NO	NO	.	NO	No	NO	NO	Yes	Bronchial Asthma	Yes	2076-01-04	Yes	2077-03-03	Yes	2077-10-23	Persistent	Yes	Comment	NO	0.1767	.	NO	.	NO	.	NO	NO	NO		NO	.	.	Normal	Normal
264	59	M	NO	Yes	NO	Yes	NO	Yes	Dilated Cardiomyopathy	.	NO	NO	NO	NO	No	NO	NO	.	NO	No	NO	NO	NO	No	NO	.	Yes	2076-01-05	NO	.	Persistent	NO		NO	0.12406	.	NO	.	.	.	NO	NO	NO		NO	.	.	.	.
265	79	F	NO	NO	NO	NO	NO	NO	No	CDK 2	NO	NO	NO	NO	No	NO	NO	.	NO	No	NO	NO	NO	No	NO	.	Yes	2076-01-05	NO	.	Persistent	NO		NO	0.06333	.	NO	.	NO	.	Yes	NO	NO		NO	.	.	Normal	Normal
266	57	M	Yes	Yes	Yes	NO	NO	NO	No	CDK 2	NO	NO	NO	NO	No	NO	NO	.	Yes	Epilepsy / Depression	NO	Yes	Yes	Cholelithiasis	NO	.	Yes	2075-04-04	NO	.	Persistent	NO		Yes	1.04742	2077-07-08	NO	.	Yes	2075-07-08	NO	NO	NO		NO	.	.	Normal	Normal
267	80	F	NO	Yes	NO	NO	NO	NO	No	CDK 2	NO	NO	NO	NO	No	NO	NO	.	NO	No	NO	NO	NO	No	NO	.	Yes	2075-02-11	NO	.	Persistent	NO		Yes	1.0804	2076-05-24	NO	.	NO	.	NO	NO	NO		NO	.	.	.	Normal
268	66	F	NO	Yes	Yes	NO	Yes	NO	No	CDK 1	NO	NO	NO	NO	No	NO	NO	.	NO	No	NO	Yes	Yes	on PPM	NO	.	Yes	2074-11-18	NO	.	Paroxysmal	NO		Yes	1.18714	2076-06-08	Yes	2076-06-09	Yes	2076-06-07	NO	NO	NO		NO	.	.	Normal	.
269	45	F	NO	NO	NO	NO	NO	NO	No	CDK 2	NO	NO	NO	NO	No	Yes	NO	.	NO	No	NO	NO	Yes	Anemia	NO	.	Yes	2076-01-06	NO	.	Persistent	NO		NO	0.08429	.	NO	.	NO	.	NO	NO	NO		NO	.	.	Normal	.
270	62	F	NO	NO	NO	NO	NO	Yes	Syncope	CDK 2	NO	NO	NO	NO	No	NO	NO	.	NO	No	NO	Yes	NO	No	Yes	.	Yes	2075-07-08	NO	.	Paroxysmal	NO		NO	0.05721	.	NO	.	NO	.	NO	NO	NO		NO	.	.	Normal	Normal
271	102	F	Yes	Yes	NO	NO	NO	NO	No	CDK 2	NO	NO	NO	NO	No	NO	NO	.	NO	No	NO	Yes	NO	No	NO	.	Yes	2076-01-08	NO	.	Paroxysmal	NO		NO	0.14214	.	NO	.	NO	.	NO	NO	NO		NO	.	.	Normal	.
272	57	M	NO	NO	NO	NO	Yes	NO	No	CDK 2	NO	NO	NO	NO	No	NO	NO	.	NO	No	NO	NO	NO	No	NO	.	Yes	2076-01-08	NO	.	Paroxysmal	NO		NO	0.01024	.	NO	.	NO	.	NO	Yes	NO		NO	.	.	Normal	.
273	59	F	NO	Yes	NO	NO	NO	Yes	Wolff-Parkinson-White syndrome	CDK 1	NO	NO	NO	NO	No	NO	NO	.	NO	No	NO	Yes	NO	No	NO	.	Yes	2075-07-30	NO	.	Paroxysmal	NO		NO	0.04047	.	NO	.	NO	.	NO	NO	NO		NO	.	.	Normal	.
274	75	F	NO	Yes	NO	NO	NO	NO	No	.	NO	NO	NO	NO	No	NO	NO	.	NO	No	NO	NO	NO	No	NO	.	Yes	2075-01-21	NO	.	Paroxysmal	NO		NO	0.17806	.	NO	.	.	.	NO	NO	NO		Yes	.	.	.	.
275	75	F	Yes	Yes	NO	NO	NO	NO	No	CDK 1	NO	NO	NO	NO	No	NO	NO	.	NO	No	NO	Yes	NO	No	NO	.	Yes	2075-01-23	NO	.	Persistent	NO		NO	0.19753	.	NO	.	NO	.	NO	NO	NO		NO	.	.	Normal	Normal
276	75	M	Yes	Yes	Yes	NO	Yes	NO	No	CDK 2	NO	NO	NO	NO	No	NO	NO	.	NO	No	NO	Yes	NO	No	NO	.	Yes	2076-01-13	NO	.	Persistent	NO		NO	0.15935	.	NO	.	Yes	2076-06-22	Yes	NO	NO		NO	.	.	Normal	.
277	77	M	NO	NO	NO	NO	Yes	NO	No	CDK 3	NO	NO	NO	NO	No	NO	NO	.	NO	No	NO	NO	NO	No	Yes	2076-01-18	NO	.	NO	.	Paroxysmal	NO		NO	0.1758	.	NO	.	.	.	Yes	Yes	NO		NO	.	.	Normal	Normal
278	25	F	NO	NO	NO	NO	NO	Yes	Restricted Cardiomyopathy	CDK 1	NO	NO	NO	NO	No	NO	NO	.	NO	No	NO	Yes	NO	No	NO	.	Yes	2075-12-03	NO	.	Paroxysmal	NO		NO	0.08695	.	NO	.	Yes	2076-06-30	NO	NO	NO		NO	.	.	Normal	.
279	49	M	Yes	Yes	NO	NO	Yes	NO	No	CDK 2	NO	NO	NO	NO	No	NO	NO	.	NO	No	NO	Yes	NO	No	NO	.	Yes	2074-11-25	NO	.	Paroxysmal	NO		NO	0.14403	.	NO	.	NO	.	NO	Yes	NO		NO	.	.	.	.
280	40	M	NO	NO	NO	NO	NO	NO	No	CDK 3	NO	NO	NO	NO	No	NO	NO	.	NO	No	NO	NO	NO	No	Yes	2073-10-28	Yes	2074-10-27	NO	.	Paroxysmal	NO		NO	0.12543	.	NO	.	NO	.	NO	NO	NO		NO	.	.	Normal	Normal
281	44	M	NO	NO	NO	NO	NO	NO	No	.	NO	NO	NO	NO	No	NO	NO	.	NO	No	NO	NO	NO	No	NO	.	Yes	2075-04-27	NO	.	Paroxysmal	NO		NO	0.1986	.	NO	.	.	.	NO	NO	NO		NO	.	.	.	.
282	69	M	NO	Yes	NO	NO	NO	NO	No	CDK 2	Yes	NO	NO	NO	No	NO	NO	.	NO	No	NO	Yes	NO	No	Yes	2076-01-18	NO	.	NO	.	Persistent	NO		NO	0.12595	.	NO	.	NO	.	NO	NO	NO		NO	.	.	Normal	.
283	61	M	Yes	Yes	NO	NO	Yes	NO	No	CDK 2	NO	NO	NO	NO	No	NO	NO	.	Yes	Benign Mass on Spine	NO	NO	NO	No	NO	.	Yes	2076-01-19	NO	.	Paroxysmal	NO		NO	0.0613	.	NO	.	.	.	NO	Yes	NO		NO	.	.	Normal	.
284	68	M	Yes	Yes	NO	NO	NO	NO	No	CDK 3	NO	NO	NO	NO	No	NO	NO	.	NO	No	NO	NO	NO	No	NO	.	Yes	2076-01-19	NO	.	Persistent	NO		NO	0.132	.	NO	.	.	.	NO	NO	NO		NO	.	.	Normal	.
285	66	M	NO	NO	NO	NO	NO	NO	No	.	NO	NO	NO	NO	No	NO	NO	.	NO	No	NO	NO	NO	No	NO	.	Yes	2074-09-24	NO	.	Paroxysmal	NO		NO	0.02945	.	NO	.	.	.	NO	NO	NO		NO	.	.	.	.
286	61	F	Yes	Yes	NO	NO	Yes	NO	No	CDK 2	NO	NO	NO	NO	No	NO	NO	.	NO	No	NO	NO	NO	No	NO	.	Yes	2076-01-19	NO	.		NO		NO	0.04209	.	NO	.	NO	.	NO	NO	NO		NO	.	.	Normal	Normal
287	52	F	Yes	Yes	NO	NO	NO	Yes	RHD	CDK 1	NO	NO	NO	NO	No	NO	NO	.	NO	No	NO	NO	NO	No	NO	.	Yes	2075-03-10	NO	.	Persistent	NO		NO	0.06298	.	NO	.	NO	.	NO	NO	NO		NO	.	.	Normal	.
288	50	M	Yes	NO	NO	Yes	NO	Yes	DCM	CDK 2	NO	NO	NO	NO	No	NO	NO	.	NO	No	NO	NO	NO	No	NO	.	Yes	2076-01-20	NO	.	Persistent	NO		NO	0.14632	.	NO	.	Yes	2076-02-25	NO	NO	NO		NO	.	.	Normal	Normal
289	59	M	Yes	Yes	NO	NO	NO	NO	No	CDK 3	NO	NO	NO	NO	No	NO	NO	.	NO	No	NO	NO	NO	No	NO	.	Yes	2075-03-03	NO	.	Paroxysmal	NO		NO	0.04185	.	NO	.	NO	.	NO	NO	NO		NO	.	.	Normal	.
290	54	F	Yes	Yes	NO	NO	Yes	NO	No	CDK 3	NO	NO	NO	NO	No	NO	NO	.	NO	No	NO	NO	NO	No	NO	.	Yes	2076-01-25	NO	.	Persistent	NO		Yes	1.11592	2077-12-06	Yes	2077-12-09	Yes	2077-12-08	Yes	NO	NO		Yes	.	.	Normal	.
291	49	M	Yes	Yes	NO	NO	NO	NO	No	CDK 1	NO	NO	NO	NO	No	NO	NO	.	NO	No	NO	NO	NO	No	NO	.	Yes	2074-12-30	NO	.	Paroxysmal	NO		NO	0.19887	.	NO	.	NO	.	Yes	NO	NO		NO	.	.	Normal	.
292	65	F	Yes	Yes	NO	NO	NO	NO	No	CDK 2	NO	NO	NO	NO	No	NO	NO	.	NO	No	NO	NO	NO	No	NO	.	Yes	2075-10-13	NO	.	Persistent	NO		NO	0.16591	.	NO	.	NO	.	NO	NO	NO		NO	.	.	Normal	.
293	61	M	NO	NO	NO	NO	Yes	NO	No	CDK 3	NO	NO	NO	NO	No	NO	NO	.	NO	No	NO	NO	NO	No	NO	.	Yes	2074-08-26	NO	.	Persistent	NO		Yes	1.13888	2076-07-26	NO	.	NO	.	Yes	NO	NO		NO	.	.	Normal	Normal
294	95	M	Yes	NO	NO	NO	Yes	NO	No	CDK 3	NO	NO	NO	NO	No	NO	NO	.	NO	No	NO	NO	NO	No	NO	.	Yes	2075-03-25	NO	.	Paroxysmal	NO		NO	0.09954	.	NO	.	NO	.	NO	Yes	NO		NO	.	.	Abnormal	.
295	50	F	Yes	Yes	NO	NO	NO	NO	No	CDK 2	NO	NO	NO	NO	No	NO	NO	.	NO	No	NO	NO	NO	No	NO	.	Yes	2074-12-04	NO	.	Paroxysmal	NO		NO	0.03182	.	NO	.	.	.	NO	NO	NO		Yes	.	.	.	.
296	42	M	Yes	Yes	NO	NO	NO	NO	No	.	NO	NO	NO	NO	No	Yes	NO	.	NO	No	NO	NO	NO	No	Yes	2073-07-09	Yes	2076-01-27	NO	.	Paroxysmal	NO		NO	0.17286	.	NO	.	NO	.	NO	NO	NO		NO	.	.	.	.
297	44	M	Yes	Yes	NO	NO	NO	NO	No	CDK 2	NO	NO	NO	NO	No	Yes	NO	.	NO	No	NO	NO	NO	No	NO	.	Yes	2076-01-27	NO	.	Paroxysmal	NO		Yes	1.00491	2077-08-02	NO	.	NO	.	NO	NO	NO		NO	.	.	Normal	.
298	65	F	Yes	Yes	NO	NO	NO	NO	No	CDK 2	NO	NO	NO	NO	No	Yes	Yes	38139	NO	No	NO	NO	NO	No	Yes	2072-01-29	Yes	2077-08-11	NO	.	Persistent	NO		NO	0.01449	.	NO	.	NO	.	NO	Yes	NO		NO	.	.	Normal	.
299	51	M	NO	Yes	NO	Yes	NO	Yes	DCM	CDK 3	NO	NO	NO	NO	No	NO	NO	.	NO	No	NO	NO	Yes	Bronchial Asthma	NO	.	Yes	2076-01-29	NO	.	Persistent	NO		NO	0.17205	.	NO	.	NO	.	NO	NO	NO		NO	.	.	Normal	.
300	67	F	NO	Yes	NO	NO	Yes	NO	No	CDK 1	NO	NO	NO	NO	No	Yes	NO	41640	NO	No	NO	Yes	NO	No	NO	.	Yes	2075-11-06	NO	.	Persistent	NO		NO	0.1306	.	NO	.	NO	.	Yes	NO	NO		NO	.	.	Normal	.
301	71	F	Yes	Yes	NO	NO	NO	NO	No	CDK 3	NO	NO	NO	NO	No	NO	NO	.	NO	No	NO	Yes	NO	No	NO	.	Yes	2076-02-01	Yes	2076-10-19	Paroxysmal	NO		NO	0.04703	.	NO	.	.	.	NO	NO	NO		NO	.	.	Normal	.
302	49	M	NO	NO	NO	NO	NO	NO	No	CDK 2	NO	NO	NO	NO	No	NO	NO	.	NO	No	NO	NO	NO	No	NO	.	Yes	2075-12-15	NO	.	Persistent	NO		NO	0.0075	.	NO	.	NO	.	NO	NO	NO		Yes	.	.	Normal	.
303	76	M	Yes	Yes	NO	NO	Yes	NO	No	CDK 2	NO	NO	NO	NO	No	Yes	NO	.	NO	No	NO	NO	NO	No	Yes	2074-02-21	Yes	2076-02-02	NO	.	Paroxysmal	NO		Yes	1.15239	.	NO	.	Yes	2076-02-15	Yes	NO	NO		NO	.	.	.	.
304	69	M	Yes	Yes	NO	NO	Yes	NO	No	CDK 3	NO	NO	NO	NO	No	NO	Yes	.	NO	No	NO	NO	NO	No	NO	.	Yes	2074-01-10	NO	.	Persistent	NO		Yes	1.05616	2074-02-05	NO	.	Yes	2077-06-14	NO	NO	NO		NO	.	.	Normal	Normal
305	81	F	Yes	Yes	Yes	NO	NO	NO	No	CDK 1	NO	NO	NO	NO	No	NO	NO	.	Yes	Cervical spondylotic myelopathy with severe cervical canal and lumbar stenosis	NO	NO	NO	No	NO	.	Yes	2075-08-25	NO	.	Persistent	NO		NO	0.09992	.	NO	.	.	.	NO	NO	NO		NO	.	.	Normal	.
306	61	F	NO	Yes	NO	NO	NO	NO	No	.	NO	NO	NO	NO	No	NO	NO	.	NO	No	NO	NO	NO	No	NO	.	Yes	2076-02-03	NO	.	Persistent	NO		NO	0.0099	.	NO	.	.	.	NO	NO	NO		NO	.	.	.	.
307	50	M	Yes	Yes	NO	NO	Yes	NO	No	.	NO	NO	NO	NO	No	NO	NO	.	NO	No	NO	NO	NO	No	NO	.	Yes	2076-02-03	NO	.	Paroxysmal	NO		NO	0.07266	.	NO	.	.	.	NO	Yes	NO		NO	.	.	.	.
308	69	M	Yes	Yes	Yes	NO	Yes	NO	No	CDK 2	NO	NO	NO	NO	No	NO	NO	.	NO	No	NO	NO	NO	No	NO	.	Yes	2076-02-04	NO	.	Persistent	NO		NO	0.02688	.	NO	.	NO	.	Yes	NO	NO		NO	.	.	Normal	.
309	75	F	NO	Yes	NO	NO	NO	NO	No	CDK 3	NO	NO	NO	NO	No	NO	NO	.	NO	No	NO	NO	Yes	Bronchial Asthma	NO	.	Yes	2075-03-31	NO	.	Paroxysmal	NO		NO	0.18891	.	NO	.	NO	.	NO	NO	NO		NO	.	.	Normal	.
310	83	M	Yes	Yes	NO	Yes	Yes	Yes	DCM	CDK 3	NO	NO	NO	Yes	diffuse hepatic steatosis , acute cholecystitis	NO	NO	.	NO	No	NO	NO	Yes	Bronchial Asthma	NO	.	Yes	2076-02-05	NO	.	Persistent	NO		NO	0.01976	.	NO	.	NO	.	Yes	NO	NO		NO	.	.	Abnormal	.
311	55	M	Yes	NO	NO	NO	NO	NO	No	.	NO	NO	NO	NO	No	NO	NO	.	NO	No	NO	Yes	Yes	Bronchial Asthma	NO	.	Yes	2074-09-19	NO	.	Persistent	NO		NO	0.11154	.	NO	.	.	.	NO	NO	NO		NO	.	.	.	.
312	67	M	NO	Yes	NO	NO	NO	NO	No	.	NO	NO	NO	NO	No	NO	NO	.	NO	No	NO	NO	Yes	Bronchial Asthma	NO	.	Yes	2076-02-06	Yes	2076-10-19	Persistent	NO		NO	0.10726	.	NO	.	.	.	NO	NO	NO		NO	.	.	.	.
313	30	M	NO	NO	NO	NO	NO	NO	No	.	NO	NO	NO	NO	No	NO	NO	.	NO	No	NO	NO	NO	No	Yes	2073-10-28	Yes	2076-02-08	Yes	2076-10-19	Paroxysmal	NO		NO	0.03768	.	NO	.	NO	.	NO	NO	NO		NO	.	.	.	.
314	51	M	NO	NO	NO	NO	NO	NO	No	CDK 1	NO	NO	NO	NO	No	NO	NO	.	NO	No	NO	Yes	Yes	Graves disease, Bronchial Asthma	Yes	2077-12-22	Yes	2076-01-21	NO	.	Persistent	NO		NO	0.03615	.	NO	.	NO	.	NO	NO	NO		NO	.	.	Normal	.
315	78	M	NO	Yes	NO	NO	Yes	NO	No	CDK 3	NO	NO	NO	NO	No	NO	NO	.	NO	No	NO	NO	NO	No	NO	.	Yes	2076-02-09	NO	.	Paroxysmal	NO		NO	0.12644	.	NO	.	NO	.	NO	NO	NO		Yes	.	.	Normal	Normal
316	73	F	Yes	Yes	Yes	NO	Yes	NO	No	CDK 3	NO	NO	NO	NO	No	NO	NO	.	NO	No	NO	Yes	Yes	Cholecystitis	Yes	2074-03-19	Yes	2077-02-28	NO	.	Persistent	NO		NO	0.12968	.	NO	.	NO	.	NO	NO	NO		NO	.	.	Normal	.
317	70	F	Yes	Yes	NO	NO	NO	NO	No	CDK 2	NO	NO	NO	NO	No	NO	NO	.	NO	No	NO	Yes	NO	No	NO	.	Yes	2074-12-17	NO	.	Persistent	NO		NO	0.09421	.	NO	.	.	.	NO	NO	NO		NO	.	.	.	.
318	77	M	Yes	Yes	NO	NO	Yes	NO	No	CDK 4 or above	NO	NO	NO	NO	No	Yes	NO	40544	NO	No	NO	NO	NO	No	NO	.	Yes	2076-02-11	NO	.	Persistent	NO		NO	0.04509	.	NO	.	.	.	Yes	NO	NO		NO	.	.	.	.
319	74	M	NO	Yes	NO	NO	NO	NO	No	CDK 3	NO	NO	Yes	NO	No	NO	NO	.	NO	No	NO	NO	Yes	Asthma	NO	.	Yes	2075-12-03	NO	.	Persistent	NO		NO	0.12772	.	NO	.	Yes	2077-12-18	Yes	NO	NO		Yes	.	.	.	.
320	42	M	Yes	NO	NO	NO	NO	NO	No	CDK 2	NO	NO	NO	NO	No	NO	NO	.	NO	No	NO	NO	Yes	Bronchial Asthma	NO	.	Yes	2075-10-15	NO	.	Paroxysmal	NO		NO	0.15268	.	NO	.	NO	.	NO	NO	NO		NO	.	.	Normal	Normal
321	69	F	NO	Yes	NO	NO	NO	NO	No	CDK 2	NO	NO	NO	NO	No	NO	NO	.	NO	No	NO	NO	Yes	Bronchial Asthma	NO	.	Yes	2075-05-11	NO	.	Paroxysmal	NO		NO	0.11011	.	NO	.	NO	.	NO	NO	NO		Yes	.	.	Normal	Normal
322	46	M	Yes	Yes	NO	NO	NO	NO	No	.	NO	NO	NO	NO	No	NO	NO	.	NO	No	NO	NO	NO	No	NO	.	Yes	2075-03-03	NO	.	Persistent	NO		NO	0.06467	.	NO	.	.	.	NO	NO	NO		NO	.	.	.	.
323	62	M	Yes	Yes	NO	NO	NO	NO	No	CDK 2	NO	NO	NO	NO	No	NO	NO	.	NO	No	NO	Yes	NO	No	NO	.	Yes	2074-09-09	NO	.	Persistent	NO		NO	0.18342	.	NO	.	NO	.	NO	NO	NO		Yes	.	.	Normal	.
324	32	M	NO	Yes	NO	NO	NO	NO	No	CDK 2	NO	NO	NO	NO	No	NO	NO	.	NO	No	NO	NO	NO	No	NO	.	Yes	2075-03-10	NO	.	Paroxysmal	NO		NO	0.16493	.	NO	.	NO	.	NO	NO	NO		Yes	.	.	Normal	.
325	42	F	NO	NO	Yes	NO	NO	NO	No	CDK 1	NO	NO	NO	NO	No	NO	NO	.	NO	No	NO	NO	NO	No	NO	.	Yes	2075-02-20	NO	.	Persistent	NO		NO	0.01513	.	NO	.	Yes	2075-09-22	NO	NO	NO		NO	.	.	.	.
326	77	F	Yes	Yes	NO	NO	NO	NO	No	.	NO	NO	NO	NO	No	NO	NO	.	Yes	Yes	NO	Yes	Yes	Depression, Hypothyroidism	NO	.	Yes	2075-06-30	NO	.	Paroxysmal	NO		NO	0.05354	.	NO	.	.	.	Yes	NO	NO		NO	.	.	Normal	Normal
327	43	M	Yes	Yes	NO	NO	NO	NO	No	CDK 2	NO	NO	NO	NO	No	NO	NO	.	NO	No	NO	NO	NO	No	NO	.	Yes	2075-08-19	NO	.	Paroxysmal	NO		NO	0.1303	.	NO	.	NO	.	NO	NO	NO		NO	.	.	Normal	Normal
328	75	M	NO	Yes	NO	NO	NO	NO	No	.	NO	NO	NO	NO	No	NO	NO	.	NO	No	NO	NO	Yes	Bronchial Asthma	NO	.	Yes	2074-09-02	NO	.	Paroxysmal	NO		NO	0.01464	.	NO	.	.	.	NO	NO	NO		Yes	.	.	.	.
329	69	F	Yes	Yes	NO	NO	NO	NO	No	CDK 1	NO	NO	NO	NO	No	Yes	NO	42195	NO	No	NO	NO	NO	No	NO	.	Yes	2075-07-28	NO	.	Persistent	NO		NO	0.01482	.	NO	.	NO	.	NO	NO	NO		NO	.	.	Normal	.
330	73	M	NO	Yes	NO	NO	NO	NO	No	CDK 3	NO	NO	NO	NO	No	NO	NO	.	NO	No	NO	NO	NO	No	NO	.	Yes	2075-01-09	NO	.	Persistent	NO		NO	0.14318	.	NO	.	.	.	NO	NO	NO		NO	.	.	Normal	.
331	54	F	NO	Yes	NO	NO	Yes	Yes	s/p AV replacement 1993	CDK 2	NO	NO	NO	NO	No	NO	NO	.	NO	No	NO	NO	NO	No	Yes	2071-12-06	NO	.	NO	.	Paroxysmal	NO		NO	0.16858	.	NO	.	Yes	2078-01-31	NO	NO	NO		NO	.	.	Normal	.
332	75	F	Yes	Yes	NO	NO	Yes	NO	No	.	NO	NO	NO	NO	No	NO	NO	.	NO	No	NO	NO	NO	No	NO	.	Yes	2076-02-23	NO	.	Paroxysmal	NO		NO	0.12783	.	NO	.	.	.	NO	NO	NO		NO	.	.	.	.
333	58	M	Yes	Yes	NO	NO	Yes	NO	No	CDK 2	NO	NO	NO	NO	No	NO	NO	.	NO	No	NO	NO	NO	No	NO	.	Yes	2076-02-23	NO	.	Persistent	NO		NO	0.18823	.	NO	.	.	.	NO	NO	NO		NO	.	.	Normal	.
334	77	F	Yes	Yes	NO	NO	Yes	Yes	PPM on 20/4/2015	CDK 2	NO	NO	NO	NO	No	NO	NO	.	NO	No	NO	Yes	NO	No	NO	.	Yes	2074-12-09	NO	.	Persistent	NO		Yes	1.03446	2076-06-08	NO	.	Yes	2075-10-29	Yes	NO	NO		NO	.	.	Normal	Normal
335	69	F	Yes	Yes	Yes	NO	NO	NO	No	CDK 2	Yes	NO	NO	Yes	Hepatitis C	NO	NO	.	NO	No	NO	Yes	NO	No	NO	.	Yes	2074-03-04	Yes	2077-05-30	Paroxysmal	NO		Yes	1.08955	2077-05-27	Yes	2077-01-12	Yes	2077-01-11	NO	NO	NO		NO	.	.	Normal	.
336	55	F	Yes	Yes	NO	NO	Yes	NO	No	CDK 1	NO	NO	NO	NO	No	NO	NO	.	NO	No	NO	NO	Yes	Bronchial Asthma; Osteoporosis	NO	.	Yes	2075-06-22	NO	.	Paroxysmal	NO		NO	0.18946	.	NO	.	NO	.	Yes	NO	NO		NO	.	.	.	.
337	76	M	Yes	Yes	NO	Yes	Yes	NO	No	CDK 3	NO	NO	NO	NO	No	Yes	NO	.	NO	No	NO	NO	NO	No	NO	.	Yes	2076-02-24	NO	.	Paroxysmal	NO		NO	0.13756	.	NO	.	NO	.	Yes	Yes	NO		NO	.	.	Normal	Normal
338	71	M	Yes	Yes	NO	NO	NO	NO	No	CDK 1	NO	NO	NO	NO	No	NO	NO	.	NO	No	Yes	NO	NO	No	NO	.	Yes	2075-03-19	NO	.	Persistent	NO		NO	0.01524	.	Yes	2077-12-16	Yes	2076-05-04	NO	NO	NO		NO	.	.	Normal	.
339	46	M	NO	Yes	NO	NO	NO	NO	No	CDK 2	NO	NO	NO	NO	No	NO	NO	.	NO	No	NO	NO	NO	No	NO	.	Yes	2076-02-25	NO	.	Paroxysmal	NO		Yes	1.01763	2076-11-22	NO	.	NO	.	NO	NO	NO		NO	.	.	Normal	.
340	81	M	Yes	Yes	NO	NO	Yes	Yes	old MI	.	NO	NO	NO	NO	No	NO	NO	.	NO	No	NO	NO	NO	No	NO	.	Yes	2076-02-25	NO	.	Paroxysmal	NO		NO	0.10145	.	NO	.	.	.	NO	Yes	NO		NO	.	.	.	.
341	82	F	NO	Yes	Yes	NO	NO	NO	No	CDK 2	NO	NO	NO	NO	No	NO	NO	.	NO	No	NO	NO	NO	No	Yes	2074-08-22	Yes	2076-12-16	NO	.	Persistent	NO		NO	0.17601	.	NO	.	.	.	NO	NO	NO		Yes	.	.	Normal	.
342	44	F	NO	Yes	NO	NO	NO	NO	No	CDK 1	NO	NO	NO	NO	No	NO	NO	.	NO	No	NO	NO	NO	No	NO	.	Yes	2075-01-22	NO	.	Paroxysmal	NO		Yes	1.07309	2076-05-17	NO	.	NO	.	NO	NO	NO		Yes	.	.	Normal	.
343	46	F	NO	Yes	NO	NO	NO	NO	No	.	NO	NO	NO	NO	No	NO	Yes	42068	NO	No	NO	NO	NO	No	NO	.	NO	.	Yes	2077-03-23	Paroxysmal	NO		NO	0.1934	.	NO	.	.	.	NO	NO	NO		NO	.	.	.	.
344	72	M	Yes	Yes	Yes	NO	Yes	NO	No	CDK 1	NO	NO	NO	NO	No	NO	NO	.	NO	No	NO	NO	NO	No	NO	.	Yes	2076-02-27	NO	.	Persistent	NO		NO	0.13853	.	NO	.	NO	.	NO	NO	NO		NO	.	.	Normal	.
345	63	F	Yes	NO	NO	NO	NO	Yes	RHD	CDK 2	NO	NO	NO	NO	No	NO	NO	.	NO	No	NO	NO	NO	No	NO	.	Yes	2076-02-16	NO	.	Paroxysmal	NO		Yes	1.05908	2076-02-29	NO	.	NO	.	NO	NO	NO		NO	.	.	Normal	.
346	62	M	Yes	Yes	NO	Yes	Yes	NO	No	CDK 3	NO	NO	NO	NO	No	NO	NO	.	NO	No	NO	NO	NO	No	NO	.	Yes	2076-02-29	NO	.	Paroxysmal	NO		NO	0.02601	.	NO	.	NO	.	NO	NO	NO		NO	.	.	Normal	Normal
347	55	F	Yes	Yes	NO	Yes	Yes	NO	No	CDK 1	NO	NO	NO	NO	No	NO	NO	.	NO	No	NO	NO	NO	No	NO	.	Yes	2076-02-27	NO	.	Paroxysmal	NO		Yes	1.09316	2076-11-23	NO	.	Yes	2076-03-04	Yes	Yes	NO		NO	.	.	Normal	Normal
348	51	F	NO	NO	NO	NO	NO	NO	No	CDK 1	NO	NO	NO	NO	No	NO	NO	.	NO	No	NO	Yes	NO	No	NO	.	Yes	2076-03-01	NO	.	Paroxysmal	NO		NO	0.08048	.	NO	.	NO	.	NO	NO	NO		NO	.	.	Normal	Normal
349	70	M	NO	Yes	NO	Yes	Yes	NO	No	CDK 3	NO	NO	NO	NO	No	NO	NO	.	NO	No	NO	NO	Yes	Bronchial Asthma	NO	.	Yes	2075-02-20	NO	.	Paroxysmal	NO		Yes	1.0769	2076-05-24	Yes	2077-05-25	Yes	2076-05-24	NO	Yes	NO		NO	.	.	.	Normal
350	52	M	NO	NO	NO	NO	NO	NO	No	CDK 2	NO	NO	NO	NO	No	NO	NO	.	NO	No	NO	NO	NO	No	NO	.	Yes	2076-03-01	NO	.	Paroxysmal	NO		NO	0.00893	.	NO	.	NO	.	Yes	NO	NO		NO	.	.	.	Normal
351	79	M	NO	Yes	NO	Yes	NO	Yes	DCM	CDK 3	NO	NO	NO	NO	No	NO	NO	.	NO	No	NO	NO	NO	No	NO	.	Yes	2075-03-05	NO	.	Persistent	NO		NO	0.16735	.	NO	.	NO	.	NO	NO	NO		NO	.	.	Normal	Normal
352	64	F	NO	Yes	NO	NO	NO	NO	No	CDK 2	NO	NO	NO	NO	No	NO	Yes	.	NO	No	NO	NO	NO	No	NO	.	Yes	2075-09-04	NO	.	Paroxysmal	NO		Yes	1.01128	2076-03-02	NO	.	Yes	2076-03-02	NO	NO	NO		NO	.	.	.	Normal
353	67	M	NO	NO	NO	NO	NO	Yes	DCM	CDK 3	NO	NO	NO	NO	No	NO	NO	.	NO	No	NO	NO	NO	No	NO	.	Yes	2076-03-02	NO	.	Paroxysmal	NO		NO	0.03285	.	NO	.	NO	.	Yes	NO	NO		NO	.	.	.	Normal
354	91	F	Yes	Yes	NO	NO	NO	NO	No	CDK 1	NO	NO	NO	NO	No	NO	NO	.	NO	No	NO	Yes	Yes	Hypothyroid	NO	.	Yes	2075-03-12	NO	.	Paroxysmal	NO		NO	0.1038	.	NO	.	Yes	2077-01-06	Yes	NO	NO		Yes	.	.	Normal	Normal
355	75	M	Yes	Yes	NO	NO	Yes	Yes	s/p CABG+SVR+MVR+ TV repair	.	NO	NO	NO	NO	No	NO	NO	.	NO	No	NO	NO	NO	No	NO	.	Yes	2077-12-04	NO	.	Persistent	NO		NO	0.05636	.	NO	.	NO	.	Yes	NO	NO		NO	.	.	.	.
356	32	M	NO	NO	NO	NO	NO	NO	No	CDK 2	NO	NO	NO	NO	No	NO	NO	.	NO	No	NO	Yes	Yes	Hyperthyroid	NO	.	Yes	2076-03-08	NO	.	Paroxysmal	NO		NO	0.03538	.	NO	.	NO	.	NO	NO	NO		NO	.	.	Abnormal	Normal
357	76	M	NO	NO	NO	NO	NO	NO	No	CDK 3	NO	NO	NO	NO	No	NO	NO	.	NO	No	NO	Yes	Yes	Hypothyroid	NO	.	Yes	2076-03-08	NO	.	Persistent	NO		NO	0.02959	.	NO	.	NO	.	NO	NO	NO		NO	.	.	.	Normal
358	83	F	Yes	Yes	NO	NO	Yes	NO	No	CDK 2	NO	NO	NO	NO	No	NO	NO	.	NO	No	NO	NO	NO	No	NO	.	Yes	2075-09-16	NO	.	Persistent	NO		NO	0.17977	.	NO	.	NO	.	NO	NO	NO		NO	.	.	.	Normal
359	67	F	Yes	Yes	NO	NO	NO	NO	No	CDK 1	NO	NO	NO	NO	No	NO	NO	.	NO	No	NO	NO	Yes	Bronchial Asthma, Breast CA	NO	.	Yes	2076-11-23	NO	.	Paroxysmal	NO		NO	0.05434	.	NO	.	NO	.	NO	NO	NO		NO	.	.	.	Normal
360	63	M	NO	Yes	NO	NO	Yes	NO	No	CDK 3	NO	NO	NO	NO	No	NO	NO	.	NO	No	NO	NO	NO	No	NO	.	Yes	2076-03-10	NO	.	Paroxysmal	NO		NO	0.00502	.	NO	.	Yes	2077-04-18	Yes	NO	NO		NO	.	.	.	Normal
361	80	M	Yes	Yes	NO	NO	NO	Yes	Severe AS	CDK 3	NO	NO	NO	NO	No	Yes	Yes	41579	NO	No	NO	NO	NO	No	NO	.	Yes	2076-03-11	NO	.	Paroxysmal	NO		Yes	1.15934	2076-10-20	Yes	2076-10-14	Yes	2076-10-20	NO	Yes	NO		NO	.	.	.	Normal
362	39	M	NO	NO	NO	NO	NO	NO	No	CDK 2	NO	NO	NO	NO	No	NO	NO	.	NO	No	NO	NO	NO	No	NO	.	Yes	2076-03-11	NO	.	Paroxysmal	NO		NO	0.09174	.	NO	.	NO	.	NO	NO	NO		NO	.	.	.	Normal
363	26	M	NO	NO	NO	NO	NO	NO	No	CDK 1	NO	NO	NO	NO	No	NO	NO	.	NO	No	NO	NO	NO	No	NO	.	Yes	2076-03-11	NO	.	Paroxysmal	NO		NO	0.10322	.	NO	.	NO	.	NO	NO	NO		NO	.	.	.	Normal
364	57	M	Yes	Yes	NO	NO	NO	NO	No	CDK 2	NO	NO	NO	NO	No	NO	NO	.	NO	No	NO	NO	Yes	Bronchial Asthma	NO	.	Yes	2075-09-10	NO	.	Persistent	NO		NO	0.07085	.	NO	.	NO	.	NO	NO	NO		NO	.	.	.	Normal
365	44	M	NO	Yes	NO	NO	NO	NO	No	CDK 3	NO	NO	NO	NO	No	NO	NO	.	NO	No	NO	NO	NO	No	NO	.	Yes	2075-09-14	NO	.	Persistent	NO		NO	0.03743	.	NO	.	NO	.	NO	NO	NO		NO	.	.	.	Normal
366	65	F	Yes	Yes	NO	NO	NO	NO	No	CDK 3	NO	NO	NO	NO	No	NO	NO	.	NO	No	NO	NO	NO	No	NO	.	Yes	2076-03-17	NO	.	Paroxysmal	NO		NO	0.02187	.	NO	.	NO	.	NO	NO	NO		NO	.	.	.	Normal
367	65	M	Yes	NO	NO	NO	Yes	NO	No	CDK 2	NO	NO	NO	NO	No	Yes	NO	.	NO	No	NO	NO	NO	No	NO	.	Yes	2076-03-17	NO	.	Paroxysmal	NO		NO	0.12233	.	NO	.	NO	.	Yes	NO	NO		NO	.	.	.	Normal
368	65	M	NO	NO	NO	Yes	NO	NO	No	CDK 2	NO	NO	NO	NO	No	NO	NO	.	NO	No	NO	NO	NO	No	NO	.	Yes	2076-03-04	NO	.	Persistent	NO		Yes	1.03428	2076-03-17	NO	.	NO	.	NO	NO	NO		NO	.	.	.	Normal
369	81	M	NO	Yes	NO	NO	Yes	Yes	s/p TAVI	CDK 4 or above	NO	NO	NO	NO	No	Yes	NO	.	NO	No	NO	NO	NO	No	NO	.	Yes	2076-03-21	NO	.	Persistent	NO		NO	0.11924	.	NO	.	NO	.	NO	NO	NO		NO	.	.	.	Normal
370	64	M	NO	Yes	NO	NO	NO	NO	No	CDK 2	NO	NO	NO	NO	No	NO	NO	.	NO	No	NO	NO	NO	No	NO	.	Yes	2075-03-23	NO	.	Paroxysmal	NO		Yes	1.19535	2076-05-15	NO	.	NO	.	NO	NO	NO		NO	.	.	.	Normal
371	67	F	Yes	NO	NO	NO	NO	NO	No	CDK 2	NO	NO	NO	NO	No	NO	NO	.	NO	No	NO	NO	NO	No	NO	.	Yes	2075-09-14	NO	.	Paroxysmal	NO		NO	0.18974	.	NO	.	NO	.	NO	NO	NO		NO	.	.	.	Normal
372	62	M	NO	Yes	NO	NO	NO	NO	No	CDK 2	NO	NO	NO	NO	No	NO	NO	.	NO	No	NO	NO	NO	No	NO	.	Yes	2075-01-22	NO	.	Paroxysmal	NO		NO	0.12351	.	NO	.	Yes	2075-12-31	NO	NO	NO		NO	.	.	Normal	Normal
373	43	M	NO	Yes	NO	NO	Yes	NO	No	CDK 2	NO	NO	NO	NO	No	NO	NO	.	NO	No	NO	NO	NO	No	NO	.	Yes	2075-12-07	NO	.	Paroxysmal	NO		NO	0.0993	.	NO	.	NO	.	Yes	NO	NO		Yes	.	.	Normal	Normal
374	81	F	Yes	NO	NO	NO	NO	NO	No	CDK 4 or above	NO	Yes	NO	Yes	Hepatomegaly	NO	NO	.	NO	No	NO	NO	NO	No	NO	.	Yes	2076-03-21	NO	.	Paroxysmal	NO		Yes	1.11108	2078-02-13	Yes	2078-02-13	Yes	2078-02-13	NO	NO	NO		NO	.	.	.	Normal
375	72	M	Yes	Yes	NO	NO	NO	NO	No	CDK 2	NO	NO	NO	NO	No	NO	NO	.	NO	No	NO	NO	NO	No	NO	.	Yes	2075-09-06	NO	.	Paroxysmal	NO		NO	0.0304	.	NO	.	Yes	2077-08-02	NO	NO	NO		NO	.	.	.	.
376	43	M	Yes	NO	NO	NO	NO	NO	No	CDK 2	NO	NO	NO	NO	No	NO	NO	.	NO	No	NO	NO	NO	No	NO	.	Yes	2075-12-08	NO	.	Paroxysmal	NO		NO	0.09607	.	NO	.	NO	.	NO	NO	NO		NO	.	.	.	Normal
377	88	M	Yes	Yes	NO	NO	Yes	NO	No	CDK 3	NO	NO	NO	NO	No	Yes	NO	.	NO	No	NO	NO	NO	No	NO	.	Yes	2076-03-23	NO	.	Paroxysmal	NO		NO	0.03977	.	NO	.	.	.	Yes	Yes	NO		Yes	.	.	.	Normal
378	45	M	Yes	NO	NO	NO	NO	Yes	ASD, PFO	CDK 2	NO	NO	NO	NO	No	NO	Yes	42125	NO	No	NO	NO	NO	No	NO	.	Yes	2076-03-25	NO	.	Paroxysmal	NO		NO	0.14865	.	NO	.	NO	.	Yes	Yes	NO		NO	.	.	.	Normal
379	75	M	NO	NO	NO	NO	NO	NO	No	CDK 3	NO	NO	NO	NO	No	NO	NO	.	NO	No	NO	NO	NO	No	NO	.	Yes	2076-03-28	NO	.	Paroxysmal	NO		NO	0.14345	.	NO	.	NO	.	NO	NO	NO		NO	.	.	.	Normal
380	70	M	Yes	Yes	Yes	NO	Yes	NO	No	CDK 3	NO	NO	NO	NO	No	NO	NO	.	NO	No	NO	NO	Yes	Anemia	NO	.	Yes	2076-03-04	NO	.	Persistent	NO		NO	0.17902	.	NO	.	NO	.	NO	NO	NO		NO	.	.	Normal	Normal
381	61	M	Yes	Yes	NO	Yes	NO	Yes	DCM	CDK 3	NO	NO	NO	NO	No	NO	NO	.	NO	No	NO	NO	Yes	BPH	NO	.	Yes	2076-04-01	NO	.	Paroxysmal	NO		NO	0.00541	.	NO	.	NO	.	Yes	NO	NO		NO	.	.	.	Normal
382	53	F	Yes	NO	Yes	NO	Yes	NO	No	CDK 3	NO	NO	NO	NO	No	NO	NO	.	NO	No	NO	NO	Yes	Bronchial Asthma	NO	.	Yes	2076-04-01	NO	.	Persistent	NO		NO	0.15126	.	NO	.	NO	.	NO	NO	NO		NO	.	.	.	Normal
383	45	M	NO	NO	NO	NO	NO	NO	No	CDK 2	NO	NO	NO	NO	No	NO	NO	.	NO	No	NO	NO	NO	No	NO	.	Yes	2076-04-04	NO	.	Paroxysmal	NO		NO	0.01039	.	NO	.	NO	.	NO	NO	NO		NO	.	.	.	Normal
384	49	M	Yes	Yes	NO	NO	Yes	NO	No	CDK 2	NO	NO	NO	NO	No	NO	NO	.	NO	No	NO	NO	NO	No	NO	.	Yes	2075-04-27	NO	.	Paroxysmal	NO		NO	0.04181	.	NO	.	NO	.	NO	NO	NO		NO	.	.	.	.
385	62	M	Yes	Yes	NO	NO	Yes	NO	No	CDK 3	NO	NO	NO	NO	No	NO	NO	.	NO	No	NO	NO	NO	No	NO	.	Yes	2075-10-13	NO	.	Paroxysmal	NO		NO	0.02897	.	NO	.	Yes	2076-08-12	NO	Yes	NO		NO	.	.	.	Normal
386	76	M	Yes	Yes	Yes	NO	Yes	NO	No	CDK 3	NO	NO	NO	NO	No	NO	NO	.	NO	No	NO	NO	NO	No	NO	.	Yes	2076-02-08	NO	.	Paroxysmal	NO		NO	0.07801	.	NO	.	NO	.	Yes	NO	NO		NO	.	.	Normal	Normal
387	77	M	Yes	NO	NO	NO	NO	NO	No	CDK 3	NO	NO	NO	NO	No	NO	NO	.	NO	No	NO	NO	NO	No	NO	.	Yes	2076-04-04	Yes	2078-02-05	Persistent	NO		NO	0.0973	.	NO	.	NO	.	Yes	NO	NO		NO	.	.	.	Normal
388	64	M	NO	NO	NO	NO	Yes	NO	No	CDK 3	NO	NO	NO	NO	No	NO	NO	.	NO	No	NO	NO	NO	No	NO	.	Yes	2077-04-24	NO	.	Paroxysmal	NO		NO	0.07829	.	NO	.	NO	.	NO	Yes	NO		NO	.	.	.	Normal
389	64	F	NO	NO	NO	NO	NO	NO	No	CDK 2	NO	NO	NO	NO	No	NO	NO	.	NO	No	NO	NO	NO	No	Yes	2075-09-09	Yes	2077-02-20	NO	.	Paroxysmal	NO		NO	0.0891	.	NO	.	NO	.	NO	NO	NO		NO	.	.	.	Normal
390	71	M	Yes	Yes	Yes	NO	NO	NO	No	CDK 3	NO	NO	NO	NO	No	NO	NO	.	Yes	Lumbosacral Disk Prolapse	NO	NO	NO	No	NO	.	Yes	2076-04-05	NO	.	Paroxysmal	NO		Yes	1.06725	2076-12-07	NO	.	NO	.	NO	NO	NO		Yes	.	.	.	.
391	62	M	Yes	NO	NO	NO	Yes	Yes	s/p CABG+Mvrepair	CDK 1	NO	NO	NO	NO	No	NO	NO	.	NO	No	NO	NO	NO	No	NO	.	Yes	2075-06-30	NO	.	Paroxysmal	NO		NO	0.05088	.	NO	.	.	.	NO	NO	NO		NO	.	.	.	Normal
392	80	F	Yes	Yes	Yes	NO	NO	NO	No	CDK 3	NO	NO	NO	NO	No	NO	NO	.	NO	No	NO	Yes	Yes	Hypothyroid	NO	.	Yes	2076-04-06	NO	.	Persistent	NO		NO	0.18373	.	NO	.	NO	.	NO	NO	NO		NO	.	.	.	Normal
393	70	F	Yes	Yes	Yes	NO	NO	NO	No	CDK 1	NO	NO	NO	NO	No	NO	NO	.	NO	No	NO	NO	Yes	Anemia, Bronchial Asthma	NO	.	Yes	2076-04-09	NO	.	Paroxysmal	NO		NO	0.14629	.	NO	.	NO	.	NO	NO	NO		NO	.	.	.	Normal
394	75	F	Yes	Yes	NO	NO	NO	NO	No	CDK 2	NO	NO	NO	NO	No	NO	NO	.	NO	No	NO	NO	NO	No	NO	.	Yes	2076-03-10	NO	.	Paroxysmal	NO		NO	0.03704	.	NO	.	NO	.	NO	NO	NO		NO	.	.	.	Normal
395	59	M	Yes	NO	NO	NO	NO	NO	No	CDK 2	NO	NO	NO	NO	No	NO	NO	.	NO	No	NO	NO	NO	No	NO	.	Yes	2076-04-11	NO	.	Paroxysmal	NO		NO	0.00317	.	NO	.	NO	.	NO	NO	NO		NO	.	.	.	Normal
396	65	M	Yes	Yes	NO	NO	NO	NO	No	CDK 3	NO	NO	NO	NO	No	NO	NO	.	NO	No	NO	Yes	NO	No	NO	.	Yes	2075-10-19	NO	.	Paroxysmal	NO		NO	0.0384	.	NO	.	NO	.	NO	NO	NO		NO	.	.	.	Normal
397	70	F	NO	Yes	NO	NO	Yes	NO	No	CDK 2	NO	NO	NO	NO	No	NO	NO	.	NO	No	NO	NO	NO	No	NO	.	Yes	2075-07-08	NO	.	Paroxysmal	NO		NO	0.12927	.	NO	.	NO	.	NO	Yes	NO		NO	.	.	.	Normal
398	69	M	Yes	Yes	NO	Yes	Yes	NO	No	CDK 3	NO	NO	NO	NO	No	NO	NO	.	NO	No	NO	NO	NO	No	NO	.	Yes	2076-04-13	NO	.	Paroxysmal	NO		NO	0.05343	.	NO	.	NO	.	Yes	Yes	NO		NO	.	.	.	Normal
399	89	F	NO	Yes	NO	NO	NO	NO	No	CDK 2	NO	NO	NO	NO	No	NO	NO	.	NO	No	NO	NO	NO	No	NO	.	Yes	2075-05-13	NO	.	Persistent	NO		NO	0.02879	.	NO	.	NO	.	NO	NO	NO		NO	.	.	.	Normal
400	45	F	Yes	NO	NO	NO	NO	NO	No	CDK 2	NO	NO	NO	NO	No	NO	NO	.	NO	No	NO	NO	NO	No	NO	.	Yes	2075-08-13	NO	.	Paroxysmal	NO		NO	0.19478	.	NO	.	NO	.	Yes	NO	NO		NO	.	.	.	Normal
401	78	M	Yes	Yes	NO	NO	NO	NO	No	CDK 2	NO	NO	NO	NO	No	NO	NO	.	Yes	Spinal pain	NO	NO	NO	No	NO	.	Yes	2076-04-14	NO	.	Paroxysmal	NO		NO	0.17652	.	NO	.	NO	.	NO	NO	NO		NO	.	.	.	Normal
402	80	F	Yes	Yes	NO	NO	Yes	NO	No	CDK 2	NO	NO	NO	NO	No	NO	NO	.	NO	No	NO	NO	NO	No	NO	.	Yes	2076-04-15	NO	.	Paroxysmal	NO		NO	0.03125	.	NO	.	NO	.	NO	NO	NO		NO	.	.	.	Normal
403	65	M	Yes	NO	NO	Yes	NO	Yes	DCM	CDK 3	NO	NO	NO	NO	No	NO	NO	.	NO	No	NO	NO	NO	No	NO	.	Yes	2076-04-15	NO	.	Paroxysmal	NO		NO	0.19018	.	NO	.	.	.	NO	NO	NO		NO	.	.	Normal	Normal
404	70	F	Yes	NO	NO	NO	NO	NO	No	CDK 1	NO	NO	NO	NO	No	NO	NO	.	NO	No	NO	Yes	Yes	bronchial asthma	NO	.	Yes	2076-02-09	NO	.	Paroxysmal	NO		NO	0.07496	.	NO	.	NO	.	NO	NO	NO		NO	.	.	.	Normal
405	56	F	Yes	NO	NO	NO	NO	NO	No	CDK 1	NO	NO	NO	NO	No	NO	NO	.	NO	No	NO	NO	NO	No	NO	.	Yes	2076-04-19	NO	.	Paroxysmal	NO		Yes	1.17608	2077-10-09	NO	.	NO	.	Yes	NO	NO		NO	.	.	.	Normal
406	66	M	NO	Yes	NO	Yes	NO	Yes	DCM	CDK 3	NO	NO	NO	NO	No	NO	NO	.	NO	No	NO	NO	NO	No	NO	.	Yes	2075-03-20	NO	.	Paroxysmal	NO		NO	0.07275	.	NO	.	NO	.	NO	NO	NO		NO	.	.	.	Normal
407	69	M	Yes	Yes	NO	Yes	NO	NO	No	CDK 2	NO	NO	NO	NO	No	NO	NO	.	NO	No	NO	NO	NO	No	NO	.	Yes	2076-04-19	NO	.	Paroxysmal	NO		NO	0.04763	.	NO	.	NO	.	NO	NO	NO		NO	.	.	.	Normal
408	65	F	Yes	Yes	NO	NO	NO	NO	No	CDK 2	NO	NO	NO	NO	No	NO	NO	.	NO	No	NO	Yes	NO	No	NO	.	Yes	2075-09-03	NO	.	Paroxysmal	NO		NO	0.18465	.	NO	.	NO	.	NO	NO	NO		Yes	.	.	.	Normal
409	74	F	NO	Yes	NO	NO	NO	NO	No	CDK 1	NO	NO	NO	NO	No	NO	NO	.	NO	No	NO	NO	Yes	Bronchial Asthma	NO	.	Yes	2075-04-09	NO	.	Persistent	NO		Yes	1.1864	2076-05-10	NO	.	NO	.	NO	NO	NO		NO	.	.	.	Normal
410	76	M	NO	Yes	NO	NO	NO	NO	No	CDK 2	NO	NO	NO	NO	No	NO	Yes	.	NO	No	NO	NO	Yes	Bronchial Asthma	NO	.	Yes	2076-04-22	NO	.	Paroxysmal	NO		NO	0.13078	.	NO	.	NO	.	NO	NO	NO		NO	.	.	.	Normal
411	56	F	Yes	Yes	NO	NO	NO	NO	No	CDK 2	NO	NO	NO	NO	No	NO	NO	.	NO	No	NO	NO	NO	No	NO	.	Yes	2076-04-25	NO	.	Persistent	NO		NO	0.04893	.	NO	.	Yes	2076-12-08	Yes	NO	NO		NO	.	.	.	Normal
412	76	M	NO	Yes	Yes	NO	NO	NO	No	CDK 3	NO	NO	NO	NO	No	NO	NO	.	NO	No	NO	NO	Yes	COPD	NO	.	Yes	2076-02-23	NO	.	Persistent	NO		Yes	1.12891	2076-08-03	Yes	2076-08-03	Yes	2076-08-03	Yes	NO	NO		NO	.	.	Normal	Normal
413	69	F	NO	Yes	NO	NO	NO	NO	No	CDK 2	NO	NO	NO	NO	No	NO	NO	.	NO	No	NO	Yes	NO	No	NO	.	Yes	2075-02-03	NO	.	Persistent	NO		Yes	1.15986	2075-10-23	NO	.	NO	.	NO	NO	NO		NO	.	.	Normal	Normal
414	70	F	Yes	Yes	Yes	NO	NO	NO	No	CDK 3	NO	NO	NO	NO	No	NO	NO	.	NO	No	NO	NO	Yes	Asthma, Anemia	NO	.	Yes	2075-03-25	NO	.	Paroxysmal	NO		NO	0.09984	.	NO	.	NO	2075-12-08	NO	NO	NO		Yes	.	.	.	Normal
415	60	M	NO	NO	NO	Yes	Yes	Yes	Severe MR	CDK 2	Yes	NO	NO	Yes	Hepatits C	NO	NO	.	NO	No	NO	NO	NO	No	NO	.	Yes	2076-04-29	NO	.	Paroxysmal	NO		Yes	1.14691	2077-02-02	Yes	2077-02-28	Yes	2077-02-28	Yes	NO	NO		NO	.	.	.	Normal
416	74	F	Yes	Yes	Yes	NO	NO	NO	No	CDK 3	NO	NO	NO	NO	No	NO	NO	.	NO	No	NO	NO	NO	No	NO	.	Yes	2076-02-11	NO	.	Persistent	NO		NO	0.08206	.	NO	.	NO	.	Yes	NO	NO		NO	.	.	.	Normal
417	69	F	Yes	NO	Yes	NO	NO	NO	No	CDK 2	NO	NO	NO	NO	No	NO	NO	.	NO	No	NO	NO	Yes	Bronchial Asthma	NO	.	Yes	2076-04-29	NO	.	Persistent	NO		Yes	1.09903	2077-01-02	NO	.	Yes	2077-01-16	NO	NO	NO		NO	.	.	.	Normal
418	100	M	Yes	Yes	NO	NO	Yes	NO	No	CDK 3	NO	NO	NO	NO	No	NO	NO	.	Yes	Spinal Canal Stenosis	NO	NO	NO	No	NO	.	Yes	2075-02-25	NO	.	Persistent	NO		NO	0.12556	.	NO	.	NO	.	Yes	NO	NO		NO	.	.	.	Normal
419	48	M	Yes	NO	NO	NO	NO	NO	No	CDK 2	NO	NO	NO	NO	No	NO	NO	.	NO	No	NO	NO	NO	No	NO	.	Yes	2075-09-07	NO	.	Paroxysmal	NO		NO	0.14578	.	NO	.	.	.	NO	NO	NO		NO	.	.	.	.
420	53	F	NO	Yes	NO	NO	NO	NO	No	CDK 2	NO	NO	NO	NO	No	NO	NO	.	NO	No	NO	NO	NO	No	NO	.	Yes	2076-02-18	NO	.	Persistent	NO		NO	0.14198	.	NO	.	NO	.	NO	NO	NO		NO	.	.	Normal	Normal
421	63	M	Yes	Yes	NO	NO	NO	NO	No	CDK 2	NO	NO	NO	NO	No	NO	NO	.	NO	No	NO	NO	NO	No	NO	.	Yes	2076-05-03	NO	.	Paroxysmal	NO		NO	0.12236	.	NO	.	NO	.	NO	NO	NO		NO	.	.	.	Normal
422	64	M	NO	Yes	NO	NO	NO	NO	No	CDK 2	NO	NO	NO	NO	No	Yes	Yes	41275	NO	No	NO	NO	NO	No	NO	.	Yes	2076-05-03	NO	.	Paroxysmal	NO		NO	0.06672	.	NO	.	NO	.	NO	NO	NO		NO	.	.	.	Normal
423	72	M	Yes	NO	NO	NO	Yes	NO	No	CDK 2	NO	NO	NO	NO	No	NO	NO	.	NO	No	NO	NO	NO	No	NO	.	Yes	2076-03-02	NO	.	Persistent	NO		NO	0.05439	.	NO	.	NO	.	NO	NO	NO		NO	.	.	Normal	Normal
424	69	M	Yes	NO	NO	NO	Yes	NO	No	.	NO	NO	NO	NO	No	NO	NO	.	NO	No	NO	NO	NO	No	NO	.	Yes	2076-05-03	NO	.	Paroxysmal	NO		NO	0.07296	.	NO	.	NO	.	Yes	Yes	NO		NO	.	.	.	.
425	75	F	Yes	Yes	NO	NO	Yes	NO	No	CDK 2	NO	NO	NO	NO	No	NO	NO	.	NO	No	NO	NO	NO	No	NO	.	Yes	2076-05-06	NO	.	Paroxysmal	NO		NO	0.02211	.	Yes	2077-07-12	Yes	2077-07-10	NO	NO	NO		NO	.	.	.	Abnormal
426	57	M	NO	Yes	NO	NO	NO	NO	No	CDK 2	NO	NO	NO	NO	No	Yes	NO	42125	NO	No	NO	NO	NO	No	NO	.	Yes	2076-05-06	NO	.	Paroxysmal	NO		NO	0.1877	.	NO	.	NO	.	Yes	NO	NO		Yes	.	.	.	Normal
427	79	M	Yes	Yes	NO	NO	NO	NO	No	.	NO	NO	NO	NO	No	Yes	NO	40179	NO	No	NO	NO	NO	No	NO	.	Yes	2075-11-11	NO	.	Persistent	NO		NO	0.0796	.	NO	.	NO	.	NO	NO	NO		NO	.	.	.	.
428	62	F	Yes	Yes	NO	NO	NO	NO	No	CDK 2	NO	NO	NO	NO	No	NO	NO	.	NO	No	NO	.	NO	No	NO	.	Yes	2075-05-19	NO	.	Paroxysmal	NO		NO	0.00571	.	NO	.	NO	.	NO	NO	NO		NO	.	.	.	Normal
429	29	M	NO	NO	NO	NO	NO	NO	No	CDK 3	NO	NO	NO	NO	No	NO	NO	.	NO	No	NO	NO	NO	No	NO	.	Yes	2075-05-18	NO	.	Paroxysmal	NO		NO	0.09199	.	NO	.	NO	.	NO	NO	NO		NO	.	.	.	.
430	48	F	Yes	Yes	NO	NO	NO	NO	No	CDK 1	NO	NO	NO	NO	No	NO	NO	.	NO	No	NO	Yes	Yes	Hypothyroid	NO	.	Yes	2076-05-10	NO	.	Paroxysmal	NO		NO	0.10764	.	NO	.	NO	.	NO	NO	NO		NO	.	.	.	Normal
431	49	F	Yes	Yes	NO	NO	NO	NO	No	CDK 1	NO	NO	NO	NO	No	NO	NO	.	NO	No	NO	NO	NO	No	NO	.	Yes	2075-01-20	NO	.	Paroxysmal	NO		Yes	1.18775	2076-02-16	NO	.	Yes	2076-02-16	NO	NO	NO		Yes	.	.	.	Normal
432	66	F	Yes	Yes	Yes	NO	NO	NO	No	CDK 1	NO	NO	NO	NO	No	NO	NO	.	NO	No	NO	NO	Yes	Bronchial Asthma	NO	.	Yes	2076-05-11	NO	.	Paroxysmal	NO		NO	0.12112	.	NO	.	NO	.	NO	NO	NO		NO	.	.	.	Normal
433	80	M	Yes	Yes	NO	NO	Yes	NO	No	CDK 2	NO	NO	NO	NO	No	NO	NO	.	NO	No	NO	NO	NO	No	NO	.	Yes	2076-04-26	NO	.	Paroxysmal	NO		NO	0.18472	.	NO	.	NO	.	Yes	Yes	NO		NO	.	.	.	Normal
434	76	F	Yes	Yes	Yes	NO	Yes	NO	No	CDK 2	NO	NO	NO	NO	No	NO	NO	.	NO	No	NO	NO	NO	No	NO	.	Yes	2075-10-20	NO	.	Paroxysmal	NO		NO	0.14417	.	NO	.	NO	.	NO	NO	NO		NO	.	.	.	Normal
435	77	F	NO	Yes	NO	NO	Yes	Yes	s/p CABG+MVr+TVr	CDK 1	NO	NO	NO	NO	No	NO	NO	.	NO	No	NO	Yes	Yes	Hyperthyroid	NO	.	Yes	2076-05-12	NO	.	Persistent	NO		Yes	1.05023	2076-07-02	NO	.	NO	.	NO	NO	NO		NO	.	.	.	Normal
436	93	M	NO	Yes	Yes	NO	NO	NO	No	CDK 3	NO	NO	NO	NO	No	NO	NO	.	NO	No	NO	NO	Yes	COPD	NO	.	Yes	2075-01-23	NO	.	Paroxysmal	NO		NO	0.08714	.	NO	.	NO	.	NO	NO	NO		Yes	.	.	.	Normal
437	77	F	Yes	Yes	NO	Yes	NO	NO	No	CDK 3	NO	NO	NO	NO	No	NO	NO	.	Yes	Depression on medications	NO	Yes	Yes	COPD, Panhypopituitarism, CKD	NO	.	Yes	2075-09-09	NO	.	Persistent	NO		Yes	1.17477	2076-08-08	Yes	2076-08-09	Yes	2076-08-08	Yes	NO	NO		Yes	.	.	.	Normal
438	55	F	NO	Yes	NO	NO	NO	NO	No	CDK 2	NO	NO	NO	NO	No	NO	NO	.	NO	No	NO	Yes	NO	No	NO	.	Yes	2076-03-14	NO	.	Paroxysmal	NO		NO	0.0627	.	NO	.	NO	.	NO	NO	NO		NO	.	.	.	Normal
439	61	F	NO	Yes	NO	NO	NO	NO	No	CDK 1	NO	NO	NO	NO	No	NO	NO	.	NO	No	NO	NO	NO	No	NO	.	Yes	2075-12-29	NO	.	Paroxysmal	NO		NO	0.08298	.	NO	.	NO	.	NO	NO	NO		NO	.	.	.	.
440	64	F	NO	NO	NO	NO	NO	NO	No	CDK 2	NO	NO	NO	NO	No	NO	NO	.	NO	No	NO	NO	Yes	Breast CA, Osteoarthirtis	NO	.	Yes	2076-05-17	NO	.	Paroxysmal	NO		NO	0.1842	.	NO	.	NO	.	NO	NO	NO		NO	.	.	.	Normal
441	66	M	Yes	Yes	NO	Yes	Yes	NO	No	CDK 3	NO	NO	NO	NO	No	NO	NO	.	NO	No	NO	NO	Yes	Severe MR	NO	.	Yes	2076-05-17	NO	.	Paroxysmal	NO		Yes	1.03775	2076-08-02	NO	.	NO	.	Yes	NO	NO		NO	.	.	.	Normal
442	64	M	Yes	Yes	NO	NO	NO	NO	No	.	NO	NO	NO	NO	No	NO	NO	.	NO	No	NO	NO	NO	No	NO	.	Yes	2075-05-21	NO	.	Paroxysmal	NO		NO	0.14174	.	NO	.	NO	.	NO	NO	NO		NO	.	.	.	.
443	80	F	Yes	Yes	NO	NO	Yes	NO	No	CDK 2	NO	NO	NO	NO	No	NO	NO	.	NO	No	NO	NO	NO	No	NO	.	Yes	2075-01-29	NO	.	Persistent	NO		NO	0.04934	.	NO	.	NO	.	NO	NO	NO		NO	.	.	Normal	Normal
444	66	F	Yes	Yes	NO	NO	NO	NO	No	CDK 1	NO	NO	NO	NO	No	NO	NO	.	Yes	Spinal disk and vertebral fixation	NO	NO	NO	No	NO	.	Yes	2076-02-16	NO	.	Paroxysmal	NO		Yes	1.19049	2077-03-21	NO	.	NO	.	NO	NO	NO		NO	.	.	Normal	Normal
445	81	F	Yes	Yes	NO	NO	NO	Yes	Severe MR and TR	CDK 3	NO	NO	NO	NO	No	NO	NO	.	NO	No	NO	Yes	NO	No	NO	.	Yes	2076-05-20	NO	.	Persistent	NO		Yes	1.11877	2076-10-24	NO	.	Yes	2076-10-24	NO	NO	NO		NO	.	.	.	Normal
446	59	F	NO	NO	NO	NO	NO	NO	No	CDK 1	NO	NO	NO	NO	No	NO	NO	.	NO	No	NO	NO	NO	No	NO	.	Yes	2076-05-20	NO	.	Paroxysmal	NO		NO	0.06064	.	NO	.	NO	.	NO	NO	NO		NO	.	.	Normal	Normal
447	59	F	NO	NO	Yes	NO	NO	Yes	Dextrocardia	CDK 2	NO	NO	NO	NO	No	NO	NO	.	NO	No	NO	NO	NO	No	NO	.	Yes	2076-05-20	NO	.	Paroxysmal	NO		NO	0.04182	.	NO	.	NO	.	Yes	NO	NO		NO	.	.	.	Normal
448	74	M	Yes	NO	NO	NO	Yes	NO	No	.	NO	NO	NO	NO	No	NO	NO	.	NO	No	NO	NO	NO	No	NO	.	Yes	2076-03-09	NO	.	Paroxysmal	NO		NO	0.07339	.	NO	.	NO	.	NO	NO	NO		NO	.	.	.	.
449	79	M	NO	Yes	NO	NO	Yes	Yes	moderate MR	CDK 3	NO	NO	NO	NO	No	NO	NO	.	Yes	Epilepsy	NO	NO	NO	No	NO	.	Yes	2076-05-23	Yes	2076-05-23	Paroxysmal	NO		NO	0.09225	.	NO	.	NO	.	NO	NO	NO		NO	.	.	Normal	Normal
450	67	M	Yes	Yes	NO	NO	NO	NO	No	CDK 2	NO	NO	NO	NO	No	NO	NO	.	NO	No	NO	NO	NO	No	NO	.	Yes	2076-05-23	NO	.	Paroxysmal	NO		NO	0.10254	.	NO	.	NO	.	NO	NO	NO		NO	.	.	.	Normal
451	47	M	Yes	NO	NO	NO	NO	NO	No	CDK 2	NO	NO	NO	NO	No	Yes	NO	.	NO	No	NO	NO	NO	No	NO	.	Yes	2076-04-19	NO	.	Paroxysmal	NO		Yes	1.0665	2076-06-05	NO	.	NO	.	NO	NO	NO		NO	.	.	.	Normal
452	57	M	NO	Yes	NO	NO	NO	NO	No	CDK 2	NO	NO	NO	NO	No	NO	NO	.	NO	No	NO	NO	NO	No	NO	.	Yes	2075-06-09	NO	.	Paroxysmal	NO		NO	0.18596	.	NO	.	NO	.	NO	NO	NO		NO	.	.	.	Normal
453	62	F	Yes	Yes	Yes	NO	NO	NO	No	CDK 1	NO	NO	NO	NO	No	NO	NO	.	NO	No	NO	NO	NO	No	NO	.	Yes	2077-02-10	NO	.	Paroxysmal	NO		NO	0.09497	.	NO	.	NO	.	NO	NO	NO		NO	.	.	.	Normal
454	25	M	NO	NO	NO	NO	NO	NO	No	CDK 1	NO	NO	NO	NO	No	NO	NO	.	NO	No	NO	NO	NO	No	NO	.	Yes	2076-05-26	NO	.	Paroxysmal	NO		NO	0.19817	.	NO	.	NO	.	NO	NO	NO		NO	.	.	.	Normal
455	74	M	Yes	Yes	NO	NO	NO	NO	No	CDK 3	NO	NO	NO	NO	No	NO	NO	.	Yes	Lumbar 2 Fracture	NO	Yes	NO	No	NO	.	Yes	2076-04-06	NO	.	Persistent	NO		NO	0.11005	.	NO	.	NO	.	NO	NO	NO		NO	.	.	.	Normal
456	70	M	Yes	Yes	NO	NO	Yes	NO	No	CDK 3	NO	NO	NO	NO	No	NO	NO	.	NO	No	NO	NO	Yes	Bronchial Asthma, Hx of Peptic Ulcer	NO	.	Yes	2076-11-28	NO	.	Persistent	NO		Yes	1.09223	2077-03-02	NO	.	NO	.	NO	Yes	NO		NO	.	.	.	Normal
457	71	M	NO	Yes	NO	Yes	Yes	NO	No	CDK 3	NO	NO	NO	NO	No	NO	NO	.	NO	No	NO	NO	Yes	SIADH	NO	.	Yes	2076-02-01	NO	.	Persistent	NO		Yes	1.0053	2077-05-31	NO	.	Yes	2077-04-21	Yes	Yes	NO		NO	.	.	Normal	Normal
458	67	M	NO	Yes	NO	NO	Yes	NO	No	CDK 3	NO	NO	NO	NO	No	NO	NO	.	NO	No	NO	NO	Yes	Bronchial Asthma	NO	.	Yes	2076-05-31	NO	.	Paroxysmal	NO		Yes	1.15001	2076-08-26	NO	.	NO	.	Yes	Yes	NO		NO	.	.	.	Normal
459	47	M	NO	Yes	NO	NO	NO	NO	No	CDK 3	NO	NO	NO	NO	No	NO	NO	.	NO	No	NO	NO	Yes	Bronchial Asthma	NO	.	Yes	2076-06-01	NO	.	Paroxysmal	NO		NO	0.09294	.	NO	.	NO	.	NO	NO	NO		NO	.	.	.	.
460	72	F	NO	Yes	NO	NO	NO	NO	No	CDK 2	NO	NO	NO	NO	No	NO	NO	39088	Yes	Epilepsy	NO	Yes	NO	No	NO	.	Yes	2077-02-24	NO	.	Persistent	NO		NO	0.17858	.	NO	.	NO	.	NO	NO	NO		NO	.	.	.	Normal
461	68	F	Yes	Yes	NO	NO	NO	NO	No	CDK 1	NO	NO	NO	NO	No	NO	NO	.	NO	No	NO	NO	NO	No	NO	.	Yes	2076-06-02	NO	.	Paroxysmal	NO		NO	0.01818	.	NO	.	NO	.	NO	NO	NO		NO	.	.	.	Normal
462	81	M	NO	Yes	NO	NO	NO	Yes	Severe AS	CDK 3	NO	NO	NO	NO	No	NO	NO	.	NO	No	NO	NO	NO	No	NO	.	Yes	2076-06-01	NO	.	Persistent	NO		NO	0.06328	.	NO	.	NO	.	NO	NO	NO		NO	.	.	.	Normal
463	65	M	NO	NO	NO	NO	NO	NO	No	CDK 2	NO	NO	NO	NO	No	NO	NO	.	NO	No	NO	NO	NO	No	NO	.	Yes	2075-12-07	NO	.	Paroxysmal	NO		Yes	1.15597	2077-10-23	NO	.	NO	.	NO	NO	NO		NO	.	.	.	Normal
464	71	M	Yes	NO	NO	NO	NO	NO	No	CDK 3	NO	NO	NO	NO	No	NO	Yes	.	NO	No	NO	NO	NO	No	NO	.	Yes	2076-06-07	NO	.	Paroxysmal	NO		NO	0.13441	.	NO	.	NO	.	NO	NO	NO		NO	.	.	.	Normal
465	87	M	NO	NO	NO	NO	NO	NO	No	.	NO	NO	NO	NO	No	NO	NO	.	NO	No	NO	NO	NO	No	NO	.	Yes	2076-06-08	NO	.	Paroxysmal	NO		NO	0.00116	.	NO	.	NO	.	NO	NO	NO		NO	.	.	.	.
466	63	F	NO	Yes	NO	NO	NO	NO	No	CDK 1	NO	NO	NO	NO	No	NO	NO	.	NO	No	NO	NO	Yes	COPD, Irritable bowel syndrome	NO	.	Yes	2076-06-09	NO	.	Persistent	NO		NO	0.02992	.	NO	.	NO	.	NO	NO	NO		NO	.	.	.	Normal
467	64	M	Yes	NO	NO	NO	NO	NO	No	CDK 2	NO	NO	NO	NO	No	NO	NO	.	NO	No	NO	NO	NO	No	NO	.	Yes	2075-02-06	NO	.	Paroxysmal	NO		NO	0.09498	.	NO	.	NO	.	Yes	NO	NO		NO	.	.	.	Abnormal
468	77	F	Yes	Yes	NO	NO	NO	NO	No	CDK 2	NO	NO	NO	NO	No	NO	NO	.	NO	No	NO	Yes	Yes	Bronchial Asthma	NO	.	Yes	2076-06-17	NO	.	Paroxysmal	NO		Yes	1.10457	2077-02-12	NO	.	NO	.	NO	NO	NO		NO	.	.	.	Normal
469	99	F	Yes	Yes	Yes	NO	NO	NO	No	CDK 4 or above	NO	NO	NO	NO	No	Yes	NO	41640	Yes	Spinal Injury	NO	Yes	NO	No	NO	.	Yes	2076-06-17	NO	.	Persistent	NO		NO	0.0548	.	NO	.	NO	.	NO	NO	NO		NO	.	.	.	Normal
470	67	M	NO	Yes	NO	NO	NO	NO	No	CDK 3	NO	NO	NO	NO	No	NO	NO	.	NO	No	NO	NO	NO	No	NO	.	Yes	2075-11-16	NO	.	Paroxysmal	NO		NO	0.04159	.	NO	.	NO	.	NO	NO	NO		NO	.	.	.	Normal
471	56	F	NO	NO	NO	NO	NO	Yes	moderate MR	CDK 1	NO	NO	NO	NO	No	NO	NO	.	NO	No	NO	NO	NO	No	NO	.	Yes	2076-04-08	NO	.	Paroxysmal	NO		NO	0.03249	.	NO	.	NO	.	NO	NO	NO		NO	.	.	.	Normal
472	62	F	NO	Yes	NO	NO	NO	NO	No	CDK 1	NO	NO	NO	NO	No	NO	NO	.	NO	No	NO	NO	NO	No	NO	.	Yes	2075-12-24	NO	.	Persistent	NO		Yes	1.02672	2077-02-28	NO	.	NO	.	NO	NO	NO		NO	.	.	Normal	Normal
473	63	M	Yes	Yes	NO	NO	Yes	NO	No	CDK 1	NO	NO	NO	NO	No	NO	NO	.	NO	No	NO	NO	NO	No	NO	.	Yes	2076-06-20	NO	.	Paroxysmal	NO		NO	0.15829	.	NO	.	NO	.	NO	NO	NO		NO	.	.	.	Normal
474	56	F	Yes	Yes	NO	Yes	NO	Yes	Severe MR, DCM	CDK 3	NO	NO	NO	NO	No	NO	NO	.	NO	No	NO	NO	NO	No	NO	.	Yes	2076-06-24	NO	.	Paroxysmal	NO		NO	0.03713	.	NO	.	NO	.	Yes	NO	NO		NO	.	.	Normal	Normal
475	67	M	Yes	Yes	NO	NO	NO	NO	No	CDK 2	NO	NO	NO	NO	No	NO	NO	.	NO	No	NO	NO	NO	No	NO	.	Yes	2075-03-18	NO	.	Paroxysmal	NO		NO	0.05949	.	NO	.	NO	.	Yes	NO	NO		NO	.	.	.	Normal
476	50	M	Yes	Yes	NO	NO	NO	NO	No	.	NO	NO	NO	NO	No	NO	NO	.	NO	No	NO	NO	NO	No	NO	.	NO	.	Yes	2077-02-03	Persistent	NO		NO	0.00364	.	NO	.	NO	.	NO	NO	NO		NO	.	.	.	.
477	59	F	NO	Yes	NO	NO	NO	NO	No	CDK 2	NO	NO	NO	NO	No	NO	NO	.	NO	No	NO	Yes	NO	No	NO	.	Yes	2075-03-11	NO	.	Persistent	NO		NO	0.06169	.	NO	.	NO	.	Yes	NO	NO		NO	.	.	.	Normal
478	87	M	Yes	Yes	Yes	NO	NO	NO	No	CDK 3	NO	NO	NO	NO	No	NO	NO	.	NO	No	NO	NO	Yes	COPD	NO	.	Yes	2076-06-30	NO	.	Persistent	NO		NO	0.19616	.	NO	.	NO	.	NO	NO	NO		NO	.	.	.	.
479	58	M	Yes	Yes	NO	NO	NO	NO	No	CDK 3	NO	NO	NO	NO	No	NO	NO	.	NO	No	NO	NO	NO	No	NO	.	Yes	2076-07-13	NO	.	Paroxysmal	NO		NO	0.0687	.	NO	.	NO	.	Yes	NO	NO		NO	.	.	.	Normal
480	52	F	Yes	Yes	NO	NO	NO	NO	No	CDK 1	NO	NO	NO	NO	No	NO	NO	.	NO	No	NO	NO	NO	No	Yes	2075-04-29	NO	.	NO	.	Paroxysmal	NO		NO	0.02861	.	NO	.	NO	.	Yes	NO	NO		Yes	.	.	.	Normal
481	70	F	Yes	Yes	NO	NO	NO	NO	No	CDK 2	NO	NO	NO	NO	No	NO	NO	.	NO	No	NO	NO	NO	No	NO	.	Yes	2077-01-23	NO	.	Paroxysmal	NO		NO	0.06356	.	NO	.	NO	.	NO	NO	NO		NO	.	.	.	Normal
482	70	M	Yes	Yes	NO	NO	Yes	NO	No	CDK 3	NO	NO	NO	NO	No	NO	NO	.	NO	No	NO	NO	NO	No	Yes	2075-10-19	NO	.	NO	.	Paroxysmal	NO		NO	0.05731	.	NO	.	NO	.	Yes	NO	NO		NO	.	.	Normal	Normal
483	64	F	NO	Yes	NO	NO	NO	NO	No	CDK 2	NO	NO	NO	NO	No	NO	NO	.	NO	No	NO	NO	Yes	SLE	NO	.	Yes	2075-10-19	NO	.	Paroxysmal	NO		Yes	1.06216	2076-07-19	NO	.	NO	.	NO	NO	NO		NO	.	.	.	Normal
484	55	M	NO	Yes	NO	NO	NO	NO	No	CDK 2	NO	NO	NO	NO	No	NO	NO	.	NO	No	NO	NO	NO	No	NO	.	Yes	2075-07-28	NO	.	Paroxysmal	NO		NO	0.03904	.	NO	.	NO	.	NO	NO	NO		NO	.	.	Normal	Normal
485	73	M	NO	NO	NO	NO	Yes	NO	No	CDK 3	NO	NO	NO	NO	No	NO	NO	.	NO	No	NO	NO	Yes	Asthma	NO	.	Yes	2076-04-27	NO	.	Paroxysmal	NO		NO	0.12138	.	NO	.	NO	.	NO	NO	NO		NO	.	.	.	Normal
486	82	M	NO	Yes	Yes	NO	NO	NO	No	CDK 3	NO	NO	NO	NO	No	NO	NO	.	NO	No	NO	NO	NO	No	NO	.	Yes	2075-05-07	NO	.	Persistent	NO		NO	0.12018	.	NO	.	NO	.	NO	NO	NO		NO	.	.	.	Normal
487	69	F	Yes	Yes	NO	NO	NO	NO	No	CDK 3	NO	NO	NO	NO	No	NO	NO	.	NO	No	NO	NO	Yes	s/p Renal Transplant	NO	.	Yes	2076-07-21	NO	.	Persistent	NO		Yes	1.06058	2077-02-18	NO	.	Yes	2077-02-18	NO	NO	NO		Yes	.	.	Normal	Normal
488	63	F	NO	Yes	NO	NO	NO	NO	No	CDK 2	NO	NO	NO	NO	No	NO	NO	.	NO	No	NO	NO	NO	No	NO	.	Yes	2076-04-28	NO	.	Paroxysmal	NO		NO	0.02265	.	NO	.	Yes	2077-04-24	NO	NO	NO		Yes	.	.	Normal	Normal
489	24	M	NO	Yes	NO	Yes	NO	Yes	Autosomal famial DCM	CDK 2	NO	NO	NO	NO	No	NO	NO	.	NO	No	NO	NO	NO	No	NO	.	Yes	2076-07-22	NO	.	Paroxysmal	NO		NO	0.10861	.	NO	.	NO	.	NO	NO	NO		NO	.	.	Normal	Normal
490	61	F	Yes	Yes	NO	NO	NO	NO	No	CDK 1	NO	NO	NO	NO	No	NO	NO	.	NO	No	NO	NO	Yes	Bronchial Asthma	NO	.	Yes	2076-01-06	NO	.	Persistent	NO		Yes	1.14255	2077-04-06	NO	.	.	.	NO	NO	NO		NO	.	.	.	Normal
491	62	F	Yes	Yes	Yes	NO	NO	NO	No	CDK 1	NO	NO	NO	NO	No	NO	NO	.	NO	No	NO	NO	NO	No	NO	.	Yes	2075-12-02	NO	.	Paroxysmal	NO		NO	0.02337	.	NO	.	NO	.	NO	NO	NO		NO	.	.	.	Normal
492	45	M	NO	NO	NO	NO	NO	Yes	Cor-triatrium	CDK 1	NO	NO	NO	NO	No	NO	NO	.	NO	No	NO	NO	NO	No	NO	.	Yes	2076-01-20	NO	.	Paroxysmal	NO		NO	0.0777	.	NO	.	.	.	NO	NO	NO		NO	.	.	.	Normal
493	83	M	NO	Yes	NO	NO	NO	Yes	s/p AVR	.	NO	NO	NO	NO	No	NO	NO	.	NO	No	NO	NO	NO	No	NO	.	Yes	2076-07-25	NO	.	Paroxysmal	NO		NO	0.10781	.	NO	.	NO	.	NO	NO	NO		Yes	.	.	.	.
494	54	M	Yes	Yes	NO	NO	NO	NO	No	.	NO	NO	NO	NO	No	NO	NO	.	NO	No	NO	Yes	Yes	Hypothyroid	NO	.	Yes	2075-03-30	NO	.	Paroxysmal	NO		NO	0.15434	.	NO	.	NO	.	NO	NO	NO		NO	.	.	.	.
495	56	F	Yes	NO	NO	NO	Yes	NO	No	.	NO	NO	NO	NO	No	Yes	NO	41871	NO	No	NO	NO	NO	No	NO	.	Yes	2075-12-30	NO	.	Paroxysmal	NO		NO	0.11826	.	NO	.	NO	.	Yes	NO	NO		NO	.	.	.	.
496	61	F	Yes	Yes	NO	NO	NO	NO	No	CDK 1	NO	NO	NO	NO	No	NO	NO	.	NO	No	NO	Yes	Yes	Hypothyroid	NO	.	Yes	2075-01-15	NO	.	Paroxysmal	NO		Yes	1.00746	2078-03-23	NO	.	NO	.	NO	NO	NO		NO	.	.	.	Normal
497	48	F	Yes	Yes	NO	NO	NO	NO	No	CDK 2	NO	NO	NO	NO	No	NO	NO	.	NO	No	NO	NO	NO	No	NO	.	Yes	2076-01-05	NO	.	Paroxysmal	NO		NO	0.0633	.	NO	.	NO	.	NO	NO	NO		NO	.	.	.	Normal
498	64	F	Yes	Yes	NO	NO	NO	NO	No	.	NO	NO	NO	NO	No	NO	NO	.	NO	No	NO	Yes	Yes	s/p Thyroidectomy 2years ago	NO	.	Yes	2075-03-04	NO	.	Paroxysmal	NO		NO	0.06412	.	NO	.	NO	.	NO	NO	NO		Yes	.	.	.	.
499	52	M	NO	Yes	NO	NO	NO	Yes	DCM	.	NO	NO	NO	NO	No	NO	NO	.	NO	No	NO	NO	NO	No	NO	.	Yes	2076-07-27	NO	.	Paroxysmal	NO		NO	0.15027	.	NO	.	NO	.	NO	NO	NO		NO	.	.	.	.
500	59	M	Yes	Yes	NO	NO	NO	NO	No	CDK 3	NO	NO	NO	NO	No	NO	NO	.	NO	No	NO	NO	NO	No	NO	.	Yes	2075-07-29	NO	.	Persistent	NO		Yes	1.15793	2076-07-27	NO	.	NO	.	NO	NO	NO		NO	.	.	.	Normal
501	71	F	NO	Yes	Yes	NO	Yes	NO	No	CDK 3	NO	NO	NO	NO	No	NO	NO	.	NO	No	NO	Yes	Yes	Bronchial Asthma, Hypothyroid	NO	.	Yes	2075-12-08	NO	.	Paroxysmal	NO		NO	0.02488	.	NO	.	NO	.	Yes	NO	NO		NO	.	.	.	Normal
502	72	M	Yes	Yes	NO	NO	Yes	NO	No	.	NO	NO	NO	NO	No	NO	NO	.	NO	No	NO	Yes	Yes	Hypothyroid	NO	.	Yes	2075-12-31	NO	.	Paroxysmal	NO		NO	0.04223	.	NO	.	NO	.	NO	NO	NO		NO	.	.	.	.
503	59	F	Yes	Yes	NO	NO	NO	NO	No	CDK 2	NO	NO	NO	NO	No	NO	Yes	38718	NO	No	NO	Yes	Yes	Hypothyroid	NO	.	Yes	2075-06-02	NO	.	Paroxysmal	NO		NO	0.03094	.	NO	.	NO	.	NO	NO	NO		NO	.	.	.	.
504	55	M	Yes	Yes	NO	NO	NO	NO	No	CDK 3	NO	NO	NO	NO	No	NO	NO	.	NO	No	NO	NO	NO	No	NO	.	Yes	2077-03-28	NO	.	Persistent	NO		NO	0.01946	.	NO	.	NO	.	NO	NO	NO		NO	.	.	.	Normal
505	67	M	Yes	Yes	NO	NO	NO	NO	No	CDK 3	Yes	NO	NO	NO	No	NO	NO	.	Yes	TB spine in 2005, Parkinsons Disease	NO	NO	Yes	ESRD, OA, s/p renal transplant, renal ceel carcinoma	NO	.	Yes	2077-12-14	NO	.	Paroxysmal	NO		NO	0.08778	.	NO	.	NO	.	NO	NO	NO		NO	.	.	.	Normal
506	41	M	NO	NO	NO	NO	NO	Yes	MV prolapse	CDK 2	NO	NO	NO	NO	No	NO	NO	.	NO	No	NO	NO	NO	No	NO	.	Yes	2075-12-21	NO	.	Paroxysmal	NO		NO	0.0282	.	NO	.	NO	.	NO	NO	NO		NO	.	.	.	Abnormal
507	81	F	NO	Yes	NO	NO	NO	NO	No	.	NO	NO	NO	NO	No	NO	NO	.	Yes	Spinal Injury	NO	Yes	Yes	Hypothyroid, Bronchial Asthma	NO	.	Yes	2076-08-09	NO	.	Paroxysmal	NO		NO	0.11541	.	NO	.	NO	.	NO	NO	NO		Yes	.	.	.	.
508	66	F	NO	Yes	Yes	NO	NO	NO	No	.	NO	NO	NO	NO	No	NO	NO	.	NO	No	NO	NO	NO	No	NO	.	Yes	2075-03-11	NO	.	Paroxysmal	NO		NO	0.032	.	NO	.	NO	.	NO	NO	NO		NO	.	.	.	.
509	81	F	Yes	Yes	Yes	NO	Yes	NO	No	CDK 3	NO	NO	NO	NO	No	Yes	NO	42370	NO	No	NO	NO	Yes	Bronchial Asthma	NO	.	Yes	2076-04-20	NO	.	Persistent	NO		Yes	1.08497	2077-05-14	Yes	2077-05-02	Yes	2077-05-14	Yes	NO	NO		NO	.	.	.	Normal
510	45	M	Yes	Yes	NO	NO	NO	NO	No	CDK 3	NO	NO	NO	NO	No	NO	NO	.	NO	No	NO	NO	NO	No	NO	.	Yes	2075-04-02	NO	.	Paroxysmal	NO		NO	0.09137	.	NO	.	NO	.	NO	NO	NO		NO	.	.	.	.
511	75	M	NO	NO	NO	NO	NO	NO	No	CDK 2	NO	NO	NO	NO	No	NO	NO	.	NO	No	NO	NO	NO	No	NO	.	Yes	2076-03-25	NO	.	Paroxysmal	NO		NO	0.01259	.	NO	.	NO	.	Yes	NO	NO		NO	.	.	.	Normal
512	81	F	NO	Yes	NO	NO	NO	NO	No	CDK 1	NO	NO	NO	NO	No	NO	NO	.	NO	No	NO	NO	NO	No	NO	.	Yes	2076-04-19	NO	.	Paroxysmal	NO		Yes	1.1175	2076-09-24	Yes	2076-11-12	Yes	2076-09-24	NO	NO	NO		Yes	.	.	.	Normal
513	61	F	Yes	Yes	NO	NO	NO	NO	No	CDK 3	NO	NO	NO	NO	No	NO	NO	.	NO	No	NO	NO	NO	No	NO	.	Yes	2075-12-21	NO	.	Paroxysmal	NO		NO	0.00053	.	NO	.	NO	.	NO	NO	NO		NO	.	.	.	Normal
514	54	M	Yes	Yes	Yes	NO	NO	Yes	DCM	CDK 2	NO	NO	NO	NO	No	NO	NO	.	NO	No	NO	NO	NO	No	Yes	2075-04-06	NO	.	NO	.	Persistent	NO		NO	0.18456	.	NO	.	NO	.	Yes	NO	NO		NO	.	.	.	Normal
515	72	M	NO	Yes	NO	NO	Yes	NO	No	CDK 2	NO	NO	NO	NO	No	NO	NO	.	NO	No	NO	NO	NO	No	NO	.	Yes	2076-08-15	NO	.	Paroxysmal	NO		NO	0.15608	.	NO	.	NO	.	Yes	NO	NO		NO	.	.	.	Normal
516	59	F	NO	NO	NO	NO	NO	NO	No	CDK 2	NO	NO	NO	NO	No	NO	NO	.	NO	No	NO	NO	NO	No	NO	.	Yes	2076-08-17	NO	.	Persistent	NO		NO	0.19007	.	NO	.	NO	.	NO	NO	NO		NO	.	.	.	Normal
517	66	F	Yes	Yes	Yes	NO	NO	NO	No	CDK 2	NO	NO	NO	NO	No	NO	NO	.	NO	No	NO	Yes	Yes	hypothyroidism	NO	.	Yes	2076-08-18	NO	.	Paroxysmal	NO		NO	0.15524	.	NO	.	NO	.	NO	NO	NO		NO	.	.	.	Normal
518	67	F	NO	Yes	NO	Yes	NO	NO	No	CDK 1	NO	NO	NO	NO	No	NO	NO	.	NO	No	NO	NO	NO	No	NO	.	Yes	2076-08-05	NO	.	Paroxysmal	NO		NO	0.08605	.	NO	.	NO	.	Yes	NO	NO		Yes	.	.	Normal	Normal
519	70	M	Yes	NO	NO	NO	Yes	NO	No	.	NO	NO	NO	NO	No	NO	NO	.	NO	No	NO	NO	NO	No	NO	.	Yes	2076-08-18	NO	.	Paroxysmal	NO		NO	0.12635	.	NO	.	.	.	Yes	NO	NO		NO	.	.	.	.
520	46	F	NO	NO	NO	NO	NO	NO	No	CDK 2	NO	NO	NO	NO	No	Yes	NO	42590	NO	No	NO	NO	NO	No	NO	.	Yes	2076-08-18	NO	.	Paroxysmal	NO		NO	0.03428	.	NO	.	NO	.	NO	Yes	NO		NO	.	.	Normal	Normal
521	57	F	Yes	NO	NO	NO	NO	NO	No	.	NO	NO	NO	NO	No	NO	NO	.	NO	No	NO	NO	NO	No	NO	.	Yes	2077-02-10	NO	.	Paroxysmal	NO		Yes	1.11617	2077-08-18	NO	.	NO	.	NO	NO	NO		NO	.	.	.	.
522	43	M	NO	NO	NO	NO	NO	NO	No	CDK 1	NO	NO	NO	NO	No	NO	NO	.	NO	No	NO	NO	NO	No	NO	.	Yes	2076-08-19	NO	.	Paroxysmal	NO		NO	0.1208	.	NO	.	NO	.	NO	NO	NO		NO	.	.	Normal	Normal
523	66	M	NO	Yes	NO	NO	Yes	NO	No	CDK 3	NO	NO	NO	NO	No	NO	NO	.	NO	No	NO	NO	NO	No	NO	.	Yes	2076-08-20	NO	.	Paroxysmal	NO		Yes	1.061	2078-03-13	.	.	Yes	2078-03-13	Yes	NO	NO		Yes	.	.	.	Normal
524	44	F	Yes	NO	NO	NO	NO	NO	No	CDK 1	NO	NO	NO	NO	No	NO	NO	.	NO	No	NO	Yes	NO	No	NO	.	Yes	2076-05-23	NO	.	Paroxysmal	NO		NO	0.08194	.	NO	.	NO	.	NO	NO	NO		NO	.	.	Normal	Normal
525	76	F	Yes	Yes	NO	NO	NO	NO	No	CDK 2	NO	NO	NO	NO	No	Yes	NO	42583	NO	No	NO	NO	NO	No	NO	.	Yes	2076-08-23	NO	.	Paroxysmal	NO		NO	0.01345	.	NO	.	NO	.	NO	NO	NO		NO	.	.	Normal	Normal
526	63	M	NO	Yes	NO	NO	NO	Yes	HOCM	CDK 3	NO	NO	NO	NO	No	NO	NO	.	NO	No	NO	NO	NO	No	NO	.	Yes	2075-02-24	NO	.	Paroxysmal	NO		NO	0.11622	.	NO	.	.	.	NO	NO	NO		NO	.	.	.	Normal
527	67	M	Yes	Yes	NO	NO	Yes	NO	No	CDK 3	NO	NO	NO	Yes	Liver Fibrosis Stage 4	NO	NO	.	NO	No	NO	NO	Yes	Adenocarcinoma, Anemia	Yes	2076-08-25	NO	.	NO	.	Paroxysmal	NO		Yes	1.00531	2078-02-08	NO	.	Yes	2078-02-08	NO	Yes	NO		NO	.	.	.	Normal
528	69	F	Yes	Yes	Yes	NO	Yes	NO	No	CDK 2	NO	NO	NO	NO	No	NO	NO	.	NO	No	NO	NO	NO	No	NO	.	Yes	2075-12-10	NO	.	Paroxysmal	NO		NO	0.12616	.	NO	.	.	.	Yes	NO	NO		NO	.	.	.	Normal
529	58	F	Yes	NO	NO	NO	NO	NO	No	CDK 2	NO	NO	NO	NO	No	NO	NO	.	NO	No	NO	NO	NO	No	NO	.	Yes	2076-08-25	NO	.	Paroxysmal	NO		NO	0.17741	.	NO	.	NO	.	NO	NO	NO		NO	.	.	.	Normal
530	61	F	Yes	Yes	NO	NO	NO	NO	No	CDK 2	NO	NO	NO	NO	No	NO	NO	.	NO	No	NO	NO	NO	No	NO	.	Yes	2077-07-10	NO	.	Persistent	NO		NO	0.15175	.	NO	.	NO	.	NO	NO	NO		NO	.	.	.	Normal
531	72	F	Yes	Yes	Yes	NO	NO	Yes	Severe AS	CDK 1	NO	NO	NO	NO	No	NO	NO	.	NO	No	NO	NO	NO	No	NO	.	Yes	2075-09-01	NO	.	Persistent	NO		NO	0.13189	.	NO	.	NO	.	NO	NO	NO		NO	.	.	.	Normal
532	71	M	Yes	Yes	NO	Yes	NO	Yes	DCM	CDK 3	NO	NO	NO	NO	No	NO	NO	.	NO	No	NO	NO	NO	No	NO	.	Yes	2076-06-01	NO	.	Paroxysmal	NO		Yes	1.04085	2078-03-01	NO	.	Yes	2078-03-13	NO	NO	NO		NO	.	.	.	Normal
533	82	M	Yes	Yes	NO	Yes	NO	Yes	DCM	CDK 4 or above	NO	NO	NO	NO	No	NO	NO	.	NO	No	NO	Yes	NO	No	NO	.	Yes	2076-08-31	NO	.	Paroxysmal	NO		NO	0.02948	.	NO	.	NO	.	NO	NO	NO		NO	.	.	.	Normal
534	67	M	NO	NO	NO	Yes	NO	Yes	DCM	CDK 2	NO	NO	NO	NO	No	Yes	NO	40992	NO	No	NO	NO	NO	No	NO	.	Yes	2076-01-06	NO	.	Paroxysmal	NO		NO	0.12618	.	NO	.	NO	.	NO	NO	NO		NO	.	.	.	Normal
535	51	F	Yes	NO	NO	NO	NO	NO	No	CDK 1	NO	NO	NO	NO	No	NO	NO	.	NO	No	NO	NO	NO	No	NO	.	Yes	2075-04-06	NO	.	Paroxysmal	NO		NO	0.14845	.	NO	.	NO	.	NO	NO	NO		NO	.	.	.	Normal
536	71	F	Yes	Yes	NO	NO	NO	NO	No	CDK 1	NO	NO	NO	NO	No	NO	NO	.	Yes	Depression on medications	NO	NO	NO	No	NO	.	Yes	2076-01-12	NO	.	Paroxysmal	NO		NO	0.18904	.	NO	.	NO	.	NO	NO	NO		NO	.	.	.	Normal
537	37	M	Yes	Yes	NO	NO	NO	NO	No	CDK 1	NO	NO	NO	NO	No	NO	NO	.	NO	No	NO	Yes	Yes	Hyperthyroid	NO	.	Yes	2076-03-10	NO	.	Persistent	NO		NO	0.14303	.	NO	.	NO	.	NO	NO	NO		NO	.	.	Normal	Normal
538	73	F	Yes	Yes	NO	NO	NO	NO	No	CDK 2	NO	NO	NO	NO	No	NO	NO	.	NO	No	NO	NO	NO	No	Yes	2076-09-01	NO	.	NO	.	Paroxysmal	NO		NO	0.02225	.	NO	.	NO	.	NO	NO	NO		NO	.	.	.	Normal
539	52	M	Yes	Yes	NO	NO	NO	NO	No	CDK 2	NO	NO	NO	NO	No	NO	NO	.	NO	No	NO	NO	NO	No	NO	.	Yes	2075-02-18	NO	.	Paroxysmal	NO		NO	0.00472	.	NO	.	NO	.	NO	NO	NO		NO	.	.	.	Normal
540	66	M	Yes	NO	NO	NO	Yes	NO	No	CDK 1	NO	NO	NO	NO	No	Yes	NO	42005	NO	No	NO	NO	NO	No	NO	.	Yes	2076-09-02	NO	.	Persistent	NO		Yes	1.04212	2076-11-17	NO	.	NO	.	NO	Yes	NO		NO	.	.	.	Normal
541	70	F	Yes	NO	NO	NO	NO	Yes	DCM	CDK 2	NO	NO	NO	NO	No	NO	NO	.	NO	No	NO	NO	Yes	OA, Bronchial Asthma	NO	.	Yes	2077-01-24	NO	.	Paroxysmal	NO		NO	0.17335	.	NO	.	NO	.	NO	NO	NO		NO	.	.	.	Normal
542	88	F	Yes	Yes	NO	NO	NO	NO	No	CDK 1	NO	NO	NO	NO	No	Yes	Yes	42620	Yes	Dementia	NO	Yes	Yes	Bronchial Asthma	NO	.	Yes	2076-09-12	NO	.	Persistent	NO		NO	0.17734	.	NO	.	NO	.	NO	NO	NO		NO	.	.	.	Normal
543	65	M	Yes	Yes	Yes	NO	NO	NO	No	CDK 3	NO	NO	NO	NO	No	NO	NO	.	NO	No	NO	Yes	Yes	Obstructiuve sleep apnea	NO	.	Yes	2076-09-30	NO	.	Paroxysmal	NO		NO	0.11235	.	NO	.	NO	.	Yes	Yes	NO		NO	.	.	.	Normal
544	60	M	Yes	NO	NO	Yes	Yes	NO	No	.	NO	NO	NO	NO	No	NO	NO	.	NO	No	NO	NO	NO	No	NO	.	Yes	2076-05-08	NO	.	Persistent	NO		NO	0.14415	.	NO	.	NO	.	NO	NO	NO		NO	.	.	.	.
545	37	M	NO	NO	NO	NO	NO	NO	No	CDK 3	NO	NO	NO	NO	No	NO	NO	.	NO	No	NO	NO	NO	No	NO	.	Yes	2076-09-26	NO	.	Paroxysmal	NO		NO	0.11258	.	NO	.	NO	.	Yes	NO	NO		NO	.	.	.	.
546	60	M	NO	Yes	NO	NO	NO	NO	No	CDK 3	NO	NO	NO	NO	No	Yes	NO	40477	NO	No	NO	NO	NO	No	NO	.	Yes	2076-04-11	NO	.	Paroxysmal	NO		NO	0.17232	.	NO	.	NO	.	NO	NO	NO		NO	.	.	.	.
547	54	M	Yes	Yes	NO	NO	NO	NO	No	.	NO	NO	NO	NO	No	NO	NO	.	NO	No	NO	NO	NO	No	NO	.	Yes	2076-09-27	NO	.	Paroxysmal	NO		NO	0.13221	.	NO	.	NO	.	NO	NO	NO		NO	.	.	.	.
548	62	M	NO	NO	NO	Yes	NO	Yes	DCM	CDK 2	NO	NO	NO	NO	No	NO	NO	.	NO	No	NO	NO	NO	No	NO	.	Yes	2075-03-04	NO	.	Paroxysmal	NO		NO	0.1179	.	NO	.	NO	.	NO	NO	NO		NO	.	.	Normal	Normal
549	62	F	Yes	NO	NO	NO	NO	NO	No	CDK 1	NO	NO	NO	NO	No	NO	NO	.	Yes	Disk Prolapse	NO	Yes	Yes	hypothyroid	NO	.	Yes	2076-10-03	NO	.	Paroxysmal	NO		NO	0.15888	.	NO	.	NO	.	NO	NO	NO		NO	.	.	.	Normal
550	68	M	Yes	Yes	NO	NO	NO	NO	No	.	NO	NO	NO	NO	No	NO	NO	.	NO	No	NO	NO	NO	No	NO	.	Yes	2076-10-04	NO	.	Paroxysmal	NO		NO	0.0713	.	NO	.	NO	.	Yes	NO	NO		NO	.	.	.	.
551	58	M	Yes	Yes	NO	NO	Yes	NO	No	.	NO	NO	NO	NO	No	NO	NO	.	NO	No	NO	NO	NO	No	NO	.	Yes	2076-10-04	NO	.	Paroxysmal	NO		NO	0.15353	.	NO	.	NO	.	NO	Yes	NO		NO	.	.	.	.
552	54	F	NO	NO	NO	NO	NO	NO	No	CDK 1	NO	NO	NO	NO	No	NO	NO	.	NO	No	NO	NO	NO	No	NO	.	Yes	2075-11-24	NO	.	Paroxysmal	NO		NO	0.17369	.	NO	.	NO	.	NO	NO	NO		NO	.	.	.	.
553	60	F	NO	NO	Yes	NO	NO	Yes	RHD severe TR	.	NO	NO	NO	NO	No	NO	NO	.	NO	No	NO	Yes	Yes	hypothyroidism	NO	.	Yes	2076-10-05	NO	.	Persistent	NO		NO	0.11987	.	NO	.	.	.	NO	NO	NO		NO	.	.	.	.
554	78	M	Yes	Yes	NO	NO	NO	NO	No	CDK 2	NO	NO	NO	NO	No	Yes	NO	42248	NO	No	NO	NO	NO	No	NO	.	Yes	2076-10-05	NO	.	Persistent	NO		Yes	1.05609	2077-10-13	NO	.	Yes	2077-10-13	Yes	NO	NO		NO	.	.	.	Normal
555	54	F	Yes	Yes	NO	NO	NO	NO	No	CDK 2	NO	NO	.	NO	No	NO	NO	.	NO	No	NO	NO	NO	No	NO	.	Yes	2076-05-26	NO	.	Paroxysmal	NO		NO	0.17805	.	NO	.	NO	.	NO	NO	NO		NO	.	.	.	Normal
556	79	F	Yes	Yes	NO	NO	Yes	NO	No	CDK 2	NO	NO	NO	NO	No	NO	NO	.	NO	No	NO	NO	NO	No	NO	.	Yes	2076-10-07	NO	.	Persistent	NO		NO	0.18976	.	NO	.	NO	.	Yes	NO	NO		NO	.	.	.	Normal
557	61	M	Yes	Yes	NO	Yes	Yes	NO	No	CDK 3	NO	NO	NO	NO	No	NO	NO	.	NO	No	NO	NO	NO	No	NO	.	Yes	2075-10-09	NO	.	Paroxysmal	NO		NO	0.15875	.	NO	.	.	.	Yes	NO	NO		NO	.	.	Normal	Normal
558	86	M	Yes	NO	NO	NO	Yes	NO	No	.	NO	NO	NO	NO	No	NO	NO	.	NO	No	NO	NO	NO	No	NO	.	Yes	2075-08-21	NO	.	Persistent	NO		NO	0.07793	.	NO	.	.	.	Yes	NO	NO		NO	.	.	.	.
559	61	F	NO	Yes	NO	NO	NO	NO	No	CDK 3	NO	NO	NO	NO	No	NO	NO	.	NO	No	NO	Yes	Yes	Bronchial Asthma	NO	.	Yes	2075-03-24	NO	.	Persistent	NO		Yes	1.14805	2075-06-09	NO	.	NO	.	NO	NO	NO		NO	.	.	.	Normal
560	73	M	Yes	Yes	NO	NO	NO	NO	No	CDK 3	NO	NO	NO	NO	No	NO	NO	.	NO	No	NO	NO	NO	No	NO	.	Yes	2076-10-11	NO	.	Paroxysmal	NO		NO	0.18705	.	NO	.	NO	.	Yes	NO	NO		NO	.	.	.	Normal
561	81	F	Yes	Yes	NO	NO	NO	Yes	s/p Mitral Clip	CDK 3	NO	NO	NO	NO	No	NO	NO	.	NO	No	NO	NO	NO	No	NO	.	NO	.	Yes	2076-10-19	Paroxysmal	NO		NO	0.10637	.	NO	.	NO	.	NO	NO	NO		NO	.	.	Normal	Normal
562	64	F	NO	Yes	NO	NO	NO	NO	No	CDK 2	NO	NO	NO	NO	No	NO	NO	.	NO	No	NO	Yes	Yes	Hypothyroid	NO	.	Yes	2076-03-22	NO	.	Persistent	NO		NO	0.00385	.	NO	.	NO	.	NO	NO	NO		NO	.	.	.	Normal
563	37	M	NO	NO	Yes	NO	NO	Yes	CHD	CDK 2	NO	NO	NO	NO	No	NO	NO	.	NO	No	NO	NO	NO	No	NO	.	Yes	2076-03-03	NO	.	Paroxysmal	NO		NO	0.18961	.	NO	.	NO	.	NO	NO	NO		NO	.	.	Normal	Normal
564	57	F	NO	Yes	NO	NO	NO	NO	No	CDK 2	NO	NO	NO	NO	No	NO	NO	.	NO	No	NO	NO	Yes	bronchial asthma	NO	.	Yes	2076-10-14	NO	.	Paroxysmal	NO		NO	0.13839	.	NO	.	NO	.	NO	NO	NO		NO	.	.	.	Normal
565	78	F	Yes	Yes	NO	NO	NO	Yes	s/p cardiac arrest, arrythmia	CDK 3	NO	NO	NO	NO	No	NO	NO	.	NO	No	NO	NO	NO	No	NO	.	Yes	2076-10-14	NO	.	Paroxysmal	NO		NO	0.11915	.	NO	.	NO	.	NO	NO	NO		NO	.	.	.	Normal
566	64	F	Yes	Yes	NO	NO	Yes	Yes	RHD	CDK 2	NO	NO	NO	NO	No	NO	NO	.	NO	No	NO	Yes	Yes	panhypopituitarism	NO	.	Yes	2076-10-17	NO	.	Paroxysmal	NO		Yes	1.0074	2076-11-12	NO	.	Yes	2076-11-12	NO	NO	NO		NO	.	.	Normal	Normal
567	44	M	NO	NO	NO	Yes	NO	Yes	DCM	CDK 3	NO	NO	NO	NO	No	NO	NO	.	NO	No	NO	Yes	Yes	hypothyroidsim	NO	.	Yes	2076-10-17	NO	.	Paroxysmal	NO		NO	0.12799	.	NO	.	NO	.	NO	NO	NO		NO	.	.	.	Normal
568	73	F	NO	Yes	NO	NO	NO	Yes	Severe MR and TR	CDK 2	NO	NO	NO	NO	No	NO	NO	.	NO	No	NO	NO	Yes	Bronchial Asthma	NO	.	Yes	2076-10-17	NO	.	Persistent	NO		Yes	1.15884	2077-04-01	Yes	2077-05-17	Yes	2077-04-01	NO	NO	NO		NO	.	.	Normal	Normal
569	80	F	NO	Yes	NO	NO	Yes	NO	No	CDK 1	NO	NO	NO	NO	No	NO	NO	.	NO	No	NO	NO	Yes	Bronchial Asthma, Anemia	NO	.	Yes	2076-10-18	NO	.	Persistent	NO		Yes	1.08676	2077-12-18	NO	.	Yes	2077-12-18	Yes	Yes	NO		NO	.	.	.	Normal
570	82	M	Yes	Yes	NO	NO	NO	NO	No	CDK 3	NO	NO	NO	NO	No	Yes	NO	42005	NO	No	NO	NO	NO	No	NO	.	Yes	2076-10-18	NO	.	Paroxysmal	NO		NO	0.10984	.	NO	.	NO	.	Yes	NO	NO		Yes	.	.	.	Normal
571	50	F	NO	Yes	NO	NO	NO	NO	No	CDK 2	NO	NO	NO	NO	No	NO	Yes	39877	NO	No	NO	NO	NO	No	NO	.	NO	.	Yes	2076-10-19	Paroxysmal	NO		NO	0.06615	.	NO	.	NO	.	NO	NO	NO		NO	.	.	.	Normal
572	80	M	Yes	Yes	NO	NO	NO	NO	No	CDK 3	NO	NO	NO	NO	No	NO	NO	.	NO	No	NO	NO	NO	No	NO	.	Yes	2075-03-24	NO	.	Paroxysmal	NO		Yes	1.08543	2075-11-13	NO	.	NO	.	NO	NO	NO		NO	.	.	.	Normal
573	48	M	NO	Yes	NO	NO	NO	NO	No	.	NO	NO	NO	NO	No	NO	NO	.	NO	No	NO	NO	NO	No	NO	.	NO	.	Yes	2076-10-19	Paroxysmal	NO		NO	0.15412	.	NO	.	.	.	NO	NO	NO		NO	.	.	.	.
574	80	M	Yes	Yes	NO	NO	NO	NO	No	CDK 3	NO	NO	NO	NO	No	NO	NO	.	NO	No	NO	NO	NO	No	NO	.	Yes	2075-06-09	NO	.	Paroxysmal	NO		NO	0.12028	.	NO	.	Yes	2076-10-17	NO	NO	NO		NO	.	.	.	Normal
575	80	F	Yes	Yes	Yes	NO	NO	Yes	DCM	CDK 3	NO	NO	NO	NO	No	NO	NO	.	NO	No	NO	NO	Yes	Anemia	NO	.	NO	.	Yes	2076-10-19	Paroxysmal	NO		NO	0.17849	.	NO	.	NO	.	NO	NO	NO		NO	.	.	.	Normal
576	67	F	NO	Yes	NO	NO	NO	NO	No	CDK 2	NO	NO	NO	NO	No	NO	NO	.	NO	No	NO	NO	NO	No	NO	.	Yes	2076-07-14	NO	.	Paroxysmal	NO		NO	0.04666	.	NO	.	NO	.	Yes	NO	NO		NO	.	.	.	Normal
577	75	M	Yes	Yes	NO	NO	NO	NO	No	CDK 2	NO	NO	NO	NO	No	NO	NO	.	NO	No	NO	NO	NO	No	NO	.	Yes	2076-10-19	NO	.	Paroxysmal	NO		NO	0.02761	.	NO	.	NO	.	Yes	NO	NO		Yes	.	.	.	Normal
578	56	M	NO	Yes	NO	NO	Yes	NO	No	CDK 3	NO	NO	NO	NO	No	Yes	NO	41156	NO	No	NO	NO	Yes	PVD	NO	.	Yes	2076-10-19	NO	.	Paroxysmal	NO		Yes	1.06817	2077-02-15	NO	.	NO	.	NO	NO	NO		NO	.	.	.	Normal
579	25	M	NO	NO	NO	NO	NO	NO	No	CDK 2	NO	NO	NO	NO	No	NO	NO	.	NO	No	NO	NO	NO	No	NO	.	Yes	2076-10-20	NO	.	Paroxysmal	NO		NO	0.06931	.	NO	.	NO	.	Yes	NO	NO		NO	.	.	Normal	Normal
580	57	M	Yes	Yes	NO	NO	NO	NO	No	CDK 2	NO	NO	NO	NO	No	NO	NO	.	NO	No	NO	NO	NO	No	NO	.	Yes	2076-01-13	NO	.	Paroxysmal	NO		Yes	1.01001	2076-01-23	NO	.	NO	.	NO	NO	NO		NO	.	.	.	Normal
581	77	M	NO	Yes	NO	NO	Yes	NO	No	CDK 3	NO	NO	NO	NO	No	NO	NO	.	NO	No	NO	NO	NO	No	NO	.	Yes	2076-02-03	NO	.	Paroxysmal	NO		Yes	1.00599	2077-01-02	NO	.	NO	.	Yes	NO	NO		NO	.	.	.	Normal
582	61	F	Yes	Yes	NO	NO	NO	NO	No	CDK 1	NO	NO	NO	NO	No	NO	NO	.	NO	No	NO	NO	NO	No	NO	.	Yes	2076-10-20	NO	.	Persistent	NO		NO	0.18749	.	NO	.	NO	.	NO	NO	NO		NO	.	.	.	Normal
583	64	M	NO	NO	Yes	NO	NO	Yes	DCM	CDK 3	NO	NO	NO	NO	No	NO	NO	.	NO	No	NO	NO	NO	No	NO	.	Yes	2076-01-08	NO	.	Paroxysmal	NO		NO	0.15154	.	NO	.	NO	.	Yes	NO	NO		NO	.	.	.	Normal
584	56	F	NO	NO	Yes	NO	Yes	Yes	DCM	CDK 3	NO	NO	NO	NO	No	NO	NO	.	NO	No	NO	NO	NO	No	NO	.	Yes	2075-09-30	NO	.	Paroxysmal	NO		NO	0.1893	.	NO	.	NO	.	NO	NO	NO		NO	.	.	.	Normal
585	64	F	Yes	Yes	NO	NO	NO	NO	No	CDK 2	NO	NO	NO	NO	No	NO	NO	.	NO	No	NO	Yes	Yes	Hypothyroid	NO	.	Yes	2076-10-24	NO	.	Paroxysmal	NO		Yes	1.16921	2076-12-02	Yes	2076-12-02	Yes	2076-12-02	Yes	NO	NO		NO	.	.	Normal	Normal
586	69	F	Yes	NO	NO	NO	NO	NO	No	CDK 2	NO	NO	NO	NO	No	NO	NO	.	NO	No	NO	NO	NO	No	NO	.	Yes	2076-10-24	NO	.	Paroxysmal	NO		NO	0.17883	.	NO	.	NO	.	NO	NO	NO		NO	.	.	.	Normal
587	70	F	Yes	Yes	NO	NO	NO	NO	No	CDK 1	NO	NO	NO	NO	No	NO	NO	.	NO	No	NO	NO	NO	No	NO	.	Yes	2076-07-19	NO	.	Paroxysmal	NO		NO	0.16529	.	NO	.	NO	.	Yes	NO	NO		NO	.	.	.	Normal
588	55	M	Yes	Yes	NO	NO	Yes	NO	No	.	NO	NO	NO	NO	No	NO	NO	.	NO	No	NO	NO	NO	No	NO	.	Yes	2075-06-17	NO	.	Paroxysmal	NO		NO	0.06111	.	NO	.	NO	.	NO	Yes	NO		NO	.	.	.	.
589	57	M	Yes	Yes	NO	NO	NO	NO	No	CDK 3	NO	NO	NO	NO	No	NO	NO	.	NO	No	NO	NO	NO	No	NO	.	Yes	2075-10-29	NO	.	Paroxysmal	NO		NO	0.0915	.	NO	.	NO	.	NO	NO	NO		NO	.	.	.	Normal
590	72	F	NO	Yes	NO	NO	NO	NO	No	CDK 3	NO	NO	NO	NO	No	NO	NO	.	NO	No	NO	Yes	NO	No	NO	.	Yes	2076-10-27	NO	.	Paroxysmal	NO		NO	0.0822	.	NO	.	NO	.	NO	NO	NO		NO	.	.	.	Normal
591	60	F	Yes	Yes	NO	NO	NO	NO	No	CDK 3	NO	NO	NO	NO	No	NO	Yes	42351	NO	No	NO	NO	NO	No	NO	.	Yes	2076-04-14	NO	.	Paroxysmal	NO		NO	0.18379	.	NO	.	NO	.	NO	NO	NO		NO	.	.	.	Normal
592	81	M	Yes	Yes	NO	NO	NO	NO	No	CDK 3	NO	NO	NO	NO	No	NO	NO	.	NO	No	NO	NO	NO	No	NO	.	Yes	2076-10-28	Yes	2076-10-28	Paroxysmal	NO		NO	0.02975	.	NO	.	NO	.	NO	NO	NO		NO	.	.	Normal	Normal
593	33	M	NO	Yes	NO	NO	NO	NO	No	CDK 2	NO	NO	NO	NO	No	NO	NO	.	NO	No	NO	NO	NO	No	NO	.	Yes	2076-10-31	NO	.	Paroxysmal	NO		NO	0.18058	.	NO	.	NO	.	NO	NO	NO		NO	.	.	.	Normal
594	64	F	Yes	Yes	NO	NO	NO	NO	No	CDK 3	NO	NO	NO	NO	No	NO	NO	.	NO	No	NO	Yes	Yes	s/p BL knee replacement, COPD, Thalassemia	NO	.	Yes	2076-05-10	NO	.	Paroxysmal	NO		Yes	1.13654	2077-05-23	NO	.	Yes	2077-05-23	NO	NO	NO		NO	.	.	.	Normal
595	75	F	NO	Yes	NO	NO	NO	Yes	s/p AVR+MVR+TVr	.	NO	NO	NO	NO	No	NO	NO	.	NO	No	NO	NO	Yes	Bronchial Asthma	NO	.	Yes	2075-10-13	NO	.	Persistent	NO		Yes	1.07702	2077-08-31	Yes	.	Yes	2077-08-31	NO	NO	NO		NO	.	.	.	.
596	86	F	NO	Yes	Yes	NO	Yes	Yes	CHB, 1st degree AV block arrythmia	CDK 3	NO	NO	NO	NO	No	NO	NO	.	NO	No	NO	NO	NO	No	NO	.	NO	.	Yes	2076-11-02	Paroxysmal	NO		NO	0.18527	.	NO	.	NO	.	NO	NO	NO		NO	.	.	.	Normal
597	72	F	Yes	Yes	Yes	NO	NO	NO	No	CDK 2	NO	NO	NO	NO	No	NO	NO	.	NO	No	NO	NO	NO	No	NO	.	Yes	2076-04-27	NO	.	Paroxysmal	NO		Yes	1.16913	2077-01-23	NO	.	NO	.	NO	NO	NO		NO	.	.	.	Normal
598	66	F	Yes	Yes	NO	Yes	Yes	NO	No	CDK 3	NO	NO	NO	NO	No	Yes	NO	41275	NO	No	NO	NO	NO	No	NO	.	Yes	2075-11-27	NO	.	Paroxysmal	NO		Yes	1.16923	2077-05-08	NO	.	Yes	2077-05-08	NO	Yes	NO		NO	.	.	.	Normal
599	76	M	NO	Yes	Yes	NO	Yes	NO	No	CDK 2	NO	NO	NO	NO	No	NO	NO	.	NO	No	NO	NO	Yes	Bronchial Asthma, adenocarcinoma	NO	.	Yes	2076-10-27	NO	.	Paroxysmal	NO		Yes	1.13171	2077-04-30	NO	.	Yes	2077-04-30	NO	NO	NO		NO	.	.	.	Normal
600	58	F	NO	Yes	NO	NO	NO	NO	No	CDK 1	NO	NO	NO	NO	No	NO	NO	.	NO	No	NO	Yes	NO	No	NO	.	Yes	2075-08-01	NO	.	Paroxysmal	NO		NO	0.08021	.	NO	.	NO	.	NO	NO	NO		NO	.	.	Normal	Normal
601	76	F	NO	NO	NO	NO	NO	NO	No	CDK 2	NO	NO	NO	NO	No	NO	NO	.	NO	No	NO	NO	NO	No	NO	.	Yes	2075-02-23	NO	.	Persistent	NO		NO	0.05485	.	NO	.	NO	.	Yes	NO	NO		NO	.	.	Normal	Normal
602	52	F	NO	Yes	NO	NO	NO	NO	No	CDK 1	NO	NO	NO	NO	No	NO	NO	.	NO	No	NO	Yes	NO	No	NO	.	Yes	2076-04-28	NO	.	Paroxysmal	NO		NO	0.07462	.	NO	.	NO	.	NO	NO	NO		NO	.	.	Normal	Normal
603	71	M	NO	NO	NO	NO	Yes	NO	No	CDK 3	NO	NO	NO	NO	No	NO	NO	.	NO	No	NO	NO	NO	No	NO	.	Yes	2076-11-07	NO	.	Paroxysmal	NO		NO	0.17015	.	NO	.	NO	.	NO	NO	NO		NO	.	.	.	Normal
604	71	F	NO	Yes	NO	NO	NO	NO	No	.	NO	NO	NO	NO	No	NO	NO	.	NO	No	NO	NO	NO	No	NO	.	Yes	2077-03-13	NO	.	Paroxysmal	NO		NO	0.07734	.	NO	.	.	.	NO	NO	NO		NO	.	.	.	.
605	63	F	Yes	Yes	NO	NO	NO	NO	No	CDK 1	NO	NO	NO	NO	No	NO	NO	.	NO	No	NO	NO	NO	No	NO	.	Yes	2075-06-01	NO	.	Paroxysmal	NO		Yes	1.07582	2078-07-19	NO	.	Yes	2078-07-19	NO	NO	NO		NO	.	.	.	Normal
606	70	M	NO	Yes	NO	NO	NO	NO	No	CDK 3	NO	NO	NO	NO	No	NO	Yes	40712	NO	No	NO	NO	NO	No	NO	.	Yes	2076-07-26	NO	.	Paroxysmal	NO		NO	0.0097	.	NO	.	NO	.	NO	NO	NO		NO	.	.	Normal	Normal
607	42	M	NO	Yes	NO	NO	Yes	NO	No	CDK 3	NO	NO	NO	NO	No	NO	NO	.	NO	No	NO	NO	NO	No	NO	.	Yes	2075-03-17	NO	.	Persistent	NO		NO	0.10381	.	NO	.	NO	.	Yes	NO	NO		NO	.	.	.	Normal
608	76	F	Yes	Yes	NO	NO	NO	NO	No	.	NO	NO	NO	NO	No	NO	NO	.	NO	No	NO	NO	NO	No	NO	.	Yes	2075-03-13	NO	.	Paroxysmal	NO		NO	0.08839	.	NO	.	.	.	NO	NO	NO		NO	.	.	.	.
609	51	F	NO	Yes	NO	NO	NO	NO	No	CDK 1	NO	NO	NO	NO	No	NO	NO	.	NO	No	NO	NO	NO	No	NO	.	Yes	2075-06-17	NO	.	Paroxysmal	NO		NO	0.03978	.	NO	.	NO	.	NO	NO	NO		NO	.	.	Normal	Normal
610	77	M	Yes	Yes	NO	NO	Yes	NO	No	.	NO	NO	NO	NO	No	NO	NO	.	NO	No	NO	NO	NO	No	NO	.	NO	.	Yes	2076-11-10	Paroxysmal	NO		NO	0.07793	.	NO	.	.	.	NO	NO	NO		NO	.	.	.	.
611	68	M	NO	NO	NO	NO	Yes	NO	No	CDK 2	NO	NO	NO	NO	No	NO	NO	.	NO	No	NO	NO	NO	No	NO	.	Yes	2075-07-20	NO	.	Paroxysmal	NO		NO	0.18232	.	NO	.	NO	.	Yes	Yes	NO		NO	.	.	.	Normal
612	48	M	NO	NO	NO	NO	NO	Yes	moderate MR	CDK 3	NO	NO	NO	NO	No	NO	NO	.	NO	No	NO	NO	NO	No	NO	.	Yes	2076-11-11	NO	.	Paroxysmal	NO		NO	0.09295	.	NO	.	NO	.	NO	NO	NO		NO	.	.	Normal	Normal
613	91	M	NO	Yes	Yes	NO	NO	NO	No	CDK 1	NO	NO	NO	Yes	Hepatomegaly	NO	NO	.	NO	No	NO	NO	NO	No	NO	.	Yes	2076-09-01	NO	.	Paroxysmal	NO		Yes	1.00496	2077-03-01	NO	.	Yes	2077-03-01	NO	NO	NO		NO	.	.	.	Normal
614	50	M	NO	Yes	NO	NO	NO	NO	No	.	NO	NO	NO	NO	No	NO	NO	.	NO	No	NO	NO	NO	No	NO	.	NO	.	Yes	2077-04-19	Paroxysmal	NO		NO	0.06503	.	NO	.	NO	.	NO	NO	NO		NO	.	.	.	.
615	74	F	NO	NO	NO	NO	NO	Yes	Severe MR	CDK 2	NO	NO	NO	NO	No	NO	NO	.	NO	No	NO	NO	NO	No	NO	.	Yes	2075-12-07	NO	.	Persistent	NO		Yes	1.01938	2076-09-17	Yes	2076-09-17	Yes	2076-09-17	NO	NO	NO		NO	.	.	.	Normal
616	66	F	NO	NO	Yes	NO	NO	NO	No	.	NO	NO	NO	NO	No	NO	NO	.	NO	No	NO	NO	NO	No	NO	.	Yes	2076-11-15	NO	.	Paroxysmal	NO		NO	0.09759	.	NO	.	.	.	Yes	NO	NO		NO	.	.	.	.
617	72	M	Yes	Yes	NO	Yes	NO	Yes	DCM	CDK 2	NO	NO	NO	NO	No	NO	NO	.	NO	No	NO	NO	NO	No	NO	.	Yes	2076-11-15	NO	.	Paroxysmal	NO		NO	0.07066	.	NO	.	NO	.	Yes	NO	NO		NO	.	.	.	Normal
618	70	M	Yes	Yes	NO	Yes	NO	Yes	DCM	CDK 3	NO	NO	NO	NO	No	NO	NO	.	NO	No	NO	NO	NO	No	NO	.	Yes	2076-11-15	NO	.	Paroxysmal	NO		NO	0.15482	.	NO	.	NO	.	NO	NO	NO		NO	.	.	.	Normal
619	81	F	NO	Yes	NO	NO	Yes	NO	No	.	NO	NO	NO	NO	No	NO	NO	.	NO	No	NO	NO	NO	No	NO	.	Yes	2076-04-20	NO	.	Paroxysmal	NO		NO	0.01135	.	NO	.	.	.	NO	NO	NO		NO	.	.	.	.
620	74	M	Yes	Yes	NO	Yes	NO	Yes	DCM, Moderate TR and MR	CDK 3	NO	NO	NO	NO	No	NO	NO	.	NO	No	NO	NO	NO	No	NO	.	Yes	2076-08-15	NO	.	Paroxysmal	NO		NO	0.17318	.	NO	.	NO	.	NO	NO	NO		NO	.	.	Normal	Normal
621	62	F	Yes	NO	NO	NO	NO	NO	No	CDK 2	NO	NO	NO	NO	No	NO	NO	.	NO	No	NO	NO	NO	No	NO	.	Yes	2076-11-17	NO	.	Paroxysmal	NO		NO	0.10348	.	NO	.	NO	.	NO	NO	NO		NO	.	.	.	Normal
622	62	M	Yes	Yes	NO	NO	Yes	NO	No	CDK 3	NO	NO	NO	NO	No	NO	NO	.	NO	No	NO	NO	NO	No	NO	.	Yes	2075-07-31	NO	.	Paroxysmal	NO		NO	0.08686	.	NO	.	NO	.	Yes	NO	NO		NO	.	.	.	Normal
623	75	M	NO	NO	NO	NO	NO	NO	No	CDK 3	NO	NO	NO	NO	No	NO	NO	.	NO	No	NO	NO	NO	No	NO	.	Yes	2076-10-28	NO	.	Paroxysmal	NO		NO	0.1898	.	NO	.	NO	.	NO	NO	NO		NO	.	.	.	Normal
624	74	F	Yes	Yes	NO	NO	Yes	Yes	RHD	CDK 2	NO	NO	NO	NO	No	NO	NO	.	NO	No	NO	NO	NO	No	NO	.	Yes	2075-10-30	NO	.	Paroxysmal	NO		NO	0.18219	.	NO	.	NO	.	NO	NO	NO		NO	.	.	.	Normal
625	70	M	Yes	Yes	Yes	NO	NO	NO	No	CDK 2	NO	Yes	Yes	Yes	Advanced multifocal HCC	Yes	NO	38718	NO	No	NO	NO	Yes	Bronchial Asthma	NO	.	Yes	2075-06-30	NO	.	Paroxysmal	NO		Yes	1.06121	2077-06-10	NO	.	NO	.	NO	NO	NO		NO	.	.	.	.
626	70	F	NO	Yes	NO	NO	NO	NO	No	CDK 2	NO	NO	NO	NO	No	NO	NO	.	NO	No	NO	NO	NO	No	NO	.	Yes	2075-04-16	NO	.	Persistent	NO		NO	0.13356	.	NO	.	NO	.	NO	NO	NO		NO	.	.	.	Normal
627	77	M	Yes	Yes	Yes	NO	NO	NO	No	CDK 4 or above	NO	NO	NO	NO	No	NO	NO	.	NO	No	NO	NO	NO	No	NO	.	NO	.	Yes	2076-11-21	Paroxysmal	NO		NO	0.13718	.	NO	.	NO	.	NO	NO	NO		Yes	.	.	.	Normal
628	62	M	Yes	Yes	NO	NO	NO	NO	No	CDK 2	NO	NO	NO	NO	No	NO	NO	.	NO	No	NO	NO	NO	No	NO	.	Yes	2076-11-21	NO	.	Paroxysmal	NO		Yes	1.01119	2077-07-26	Yes	2078-07-26	Yes	2077-07-26	NO	NO	NO		NO	.	.	.	Normal
629	62	M	NO	NO	NO	NO	Yes	NO	No	CDK 3	NO	NO	NO	NO	No	NO	NO	.	NO	No	NO	NO	NO	No	NO	.	Yes	2075-02-09	NO	.	Paroxysmal	NO		NO	0.09518	.	NO	.	NO	.	Yes	Yes	NO		NO	.	.	.	Normal
630	19	M	NO	NO	NO	NO	NO	NO	No	CDK 1	NO	NO	NO	NO	No	NO	NO	.	NO	No	NO	NO	NO	No	NO	.	NO	.	Yes	2076-11-22	Paroxysmal	NO		NO	0.1349	.	NO	.	NO	.	NO	NO	NO		NO	.	.	.	Normal
631	76	F	NO	Yes	Yes	NO	Yes	Yes	severe MR	CDK 3	NO	NO	NO	NO	No	NO	NO	.	NO	No	NO	NO	NO	No	NO	.	Yes	2076-11-23	NO	.	Persistent	NO		NO	0.06746	.	NO	.	NO	.	NO	NO	NO		NO	.	.	.	Normal
632	63	M	Yes	NO	NO	NO	Yes	NO	No	.	NO	NO	NO	NO	No	NO	NO	.	NO	No	NO	NO	NO	No	NO	.	Yes	2076-11-23	NO	.	Paroxysmal	NO		NO	0.09118	.	NO	.	.	.	Yes	NO	NO		NO	.	.	.	.
633	94	F	Yes	NO	NO	NO	Yes	Yes	s/p TAVI	CDK 2	NO	NO	NO	NO	No	NO	NO	.	NO	No	NO	NO	Yes	Breast CA	NO	.	NO	.	Yes	2076-10-19	Persistent	NO		NO	0.06525	.	NO	.	NO	.	NO	Yes	NO		NO	.	.	.	Normal
634	59	F	Yes	Yes	NO	NO	NO	Yes	Large ASD	CDK 3	NO	NO	NO	NO	No	NO	NO	.	NO	No	NO	NO	Yes	COPD	Yes	2076-06-01	Yes	2076-06-01	NO	.	Paroxysmal	NO		NO	0.11981	.	NO	.	NO	.	NO	NO	NO		NO	.	.	.	Normal
635	48	M	Yes	NO	NO	Yes	Yes	NO	No	CDK 2	NO	NO	NO	NO	No	NO	NO	.	NO	No	NO	NO	NO	No	NO	.	Yes	2076-11-07	NO	.	Paroxysmal	NO		Yes	1.12524	2076-11-18	NO	.	Yes	2076-11-18	Yes	NO	NO		NO	.	.	Normal	Normal
636	40	M	NO	NO	NO	Yes	NO	Yes	DCM	CDK 3	NO	NO	NO	NO	No	NO	NO	.	NO	No	NO	NO	NO	No	NO	.	NO	.	Yes	2076-11-25	Paroxysmal	NO		NO	0.12329	.	NO	.	NO	.	NO	NO	NO		NO	.	.	Normal	Normal
637	44	M	NO	Yes	NO	Yes	NO	Yes	DCM	CDK 4 or above	NO	NO	NO	NO	No	NO	NO	.	NO	No	NO	NO	NO	No	NO	.	Yes	2076-06-16	NO	.	Persistent	NO		NO	0.08839	.	NO	.	NO	.	NO	NO	NO		NO	.	.	.	Normal
638	64	M	Yes	NO	NO	Yes	Yes	NO	No	CDK 4 or above	NO	NO	NO	NO	No	NO	NO	.	NO	No	NO	NO	NO	No	NO	.	Yes	2076-11-25	NO	.	Paroxysmal	NO		NO	0.09444	.	NO	.	NO	.	Yes	NO	NO		NO	.	.	.	Normal
639	36	M	NO	NO	NO	NO	NO	Yes	DCM	.	NO	NO	NO	NO	No	NO	NO	.	NO	No	NO	NO	NO	No	NO	.	Yes	2076-11-25	NO	.	Paroxysmal	NO		NO	0.13983	.	NO	.	NO	.	Yes	NO	NO		NO	.	.	.	.
640	84	F	Yes	Yes	NO	NO	NO	Yes	HCM	CDK 1	Yes	Yes	NO	Yes	Hep C and Cirrhosis	NO	NO	.	NO	No	NO	Yes	Yes	Bronchial Asthma, OA	NO	.	NO	.	Yes	2076-11-25	Persistent	NO		NO	0.01498	.	NO	.	NO	.	NO	NO	NO		NO	.	.	.	Abnormal
641	81	F	NO	Yes	NO	NO	Yes	NO	No	.	NO	NO	NO	NO	No	Yes	NO	40463	NO	No	NO	NO	NO	No	NO	.	Yes	2076-03-23	NO	.	Persistent	NO		NO	0.01962	.	NO	.	.	.	NO	NO	NO		NO	.	.	.	.
642	89	M	Yes	NO	NO	Yes	Yes	NO	No	CDK 3	NO	NO	NO	NO	No	NO	Yes	41275	NO	No	NO	NO	Yes	Anemia	NO	.	Yes	2076-01-12	NO	.	Paroxysmal	NO		Yes	1.03443	2077-10-30	.	.	Yes	2077-10-30	NO	Yes	NO		NO	.	.	.	.
643	64	F	Yes	Yes	NO	NO	Yes	NO	No	CDK 2	NO	Yes	NO	NO	No	NO	NO	.	NO	No	NO	NO	NO	No	NO	.	NO	.	Yes	2076-11-30	Paroxysmal	NO		NO	0.16339	.	NO	.	NO	.	NO	NO	NO		NO	.	.	.	Normal
644	57	F	NO	NO	NO	NO	NO	NO	No	CDK 1	NO	NO	NO	NO	No	NO	NO	.	NO	No	NO	NO	NO	No	Yes	2075-08-27	Yes	2075-08-27	NO	.	Persistent	NO		NO	0.17245	.	NO	.	.	.	NO	NO	NO		NO	.	.	Normal	Normal
645	59	F	Yes	Yes	NO	NO	NO	NO	No	CDK 1	NO	NO	NO	NO	No	NO	NO	.	NO	No	NO	NO	NO	No	NO	.	Yes	2076-12-01	NO	.	Paroxysmal	NO		NO	0.13083	.	NO	.	NO	.	NO	NO	NO		Yes	.	.	.	.
646	60	F	Yes	Yes	Yes	NO	Yes	NO	No	CDK 2	Yes	NO	NO	Yes	Hep C	NO	NO	.	Yes	Epilepsy	NO	NO	Yes	s/p Kidney transplant	NO	.	Yes	2076-12-02	NO	.	Persistent	NO		Yes	1.14268	2077-03-09	Yes	2077-03-14	Yes	2077-03-09	NO	Yes	NO		NO	.	.	Normal	Normal
647	77	M	NO	Yes	NO	NO	Yes	NO	No	CDK 2	NO	NO	NO	NO	No	NO	NO	.	NO	No	NO	NO	Yes	Anemia	NO	.	Yes	2076-12-02	NO	.	Paroxysmal	NO		NO	0.061	.	NO	.	NO	.	Yes	NO	NO		Yes	.	.	.	Normal
648	66	F	Yes	Yes	Yes	NO	Yes	NO	No	CDK 2	NO	NO	NO	NO	No	NO	NO	.	NO	No	NO	Yes	NO	No	NO	.	Yes	2076-12-02	NO	.	Paroxysmal	NO		Yes	1.16292	2077-12-20	.	.	.	.	Yes	NO	NO		NO	.	.	.	Normal
649	56	F	NO	NO	NO	NO	NO	NO	No	CDK 3	NO	NO	NO	NO	No	NO	NO	.	NO	No	NO	NO	Yes	Bronchial Asthma	NO	.	NO	.	Yes	2076-10-25	Paroxysmal	NO		NO	0.04966	.	NO	.	NO	.	NO	NO	NO		NO	.	.	Normal	Normal
650	86	M	NO	NO	NO	NO	NO	NO	No	CDK 3	NO	NO	NO	NO	No	NO	NO	.	NO	No	NO	NO	NO	No	NO	.	NO	.	Yes	2075-12-06	Paroxysmal	NO		NO	0.09317	.	NO	.	NO	.	NO	NO	NO		NO	.	.	.	Normal
651	70	M	Yes	Yes	NO	NO	NO	NO	No	CDK 2	NO	NO	NO	NO	No	NO	NO	.	NO	No	NO	NO	NO	No	NO	.	Yes	2075-10-06	NO	.	Paroxysmal	NO		NO	0.13721	.	NO	.	NO	.	NO	NO	NO		NO	.	.	.	Normal
652	59	F	Yes	Yes	NO	NO	NO	NO	No	CDK 1	NO	NO	NO	NO	No	NO	NO	.	NO	No	NO	NO	NO	No	NO	.	Yes	2075-01-06	NO	.	Paroxysmal	NO		NO	0.18154	.	NO	.	NO	.	NO	NO	NO		NO	.	.	.	Normal
653	57	F	Yes	Yes	NO	NO	NO	NO	No	CDK 1	NO	NO	NO	NO	No	NO	NO	.	NO	No	NO	NO	NO	No	NO	.	Yes	2075-11-13	NO	.	Paroxysmal	NO		NO	0.06978	.	NO	.	NO	.	NO	NO	NO		NO	.	.	.	Normal
654	61	M	NO	Yes	NO	Yes	NO	Yes	DCM	CDK 3	NO	NO	NO	NO	No	NO	NO	.	NO	No	NO	NO	NO	No	NO	.	Yes	2076-12-01	NO	.	Paroxysmal	NO		NO	0.16296	.	NO	.	NO	.	Yes	NO	NO		NO	.	.	.	Normal
655	76	M	NO	Yes	NO	NO	NO	NO	No	.	NO	NO	NO	NO	No	NO	NO	.	NO	No	NO	NO	NO	No	NO	.	Yes	2076-12-07	NO	.	Paroxysmal	NO		NO	0.15146	.	NO	.	.	.	NO	NO	NO		NO	.	.	.	.
656	74	F	Yes	NO	NO	Yes	Yes	NO	No	CDK 1	NO	NO	NO	NO	No	NO	NO	.	NO	No	NO	NO	NO	No	NO	.	Yes	2076-05-27	NO	.	Paroxysmal	NO		NO	0.09385	.	NO	.	NO	.	NO	NO	NO		NO	.	.	Normal	Normal
657	66	F	Yes	NO	NO	Yes	NO	Yes	DCM	CDK 1	NO	NO	NO	NO	No	NO	NO	.	NO	No	NO	NO	NO	No	NO	.	Yes	2076-12-08	NO	.	Paroxysmal	NO		NO	0.09665	.	NO	.	Yes	2077-04-02	Yes	NO	NO		NO	.	.	Normal	Normal
658	70	M	NO	NO	NO	Yes	NO	Yes	DCM	CDK 3	NO	NO	NO	NO	No	NO	NO	.	NO	No	NO	NO	NO	No	NO	.	Yes	2076-06-27	NO	.	Persistent	NO		NO	0.015	.	NO	.	NO	.	NO	NO	NO		NO	.	.	.	Normal
659	80	M	Yes	Yes	NO	Yes	Yes	Yes	severe AS, severe MR	CDK 3	NO	NO	NO	NO	No	NO	NO	.	NO	No	NO	NO	NO	No	NO	.	NO	.	Yes	2076-11-25	Paroxysmal	NO		NO	0.19945	.	NO	.	NO	.	Yes	Yes	NO		NO	.	.	.	Normal
660	52	F	Yes	Yes	NO	NO	NO	NO	No	CDK 1	NO	NO	NO	NO	No	NO	NO	.	NO	No	NO	NO	NO	No	NO	.	Yes	2076-12-12	NO	.	Paroxysmal	NO		NO	0.11036	.	NO	.	Yes	2077-11-15	NO	NO	NO		NO	.	.	.	Normal
661	63	F	NO	Yes	NO	NO	NO	NO	No	CDK 3	NO	NO	NO	NO	No	NO	NO	.	Yes	DDD Lumbar spine + disk bulge L5-L1	NO	NO	NO	No	NO	.	Yes	2076-12-12	NO	.	Persistent	NO		NO	0.19094	.	NO	.	NO	.	NO	NO	NO		NO	.	.	.	Normal
662	87	M	Yes	Yes	NO	Yes	NO	Yes	DCM	CDK 3	NO	NO	NO	NO	No	NO	NO	.	NO	No	NO	NO	NO	No	NO	.	Yes	2076-12-12	NO	.	Paroxysmal	NO		NO	0.14892	.	NO	.	NO	.	Yes	NO	NO		NO	.	.	.	.
663	80	F	NO	Yes	NO	NO	NO	NO	No	CDK 1	NO	NO	NO	NO	No	NO	NO	.	NO	No	NO	NO	Yes	Lung CA, bronchial asthma	NO	.	Yes	2076-06-21	NO	.	Persistent	NO		NO	0.17237	.	NO	.	NO	.	NO	NO	NO		NO	.	.	.	Normal
664	74	M	Yes	Yes	NO	NO	NO	Yes	RHD s/p AVR+MVr	CDK 3	NO	NO	NO	NO	No	Yes	NO	42295	Yes	Seizure disorder	NO	NO	NO	No	NO	.	NO	.	Yes	2076-12-14	Persistent	NO		NO	0.16795	.	NO	.	NO	.	NO	NO	NO		NO	.	.	.	.
665	60	M	Yes	Yes	NO	NO	NO	NO	No	CDK 3	NO	NO	NO	NO	No	NO	NO	.	NO	No	NO	NO	NO	No	NO	.	Yes	2076-03-14	NO	.	Paroxysmal	NO		NO	0.14182	.	NO	.	NO	.	NO	NO	NO		NO	.	.	.	Normal
667	69	M	Yes	Yes	NO	NO	NO	NO	No	CDK 2	NO	NO	NO	NO	No	NO	NO	.	NO	No	NO	NO	NO	No	NO	.	Yes	2075-09-03	NO	.	Paroxysmal	NO		NO	0.0607	.	NO	.	NO	.	NO	NO	NO		NO	.	.	.	.
668	83	M	NO	NO	Yes	NO	Yes	NO	No	CDK 3	NO	NO	NO	NO	No	NO	NO	.	NO	No	NO	NO	Yes	Anemia	NO	.	NO	.	Yes	2076-12-15	Paroxysmal	NO		NO	0.19686	.	NO	.	NO	.	NO	NO	NO		NO	.	.	.	Normal
669	56	F	Yes	Yes	NO	NO	NO	NO	No	CDK 1	NO	NO	NO	NO	No	NO	NO	.	NO	No	NO	Yes	Yes	Breast CA	NO	.	Yes	2075-04-09	NO	.	Paroxysmal	NO		NO	0.1345	.	NO	.	NO	.	NO	NO	NO		NO	.	.	Normal	Normal
670	43	M	NO	NO	NO	NO	NO	NO	No	CDK 3	NO	NO	NO	NO	No	NO	NO	.	NO	No	NO	NO	NO	No	NO	.	Yes	2076-12-15	NO	.	Paroxysmal	NO		NO	0.024	.	NO	.	NO	.	NO	NO	NO		NO	.	.	Normal	Normal
671	84	F	Yes	Yes	NO	NO	NO	NO	No	CDK 2	NO	NO	NO	NO	No	Yes	NO	.	NO	No	NO	NO	NO	No	NO	.	Yes	2076-12-16	NO	.	Persistent	NO		Yes	1.03339	2078-01-14	NO	.	.	.	NO	NO	NO		Yes	.	.	.	Normal
672	73	M	Yes	Yes	Yes	NO	Yes	NO	No	CDK 3	NO	NO	NO	NO	No	NO	NO	.	NO	No	NO	NO	NO	No	NO	.	Yes	2076-12-18	NO	.	Persistent	NO		NO	0.19073	.	NO	.	NO	.	NO	Yes	NO		NO	.	.	Normal	Normal
673	81	M	NO	Yes	NO	NO	Yes	NO	No	CDK 2	NO	NO	NO	NO	No	NO	NO	.	NO	No	NO	NO	NO	No	NO	.	Yes	2076-02-11	NO	.	Paroxysmal	NO		Yes	1.15648	2076-12-17	NO	.	Yes	2076-12-17	Yes	Yes	NO		NO	.	.	.	Normal
674	83	M	NO	Yes	NO	NO	NO	Yes	DCM	CDK 3	NO	NO	NO	NO	No	NO	NO	.	NO	No	NO	NO	NO	No	NO	.	Yes	2076-05-25	NO	.	Persistent	NO		NO	0.06578	.	NO	.	NO	.	NO	NO	NO		NO	.	.	.	Normal
675	80	M	Yes	Yes	NO	NO	NO	NO	No	CDK 2	NO	NO	NO	NO	No	NO	NO	.	NO	No	NO	NO	NO	No	NO	.	NO	.	Yes	2076-12-20	Paroxysmal	NO		NO	0.00779	.	NO	.	NO	.	NO	NO	NO		NO	.	.	Normal	Normal
676	63	M	NO	Yes	NO	NO	NO	NO	No	CDK 3	NO	NO	NO	NO	No	NO	NO	.	NO	No	NO	NO	NO	No	NO	.	Yes	2076-12-20	NO	.	Paroxysmal	NO		Yes	1.0639	2077-04-04	NO	.	NO	.	NO	NO	NO		NO	.	.	.	Normal
677	59	M	NO	NO	NO	Yes	NO	Yes	DCM	CDK 2	NO	NO	NO	NO	No	NO	NO	.	NO	No	NO	NO	NO	No	NO	.	NO	.	Yes	2076-12-20	Paroxysmal	NO		NO	0.07193	.	NO	.	NO	.	NO	NO	NO		NO	.	.	.	Normal
678	63	M	Yes	Yes	NO	Yes	Yes	NO	No	CDK 2	NO	NO	NO	NO	No	NO	NO	.	NO	No	NO	NO	Yes	normocytic anemia	NO	.	Yes	2076-03-07	NO	.	Paroxysmal	NO		Yes	1.07289	2076-04-16	NO	.	Yes	2076-04-16	Yes	NO	NO		NO	.	.	.	Abnormal
679	76	M	Yes	Yes	NO	NO	NO	NO	No	CDK 2	NO	NO	NO	NO	No	NO	Yes	42327	NO	No	NO	NO	Yes	Asthma	NO	.	Yes	2076-12-21	NO	.	Paroxysmal	NO		NO	0.15782	.	NO	.	Yes	2078-02-17	NO	NO	NO		NO	.	.	Normal	Normal
680	70	F	Yes	Yes	NO	NO	NO	NO	No	CDK 2	NO	NO	NO	NO	No	Yes	NO	39814	NO	No	NO	NO	NO	No	NO	.	Yes	2075-01-20	NO	.	Persistent	NO		NO	0.11034	.	NO	.	NO	.	NO	NO	NO		Yes	.	.	.	Normal
681	66	F	Yes	Yes	NO	NO	NO	NO	No	CDK 1	NO	NO	NO	NO	No	NO	NO	.	NO	No	NO	NO	Yes	Osteoarthiritis limited mobility	NO	.	Yes	2075-09-16	NO	.	Persistent	NO		Yes	1.03626	2076-10-13	NO	.	NO	.	NO	NO	NO		NO	.	.	.	Normal
682	85	M	NO	NO	NO	Yes	NO	Yes	Severe AS	CDK 2	NO	NO	NO	NO	No	NO	NO	.	NO	No	NO	NO	NO	No	NO	.	Yes	2076-08-18	NO	.	Persistent	NO		NO	0.0699	.	NO	.	NO	.	Yes	NO	NO		NO	.	.	.	Normal
683	71	M	NO	NO	NO	NO	Yes	NO	No	CDK 3	NO	NO	NO	NO	No	NO	NO	.	NO	No	NO	NO	NO	No	NO	.	Yes	2076-12-22	NO	.	Paroxysmal	NO		NO	0.03252	.	NO	.	.	.	NO	NO	NO		NO	.	.	.	Normal
684	61	F	NO	Yes	NO	NO	NO	NO	No	CDK 2	NO	NO	NO	NO	No	NO	NO	.	NO	No	NO	NO	Yes	ostopenia	NO	.	NO	.	Yes	2076-12-23	Paroxysmal	NO		NO	0.10933	.	NO	.	.	.	NO	NO	NO		NO	.	.	.	.
685	82	M	NO	NO	NO	NO	NO	NO	No	CDK 2	NO	NO	NO	NO	No	NO	NO	.	NO	No	NO	NO	NO	No	NO	.	Yes	2076-12-23	NO	.	Paroxysmal	NO		Yes	1.01805	2077-02-06	NO	.	Yes	2077-02-06	NO	NO	NO		NO	.	.	.	Normal
686	76	M	NO	Yes	NO	NO	Yes	NO	No	CDK 2	NO	NO	NO	NO	No	NO	NO	.	NO	No	NO	NO	NO	No	NO	.	Yes	2076-12-26	NO	.	Paroxysmal	NO		Yes	1.12951	2076-12-29	NO	.	NO	.	NO	NO	NO		NO	.	.	.	Normal
687	64	F	NO	Yes	NO	NO	NO	Yes	s/p TAVI	CDK 1	NO	NO	NO	NO	No	Yes	NO	.	NO	No	NO	NO	NO	No	NO	.	Yes	2076-12-12	NO	.	Paroxysmal	NO		NO	0.07369	.	NO	.	NO	.	NO	NO	NO		Yes	.	.	.	Normal
688	53	F	NO	Yes	NO	NO	NO	Yes	valvular disease Severe AR Mod to Severe MR	CDK 3	NO	NO	NO	NO	No	NO	NO	.	NO	No	NO	NO	NO	No	NO	.	Yes	2076-12-26	NO	.	Paroxysmal	NO		NO	0.09514	.	NO	.	NO	.	NO	NO	NO		NO	.	.	Normal	Normal
689	97	F	Yes	Yes	NO	Yes	NO	NO	No	CDK 2	NO	NO	NO	NO	No	NO	NO	.	NO	No	NO	NO	NO	No	NO	.	Yes	2076-12-26	NO	.	Persistent	NO		Yes	1.18669	2077-08-09	NO	.	NO	.	NO	NO	NO		Yes	.	.	.	Normal
690	68	M	Yes	Yes	NO	Yes	NO	NO	No	CDK 3	NO	NO	NO	NO	No	NO	NO	.	NO	No	NO	NO	NO	No	NO	.	Yes	2076-12-26	NO	.	Paroxysmal	NO		Yes	1.0806	2077-08-02	NO	.	Yes	2077-07-27	Yes	NO	NO		Yes	.	.	.	Normal
691	66	M	Yes	Yes	NO	NO	NO	NO	No	CDK 2	NO	NO	NO	NO	No	Yes	NO	41974	NO	No	NO	NO	NO	No	NO	.	Yes	2075-01-07	NO	.	Persistent	NO		NO	0.0811	.	NO	.	Yes	2076-10-03	NO	NO	NO		NO	.	.	.	.
692	66	M	NO	NO	NO	Yes	NO	NO	No	CDK 2	NO	NO	NO	NO	No	NO	NO	.	NO	No	NO	NO	Yes	Epigastric Hernia, Bronchial Asthma	NO	.	Yes	2075-03-16	NO	.	Persistent	NO		NO	0.04844	.	NO	.	NO	.	NO	NO	NO		NO	.	.	.	Normal
693	64	F	Yes	Yes	NO	NO	NO	NO	No	.	NO	NO	NO	NO	No	NO	NO	.	NO	No	NO	NO	NO	No	NO	.	Yes	2076-11-23	Yes	2076-12-29	Persistent	NO		NO	0.04931	.	NO	.	NO	.	NO	NO	NO		NO	.	.	.	.
694	65	F	NO	Yes	NO	NO	NO	NO	No	CDK 2	NO	NO	NO	NO	No	NO	NO	.	NO	No	NO	NO	NO	No	NO	.	Yes	2076-12-21	NO	.	Paroxysmal	NO		NO	0.18091	.	NO	.	NO	.	NO	NO	NO		NO	.	.	Normal	Normal
695	65	F	Yes	Yes	NO	NO	NO	NO	No	CDK 1	NO	NO	NO	NO	No	NO	NO	.	NO	No	NO	NO	Yes	Bronchial Asthma	NO	.	Yes	2075-10-12	NO	.	Paroxysmal	NO		NO	0.04927	.	NO	.	NO	.	NO	NO	NO		Yes	.	.	.	Normal
696	72	F	NO	NO	NO	NO	NO	Yes	s/p TAVI	CDK 2	NO	NO	NO	NO	No	Yes	NO	.	NO	No	NO	NO	NO	No	NO	.	Yes	2076-12-30	NO	.	Persistent	NO		NO	0.12943	.	NO	.	.	.	NO	NO	NO		NO	.	.	.	Normal
697	38	M	NO	NO	NO	NO	NO	NO	No	CDK 3	NO	NO	NO	NO	No	NO	NO	.	NO	No	NO	NO	NO	No	NO	.	Yes	2076-12-30	NO	.	Paroxysmal	NO		NO	0.1021	.	NO	.	NO	.	NO	NO	NO		NO	.	.	Normal	Normal
698	45	M	Yes	Yes	NO	NO	Yes	NO	No	.	NO	NO	NO	NO	No	NO	NO	.	NO	No	NO	NO	NO	No	NO	.	Yes	2077-01-02	NO	.	Paroxysmal	NO		NO	0.07136	.	NO	.	.	.	Yes	NO	NO		NO	.	.	.	.
699	85	M	Yes	NO	NO	NO	Yes	Yes	Severe AS	CDK 2	NO	NO	NO	NO	No	NO	NO	.	NO	No	NO	NO	NO	No	NO	.	Yes	2075-09-09	NO	.	Paroxysmal	NO		NO	0.13721	.	NO	.	Yes	2076-03-03	NO	Yes	NO		NO	.	.	Normal	Normal
700	90	M	Yes	Yes	NO	NO	NO	NO	No	CDK 1	NO	NO	NO	NO	No	NO	NO	.	NO	No	NO	NO	NO	No	NO	.	Yes	2077-01-02	NO	.	Persistent	NO		Yes	1.1889	.	NO	.	Yes	2077-05-08	Yes	NO	NO		NO	.	.	.	Normal
701	77	M	Yes	Yes	NO	NO	Yes	NO	No	CDK 3	NO	NO	NO	NO	No	NO	NO	.	NO	No	NO	NO	NO	No	NO	.	Yes	2077-01-02	NO	.	Paroxysmal	NO		NO	0.17873	.	NO	.	NO	.	Yes	NO	NO		NO	.	.	.	Normal
702	27	M	NO	NO	NO	NO	NO	NO	No	CDK 2	NO	NO	NO	NO	No	NO	NO	.	NO	No	NO	NO	NO	No	NO	.	Yes	2077-09-20	NO	.	Paroxysmal	NO		NO	0.14756	.	NO	.	NO	.	NO	NO	NO		NO	.	.	.	Normal
703	54	F	Yes	NO	NO	NO	NO	NO	No	CDK 2	NO	NO	NO	NO	No	NO	NO	.	NO	No	NO	NO	NO	No	NO	.	Yes	2075-04-14	NO	.	Paroxysmal	NO		Yes	1.19833	2076-07-28	NO	.	NO	.	NO	NO	NO		NO	.	.	.	Normal
704	69	M	NO	NO	NO	NO	NO	NO	No	.	NO	NO	NO	NO	No	NO	NO	.	NO	No	NO	NO	NO	No	NO	.	Yes	2076-03-14	NO	.	Paroxysmal	NO		NO	0.02983	.	NO	.	NO	.	NO	NO	NO		NO	.	.	.	.
705	62	M	Yes	Yes	NO	NO	Yes	NO	No	CDK 3	NO	NO	NO	NO	No	NO	NO	.	NO	No	NO	NO	NO	No	NO	.	Yes	2077-01-03	NO	.	Persistent	NO		NO	0.11917	.	NO	.	NO	.	NO	Yes	NO		NO	.	.	Normal	Normal
706	47	M	NO	NO	NO	Yes	NO	Yes	s/p MVR	CDK 3	NO	NO	NO	NO	No	NO	NO	.	Yes	Epilepsy	NO	NO	NO	No	NO	.	Yes	2077-01-03	NO	.	Paroxysmal	NO		NO	0.16719	.	NO	.	.	.	NO	NO	NO		NO	.	.	.	Normal
707	80	F	NO	NO	NO	NO	NO	Yes	DCM	CDK 3	NO	NO	NO	NO	No	NO	NO	.	NO	No	NO	NO	NO	No	NO	.	Yes	2076-06-01	NO	.	Persistent	NO		NO	0.15147	.	NO	.	NO	.	NO	NO	NO		NO	.	.	.	Normal
708	89	M	NO	NO	NO	NO	Yes	NO	No	CDK 2	NO	NO	NO	NO	No	Yes	NO	.	NO	No	NO	NO	NO	No	NO	.	Yes	2077-01-06	NO	.	Paroxysmal	NO		NO	0.17525	.	NO	.	.	.	Yes	NO	NO		NO	.	.	.	.
709	32	M	NO	NO	NO	Yes	NO	Yes	DCM, Severe MR	CDK 2	NO	NO	NO	NO	No	NO	NO	.	NO	No	NO	Yes	NO	No	NO	.	Yes	2077-01-06	NO	.	Paroxysmal	NO		NO	0.01544	.	NO	.	.	.	NO	NO	NO		NO	.	.	.	Normal
710	69	M	Yes	Yes	NO	Yes	Yes	NO	No	CDK 3	NO	NO	NO	NO	No	NO	NO	.	NO	No	NO	Yes	Yes	hypothyroidism, BPH	NO	.	Yes	2076-06-29	NO	.	Paroxysmal	NO		Yes	1.12335	2078-02-27	.	.	Yes	2078-02-27	Yes	Yes	NO		NO	.	.	Normal	Normal
711	73	M	Yes	NO	NO	Yes	Yes	NO	No	.	NO	NO	NO	NO	No	NO	NO	.	NO	No	NO	NO	NO	No	NO	.	Yes	2077-01-09	NO	.	Persistent	NO		NO	0.11206	.	NO	.	NO	.	NO	Yes	NO		NO	.	.	.	.
712	57	M	NO	NO	NO	NO	NO	NO	No	CDK 2	NO	NO	NO	NO	No	NO	NO	.	NO	No	NO	NO	NO	No	NO	.	NO	.	Yes	2077-01-10	Paroxysmal	NO		NO	0.00595	.	NO	.	NO	.	NO	NO	NO		NO	.	.	.	Normal
713	49	M	Yes	Yes	NO	NO	Yes	NO	No	.	NO	NO	NO	NO	No	NO	NO	.	NO	No	NO	NO	NO	No	NO	.	Yes	2076-03-18	NO	.	Paroxysmal	NO		NO	0.06888	.	NO	.	NO	.	Yes	NO	NO		NO	.	.	.	.
714	63	F	Yes	Yes	NO	NO	Yes	Yes	RHD Severe MR and TR	CDK 2	NO	NO	NO	NO	No	NO	NO	.	NO	No	NO	NO	Yes	Bronchial Asthma, OA	NO	.	Yes	2075-12-23	NO	.	Persistent	NO		Yes	1.02728	2076-05-19	Yes	2076-05-19	Yes	2076-05-19	NO	NO	NO		Yes	.	.	.	Normal
715	85	M	NO	Yes	NO	NO	NO	NO	No	CDK 3	NO	NO	NO	NO	No	NO	NO	.	NO	No	NO	NO	NO	No	NO	.	Yes	2075-03-10	NO	.	Paroxysmal	NO		NO	0.05942	.	NO	.	NO	.	NO	NO	NO		NO	.	.	.	.
716	59	F	Yes	Yes	NO	NO	NO	NO	No	CDK 1	NO	NO	NO	NO	No	NO	Yes	40360	NO	No	NO	NO	NO	No	NO	.	Yes	2075-09-22	NO	.	Paroxysmal	NO		NO	0.10839	.	NO	.	NO	.	Yes	NO	NO		NO	.	.	Normal	Normal
717	69	M	NO	Yes	NO	NO	NO	NO	No	CDK 3	NO	NO	NO	Yes	Liver mass	NO	NO	.	NO	No	NO	NO	Yes	Bronchial Asthma	NO	.	Yes	2076-05-11	Yes	2076-05-11	Persistent	NO		NO	0.15048	.	NO	.	NO	.	NO	NO	NO		NO	.	.	.	Normal
718	53	M	NO	Yes	NO	NO	Yes	NO	No	CDK 3	NO	NO	NO	NO	No	NO	NO	.	NO	No	NO	NO	NO	No	NO	.	NO	.	Yes	2077-01-10	Paroxysmal	NO		NO	0.14111	.	NO	.	NO	.	NO	Yes	NO		NO	.	.	.	Normal
719	76	M	NO	Yes	NO	NO	Yes	NO	No	CDK 3	NO	NO	NO	NO	No	NO	NO	.	NO	No	NO	NO	NO	No	NO	.	Yes	2075-02-13	NO	.	Paroxysmal	NO		Yes	1.08534	2076-02-23	NO	.	NO	.	NO	NO	NO		NO	.	.	.	Normal
720	65	F	Yes	NO	NO	NO	NO	NO	No	CDK 3	NO	NO	NO	NO	No	Yes	NO	42461	NO	No	NO	NO	NO	No	NO	.	Yes	2077-01-11	NO	.	Paroxysmal	NO		NO	0.15238	.	NO	.	NO	.	NO	NO	NO		NO	.	.	.	Normal
721	76	F	Yes	Yes	NO	NO	NO	NO	No	CDK 1	NO	NO	NO	NO	No	NO	NO	.	NO	No	NO	NO	NO	No	NO	.	Yes	2076-05-13	NO	.	Paroxysmal	NO		NO	0.07447	.	NO	.	NO	.	NO	NO	NO		NO	.	.	.	Normal
722	51	F	NO	Yes	NO	Yes	NO	Yes	DCM	CDK 2	NO	NO	NO	NO	No	NO	NO	.	NO	No	NO	Yes	Yes	Hypothyroidsim	NO	.	Yes	2075-12-17	NO	.	Paroxysmal	NO		NO	0.10078	.	NO	.	NO	.	NO	NO	NO		NO	.	.	.	Normal
723	47	F	NO	Yes	NO	NO	NO	NO	No	CDK 1	NO	NO	NO	NO	No	NO	NO	.	NO	No	NO	NO	NO	No	NO	.	Yes	2075-10-09	NO	.	Paroxysmal	NO		NO	0.18341	.	NO	.	NO	.	NO	NO	NO		NO	.	.	.	.
724	74	M	Yes	Yes	Yes	NO	NO	NO	No	CDK 3	NO	NO	NO	NO	No	NO	NO	.	NO	No	NO	NO	Yes	OA	NO	.	Yes	2077-01-11	NO	.	Paroxysmal	NO		NO	0.07475	.	NO	.	NO	.	Yes	NO	NO		NO	.	.	.	.
725	68	M	NO	NO	Yes	NO	NO	Yes	DCM	.	NO	NO	NO	NO	No	NO	NO	.	NO	No	NO	NO	NO	No	NO	.	Yes	2076-02-19	NO	.	Persistent	NO		NO	0.09184	.	NO	.	.	.	NO	NO	NO		NO	.	.	.	.
726	67	M	Yes	Yes	NO	NO	Yes	NO	No	.	NO	NO	NO	NO	No	NO	NO	.	NO	No	NO	NO	NO	No	NO	.	Yes	2075-08-12	NO	.	Paroxysmal	NO		NO	0.13197	.	NO	.	NO	.	NO	NO	NO		NO	.	.	.	.
727	79	M	Yes	Yes	NO	NO	NO	NO	No	CDK 3	NO	NO	NO	NO	No	NO	NO	.	NO	No	NO	NO	NO	No	NO	.	Yes	2077-01-17	NO	.	Paroxysmal	NO		NO	0.01558	.	NO	.	NO	.	Yes	NO	NO		NO	.	.	.	Normal
728	73	M	Yes	Yes	NO	NO	Yes	NO	No	CDK 3	NO	NO	NO	NO	No	NO	NO	.	NO	No	NO	NO	NO	No	NO	.	Yes	2075-10-20	NO	.	Persistent	NO		Yes	1.05168	2075-05-16	NO	.	Yes	2075-05-16	Yes	NO	NO		NO	.	.	.	.
729	73	F	Yes	Yes	NO	NO	NO	Yes	Sick Sinus Syndrome	CDK 3	NO	NO	NO	NO	No	NO	NO	.	NO	No	NO	NO	NO	No	NO	.	Yes	2077-01-18	NO	.	Paroxysmal	NO		NO	0.0073	.	NO	.	NO	.	NO	NO	NO		NO	.	.	.	Normal
730	62	F	Yes	Yes	NO	NO	NO	NO	No	CDK 2	NO	NO	NO	NO	No	NO	NO	.	NO	No	NO	NO	Yes	Rheumatoid Arthritis	NO	.	Yes	2075-11-06	NO	.	Paroxysmal	NO		NO	0.04467	.	NO	.	NO	.	NO	NO	NO		NO	.	.	.	Normal
731	63	M	Yes	Yes	NO	Yes	Yes	NO	No	CDK 3	NO	NO	NO	NO	No	Yes	NO	42062	NO	No	NO	NO	NO	No	NO	.	Yes	2075-10-23	NO	.	Paroxysmal	NO		NO	0.11185	.	NO	.	NO	.	NO	Yes	NO		NO	.	.	Normal	Normal
732	76	M	NO	Yes	Yes	NO	NO	Yes	DCM	CDK 3	NO	NO	NO	NO	No	NO	NO	.	NO	No	NO	NO	NO	No	NO	.	Yes	2075-11-03	NO	.	Paroxysmal	NO		NO	0.06775	.	NO	.	NO	.	Yes	NO	NO		NO	.	.	.	Normal
733	66	M	NO	NO	NO	Yes	Yes	NO	No	CDK 3	NO	NO	NO	NO	No	NO	NO	.	NO	No	NO	NO	NO	No	NO	.	Yes	2075-12-04	NO	.	Paroxysmal	NO		Yes	1.05954	2077-09-29	NO	.	Yes	2077-09-29	NO	NO	NO		NO	.	.	.	Normal
734	60	M	NO	NO	NO	NO	NO	Yes	HOCM	CDK 2	NO	NO	NO	NO	No	NO	NO	.	NO	No	NO	Yes	Yes	Hypothyroidism	NO	.	Yes	2076-02-11	NO	.	Persistent	NO		NO	0.0902	.	NO	.	NO	.	NO	NO	NO		NO	.	.	.	Normal
735	58	M	NO	NO	NO	NO	NO	NO	No	.	NO	NO	NO	NO	No	NO	NO	.	NO	No	NO	NO	NO	No	NO	.	NO	.	Yes	2076-10-24	Paroxysmal	NO		NO	0.06609	.	NO	.	NO	.	NO	NO	NO		NO	.	.	.	.
736	69	F	Yes	Yes	NO	NO	Yes	NO	No	CDK 1	NO	NO	NO	NO	No	NO	NO	.	NO	No	NO	NO	NO	No	NO	.	Yes	2076-12-22	NO	.	Paroxysmal	NO		NO	0.0459	.	NO	.	NO	.	NO	NO	NO		NO	.	.	Normal	Normal
737	83	M	Yes	Yes	NO	Yes	Yes	NO	No	.	NO	NO	NO	NO	No	Yes	NO	.	NO	No	NO	NO	NO	No	NO	.	NO	.	Yes	2077-01-24	Paroxysmal	NO		NO	0.17513	.	NO	.	NO	.	NO	Yes	NO		NO	.	.	.	.
738	63	M	Yes	Yes	NO	NO	NO	NO	No	CDK 1	NO	NO	NO	NO	No	NO	NO	.	NO	No	NO	NO	NO	No	NO	.	Yes	2076-06-09	NO	.	Persistent	NO		NO	0.03564	.	NO	.	NO	.	NO	NO	NO		NO	.	.	.	Normal
739	74	M	Yes	Yes	NO	NO	NO	NO	No	CDK 3	NO	NO	NO	NO	No	NO	NO	.	NO	No	NO	NO	NO	No	NO	.	Yes	2077-01-25	NO	.	Paroxysmal	NO		NO	0.0213	.	NO	.	NO	.	NO	NO	NO		NO	.	.	.	Normal
740	70	M	NO	Yes	NO	NO	Yes	NO	No	.	NO	NO	NO	NO	No	Yes	NO	.	NO	No	NO	NO	NO	No	NO	.	Yes	2077-01-25	NO	.	Persistent	NO		Yes	1.19476	2077-09-22	NO	.	.	.	NO	NO	NO		Yes	.	.	.	.
741	84	F	Yes	Yes	Yes	NO	Yes	Yes	Severe MR	.	NO	NO	NO	NO	No	NO	NO	.	NO	No	NO	Yes	Yes	Bronchial Asthma, hypothyroid	NO	.	Yes	2076-05-18	NO	.	Paroxysmal	NO		NO	0.1476	.	NO	.	NO	.	Yes	NO	NO		NO	.	.	.	.
742	63	M	Yes	Yes	NO	NO	NO	NO	No	CDK 2	NO	NO	NO	NO	No	NO	NO	.	NO	No	NO	NO	NO	No	NO	.	Yes	2076-12-19	NO	.	Paroxysmal	NO		NO	0.0897	.	NO	.	NO	.	Yes	NO	NO		NO	.	.	.	Normal
743	54	F	Yes	Yes	NO	NO	NO	NO	No	CDK 3	NO	NO	NO	NO	No	NO	NO	.	NO	No	NO	NO	NO	No	NO	.	Yes	2076-11-30	NO	.	Paroxysmal	NO		Yes	1.05161	2077-01-08	NO	.	NO	.	Yes	NO	NO		NO	.	.	.	Normal
744	61	F	NO	Yes	NO	Yes	NO	NO	No	CDK 3	NO	NO	NO	NO	No	NO	NO	.	NO	No	NO	Yes	NO	No	NO	.	Yes	2076-08-26	NO	.	Paroxysmal	NO		NO	0.04901	.	NO	.	NO	.	NO	NO	NO		NO	.	.	.	Normal
745	82	M	NO	Yes	NO	NO	Yes	NO	No	CDK 2	NO	NO	NO	NO	No	NO	NO	.	NO	No	NO	NO	NO	No	NO	.	NO	.	Yes	2077-01-26	Persistent	NO		NO	0.19081	.	NO	.	NO	.	NO	NO	NO		Yes	.	.	.	Normal
746	65	F	Yes	Yes	Yes	NO	NO	NO	No	CDK 2	NO	NO	NO	NO	No	NO	NO	.	NO	No	NO	Yes	Yes	hypothyroidism	NO	.	NO	.	Yes	2077-01-27	Paroxysmal	NO		NO	0.14026	.	NO	.	NO	.	NO	NO	NO		NO	.	.	.	Normal
747	17	F	NO	NO	Yes	NO	NO	NO	No	CDK 1	NO	NO	NO	NO	No	NO	NO	.	NO	No	NO	Yes	Yes	hypothyroidism	NO	.	Yes	2076-01-11	NO	.	Paroxysmal	NO		NO	0.14811	.	NO	.	NO	.	Yes	Yes	NO		NO	.	.	.	Normal
748	81	M	NO	Yes	NO	NO	NO	NO	No	CDK 3	NO	NO	NO	NO	No	NO	NO	.	NO	No	NO	NO	NO	No	NO	.	Yes	2075-11-26	NO	.	Persistent	NO		NO	0.19425	.	NO	.	NO	.	NO	NO	NO		NO	.	.	.	Normal
749	85	M	Yes	Yes	Yes	NO	Yes	NO	No	CDK 3	NO	NO	NO	NO	No	NO	NO	.	NO	No	NO	NO	NO	No	NO	.	Yes	2075-02-17	NO	.	Persistent	NO		NO	0.01712	.	NO	.	NO	.	NO	NO	NO		NO	.	.	.	.
750	73	M	NO	NO	NO	Yes	NO	Yes	DCM	CDK 3	NO	NO	NO	NO	No	NO	NO	.	NO	No	NO	NO	NO	No	NO	.	Yes	2075-11-24	NO	.	Persistent	NO		NO	0.07725	.	NO	.	NO	.	NO	Yes	NO		NO	.	.	.	Normal
751	46	M	NO	Yes	NO	NO	NO	Yes	DCM	.	NO	NO	NO	NO	No	NO	NO	.	NO	No	NO	NO	NO	No	NO	.	Yes	2075-12-16	NO	.	Paroxysmal	NO		NO	0.11695	.	NO	.	NO	.	NO	NO	NO		NO	.	.	.	.
752	67	M	Yes	Yes	NO	Yes	Yes	NO	No	CDK 3	NO	NO	NO	NO	No	NO	NO	.	NO	No	NO	NO	NO	No	NO	.	Yes	2077-02-01	NO	.	Paroxysmal	NO		NO	0.1736	.	NO	.	NO	.	Yes	Yes	NO		NO	.	.	.	Normal
753	24	M	NO	NO	Yes	NO	NO	Yes	Pericarditis	CDK 1	NO	NO	NO	NO	No	NO	NO	.	NO	No	NO	NO	NO	No	NO	.	Yes	2077-02-01	NO	.	Persistent	NO		NO	0.11916	.	NO	.	NO	.	NO	NO	NO		NO	.	.	.	Normal
754	61	M	Yes	Yes	NO	Yes	Yes	NO	No	CDK 3	NO	NO	NO	NO	No	NO	NO	.	NO	No	NO	NO	NO	No	NO	.	Yes	2076-12-23	NO	.	Persistent	NO		NO	0.19368	.	NO	.	NO	.	Yes	NO	NO		NO	.	.	.	Abnormal
755	27	M	NO	Yes	NO	Yes	NO	Yes	DCM	CDK 2	NO	NO	NO	Yes	Hepatomegaly	NO	NO	.	NO	No	NO	NO	Yes	APLS, hypochromic anemia	NO	.	Yes	2076-02-17	NO	.	Paroxysmal	NO		NO	0.19482	.	NO	.	NO	.	NO	NO	NO		NO	.	.	.	Normal
756	59	F	Yes	Yes	NO	NO	Yes	NO	No	CDK 2	NO	NO	NO	NO	No	NO	NO	.	NO	No	NO	NO	NO	No	NO	.	Yes	2077-02-03	NO	.	Paroxysmal	NO		NO	0.1358	.	NO	.	Yes	2077-12-22	Yes	NO	NO		NO	.	.	.	Normal
757	46	M	Yes	Yes	Yes	NO	NO	Yes	DCM Severe MR	CDK 2	NO	NO	NO	NO	No	NO	NO	.	NO	No	NO	NO	Yes	Hepatomegaly	NO	.	Yes	2077-01-13	NO	.	Paroxysmal	NO		Yes	1.13386	2077-12-28	Yes	2077-12-25	Yes	2077-12-28	Yes	NO	NO		NO	.	.	Normal	Normal
758	61	F	NO	Yes	NO	NO	NO	NO	No	CDK 2	NO	NO	NO	NO	No	NO	NO	.	NO	No	NO	NO	Yes	COPD	NO	.	Yes	2077-02-06	NO	.	Persistent	NO		NO	0.05627	.	NO	.	NO	.	Yes	NO	NO		NO	.	.	.	Normal
759	64	M	Yes	Yes	NO	NO	NO	NO	No	CDK 3	NO	NO	NO	NO	No	NO	NO	.	NO	No	NO	NO	NO	No	NO	.	Yes	2076-04-18	NO	.	Paroxysmal	NO		NO	0.05149	.	NO	.	NO	.	Yes	NO	NO		Yes	.	.	Normal	Normal
760	63	M	Yes	Yes	NO	NO	NO	NO	No	CDK 3	NO	NO	NO	NO	No	NO	NO	.	NO	No	NO	Yes	Yes	hypothyroid	NO	.	Yes	2075-12-31	NO	.	Paroxysmal	NO		Yes	1.0719	2077-02-18	NO	.	Yes	2077-02-18	NO	NO	NO		NO	.	.	.	Normal
761	79	M	Yes	Yes	Yes	NO	Yes	NO	No	CDK 3	NO	NO	NO	NO	No	NO	NO	.	NO	No	NO	NO	NO	No	NO	.	Yes	2075-02-06	NO	.	Persistent	NO		NO	0.07326	.	NO	.	NO	.	NO	NO	NO		NO	.	.	Normal	Normal
762	85	M	Yes	NO	Yes	NO	NO	Yes	DCM	.	NO	NO	NO	NO	No	NO	NO	.	NO	No	NO	NO	Yes	COPD	NO	.	Yes	2075-08-12	NO	.	Paroxysmal	NO		NO	0.08199	.	NO	.	NO	.	NO	NO	NO		NO	.	.	.	.
763	63	M	Yes	Yes	Yes	NO	Yes	Yes	subendocardial scarring	CDK 3	NO	NO	NO	NO	No	Yes	NO	.	NO	No	NO	NO	NO	No	NO	.	Yes	2076-07-19	NO	.	Persistent	NO		NO	0.00225	.	NO	.	NO	.	Yes	NO	NO		NO	.	.	.	Normal
764	73	M	NO	Yes	NO	NO	NO	NO	No	CDK 3	NO	NO	NO	NO	No	NO	NO	.	NO	No	NO	NO	NO	No	NO	.	Yes	2077-02-08	NO	.	Paroxysmal	NO		Yes	1.10392	2078-02-09	NO	.	NO	.	Yes	NO	NO		NO	.	.	.	Normal
765	56	M	NO	NO	Yes	NO	NO	Yes	DCM	.	NO	NO	NO	NO	No	NO	NO	.	NO	No	NO	NO	NO	No	NO	.	Yes	2076-04-28	NO	.	Paroxysmal	NO		NO	0.1067	.	NO	.	NO	.	NO	NO	NO		NO	.	.	.	.
766	81	M	Yes	Yes	NO	NO	NO	NO	No	.	NO	NO	NO	NO	No	NO	Yes	36892	NO	No	NO	NO	NO	No	NO	.	Yes	2076-04-01	NO	.	Paroxysmal	NO		NO	0.05103	.	NO	.	NO	.	NO	NO	NO		NO	.	.	.	.
767	20	M	NO	NO	Yes	NO	NO	Yes	Myocarditis	CDK 2	NO	NO	NO	NO	No	NO	NO	.	NO	No	NO	NO	NO	No	NO	.	Yes	2077-02-10	NO	.	Paroxysmal	NO		NO	0.16047	.	NO	.	NO	.	NO	NO	NO		NO	.	.	.	Normal
768	78	M	Yes	Yes	NO	NO	NO	Yes	Severe TR	.	NO	NO	NO	NO	No	NO	NO	.	NO	No	NO	NO	NO	No	NO	.	Yes	2076-08-12	NO	.	Persistent	NO		Yes	1.18639	2078-02-23	NO	.	NO	.	NO	NO	NO		NO	.	.	.	.
769	71	M	NO	Yes	NO	NO	NO	NO	No	CDK 2	NO	NO	NO	NO	No	NO	NO	.	NO	No	NO	Yes	Yes	Hypothyroid, OA	NO	.	Yes	2076-06-22	NO	.	Paroxysmal	NO		NO	0.02034	.	NO	.	NO	.	NO	NO	NO		NO	.	.	.	Normal
770	67	M	NO	NO	NO	Yes	NO	Yes	DCM, severe MR	CDK 2	NO	NO	NO	NO	No	NO	NO	.	NO	No	NO	NO	NO	No	NO	.	Yes	2076-08-22	NO	.	Persistent	NO		NO	0.1933	.	NO	.	NO	.	Yes	NO	NO		NO	.	.	.	Normal
771	77	M	NO	Yes	NO	NO	NO	NO	No	CDK 3	NO	NO	NO	NO	No	NO	NO	.	NO	No	NO	NO	NO	No	NO	.	NO	.	Yes	2077-05-10	Persistent	NO		Yes	1.08169	2077-05-19	NO	.	NO	.	NO	NO	NO		NO	.	.	.	Normal
772	72	M	Yes	Yes	NO	NO	Yes	NO	No	CDK 2	NO	NO	NO	NO	No	NO	NO	.	NO	No	NO	Yes	Yes	hypothyroid	NO	.	Yes	2075-07-07	NO	.	Paroxysmal	NO		NO	0.02276	.	NO	.	NO	.	NO	NO	NO		Yes	.	.	Normal	Normal
773	62	M	Yes	Yes	NO	Yes	Yes	NO	No	.	NO	NO	NO	NO	No	NO	NO	.	NO	No	NO	NO	NO	No	NO	.	Yes	2077-02-13	NO	.	Paroxysmal	NO		NO	0.17198	.	NO	.	NO	.	NO	Yes	NO		NO	.	.	.	.
774	53	F	NO	Yes	NO	NO	Yes	NO	No	CDK 2	NO	NO	NO	NO	No	NO	NO	.	NO	No	NO	NO	NO	No	NO	.	Yes	2077-02-08	NO	.	Paroxysmal	NO		NO	0.17361	.	NO	.	NO	.	NO	Yes	NO		NO	.	.	.	Normal
775	52	F	NO	NO	NO	NO	NO	NO	No	.	NO	NO	NO	NO	No	NO	NO	.	NO	No	NO	NO	NO	No	NO	.	Yes	2077-02-14	NO	.	Persistent	NO		Yes	1.06112	2077-10-17	NO	.	.	.	NO	NO	NO		NO	.	.	.	.
776	78	F	Yes	Yes	NO	NO	NO	NO	No	CDK 2	NO	NO	NO	NO	No	NO	Yes	42109	NO	No	NO	NO	NO	No	NO	.	Yes	2075-05-25	NO	.	Persistent	NO		Yes	1.10473	2075-05-31	NO	.	NO	.	NO	NO	NO		NO	.	.	.	Normal
777	56	F	Yes	Yes	NO	NO	NO	NO	No	.	NO	NO	NO	NO	No	NO	NO	.	NO	No	NO	Yes	Yes	hypothyroid	NO	.	Yes	2076-06-20	NO	.	Paroxysmal	NO		NO	0.0843	.	NO	.	NO	.	NO	NO	NO		NO	.	.	.	.
778	72	M	Yes	Yes	Yes	NO	Yes	NO	No	.	NO	NO	NO	NO	No	NO	NO	.	NO	No	NO	NO	NO	No	NO	.	Yes	2075-05-20	NO	.	Persistent	NO		NO	0.07294	.	NO	.	.	.	NO	Yes	NO		NO	.	.	.	.
779	67	F	Yes	Yes	NO	Yes	Yes	NO	No	CDK 2	NO	NO	NO	NO	No	NO	NO	.	NO	No	NO	Yes	Yes	Hypothyroid	NO	.	Yes	2077-02-15	NO	.	Persistent	NO		NO	0.0686	.	NO	.	NO	.	Yes	NO	NO		NO	.	.	.	Normal
780	95	M	NO	Yes	Yes	NO	Yes	NO	No	CDK 1	NO	NO	NO	NO	No	NO	NO	.	NO	No	NO	NO	Yes	Bronchial asthma	NO	.	Yes	2076-04-18	NO	.	Paroxysmal	NO		Yes	1.06955	2076-10-09	NO	.	Yes	2076-10-09	NO	NO	NO		NO	.	.	.	Normal
781	82	M	Yes	Yes	NO	NO	Yes	NO	No	CDK 3	NO	NO	NO	NO	No	NO	NO	.	NO	No	NO	Yes	Yes	Hypothyroid	NO	.	Yes	2075-08-27	NO	.	Paroxysmal	NO		Yes	1.12353	2077-03-25	Yes	2077-03-26	Yes	2077-03-26	NO	NO	NO		NO	.	.	Normal	Normal
782	71	M	NO	NO	NO	Yes	Yes	Yes	Severe MR	CDK 4 or above	NO	NO	NO	NO	No	NO	NO	.	NO	No	NO	Yes	Yes	Hypothyroid	NO	.	Yes	2076-11-25	NO	.	Paroxysmal	NO		Yes	1.16481	2077-12-23	NO	.	Yes	2077-12-23	NO	NO	NO		NO	.	.	.	Normal
783	63	M	Yes	Yes	Yes	NO	NO	NO	No	CDK 3	NO	NO	NO	NO	No	NO	NO	.	NO	No	NO	NO	NO	No	NO	.	Yes	2077-02-16	NO	.	Persistent	NO		NO	0.15377	.	NO	.	NO	.	NO	NO	NO		NO	.	.	.	Normal
784	71	M	Yes	NO	Yes	NO	Yes	NO	No	CDK 4 or above	NO	NO	NO	NO	No	NO	NO	.	Yes	Cervical spondylosis	NO	NO	Yes	PVD	NO	.	Yes	2075-12-29	Yes	2077-02-17	Paroxysmal	NO		Yes	1.17165	2076-12-26	NO	.	Yes	2076-12-26	NO	NO	NO		NO	.	.	.	Normal
785	62	F	Yes	Yes	NO	NO	Yes	NO	No	CDK 2	NO	NO	NO	NO	No	NO	NO	.	NO	No	NO	NO	NO	No	NO	.	Yes	2076-01-28	NO	.	Paroxysmal	NO		NO	0.15857	.	NO	.	NO	.	NO	Yes	NO		NO	.	.	.	Normal
786	84	M	NO	Yes	NO	NO	NO	NO	No	CDK 3	NO	NO	NO	NO	No	NO	NO	.	NO	No	NO	NO	NO	No	NO	.	Yes	2075-06-04	NO	.	Paroxysmal	NO		NO	0.06654	.	NO	.	NO	.	NO	NO	NO		Yes	.	.	Normal	Normal
787	59	M	Yes	NO	NO	Yes	Yes	NO	No	CDK 2	NO	NO	NO	NO	No	NO	NO	.	NO	No	NO	NO	NO	No	NO	.	Yes	2076-12-01	NO	.	Paroxysmal	NO		NO	0.01846	.	NO	.	NO	.	Yes	NO	NO		NO	.	.	Normal	Normal
788	88	M	NO	NO	NO	NO	NO	NO	No	CDK 3	NO	NO	NO	NO	No	NO	NO	.	NO	No	NO	NO	NO	No	NO	.	Yes	2077-02-14	NO	.	Persistent	NO		NO	0.16956	.	NO	.	NO	.	NO	NO	NO		NO	.	.	.	Normal
789	64	F	NO	NO	NO	NO	NO	NO	No	.	NO	NO	NO	NO	No	NO	NO	.	NO	No	NO	NO	NO	No	NO	.	Yes	2077-02-20	NO	.	Paroxysmal	NO		NO	0.12545	.	NO	.	.	.	NO	NO	NO		NO	.	.	.	.
790	67	F	NO	Yes	Yes	NO	NO	NO	No	CDK 2	NO	NO	NO	NO	No	NO	NO	.	NO	No	NO	NO	NO	No	NO	.	Yes	2077-02-08	NO	.	Paroxysmal	NO		NO	0.05133	.	NO	.	NO	.	NO	NO	NO		NO	.	.	.	Normal
791	67	F	NO	Yes	NO	NO	NO	NO	No	CDK 1	NO	NO	NO	NO	No	NO	NO	.	NO	No	NO	Yes	Yes	Bronchial Asthma	NO	.	Yes	2075-08-25	NO	.	Paroxysmal	NO		NO	0.06604	.	NO	.	NO	.	NO	NO	NO		NO	.	.	.	Normal
792	66	M	Yes	Yes	NO	NO	Yes	NO	No	CDK 3	NO	NO	NO	NO	No	Yes	NO	42498	NO	No	NO	Yes	Yes	Thyrpoid CA	NO	.	Yes	2076-05-31	NO	.	Paroxysmal	NO		NO	0.07395	.	NO	.	NO	.	NO	NO	NO		NO	.	.	.	Normal
793	74	M	Yes	Yes	NO	NO	Yes	NO	No	CDK 3	NO	NO	NO	NO	No	NO	NO	.	NO	No	NO	NO	NO	No	NO	.	Yes	2076-10-27	NO	.	Paroxysmal	NO		NO	0.08512	.	NO	.	NO	.	NO	NO	NO		Yes	.	.	.	Normal
794	47	M	Yes	NO	NO	NO	NO	NO	No	CDK 1	NO	NO	NO	NO	No	NO	NO	.	NO	No	NO	NO	NO	No	NO	.	Yes	2077-02-09	NO	.	Paroxysmal	NO		NO	0.1936	.	NO	.	NO	.	NO	NO	NO		NO	.	.	.	Normal
795	49	M	NO	Yes	NO	NO	NO	Yes	HOCM	CDK 2	NO	NO	NO	NO	No	NO	NO	.	NO	No	NO	NO	NO	No	NO	.	Yes	2075-11-24	NO	.	Persistent	NO		NO	0.03062	.	NO	.	NO	.	NO	NO	NO		NO	.	.	.	Normal
796	63	F	NO	Yes	NO	NO	Yes	NO	No	CDK 2	NO	NO	NO	NO	No	NO	NO	.	NO	No	NO	NO	NO	No	NO	.	Yes	2077-02-21	NO	.	Paroxysmal	NO		NO	0.0373	.	NO	.	NO	.	NO	NO	NO		NO	.	.	.	Normal
797	75	M	Yes	Yes	NO	NO	Yes	NO	No	CDK 3	NO	NO	NO	NO	No	NO	NO	.	NO	No	NO	NO	NO	No	NO	.	Yes	2076-05-24	NO	.	Paroxysmal	NO		NO	0.12131	.	NO	.	Yes	2077-12-21	NO	NO	NO		NO	.	.	.	Normal
798	76	M	NO	Yes	NO	Yes	NO	Yes	DCM	.	NO	NO	NO	NO	No	NO	NO	.	NO	No	NO	Yes	Yes	hypothyroid	NO	.	Yes	2075-12-30	NO	.	Paroxysmal	NO		NO	0.05964	.	NO	.	NO	.	NO	NO	NO		NO	.	.	.	.
799	31	M	NO	Yes	NO	NO	NO	Yes	PFO	CDK 1	NO	NO	NO	NO	No	NO	NO	.	NO	No	NO	NO	NO	No	NO	.	Yes	2077-02-22	NO	.	Paroxysmal	NO		NO	0.01312	.	NO	.	NO	.	NO	NO	NO		NO	.	.	.	Normal
800	75	F	Yes	Yes	Yes	NO	NO	NO	No	CDK 2	NO	NO	NO	NO	No	NO	NO	.	NO	No	NO	NO	NO	No	NO	.	Yes	2076-03-14	NO	.	Persistent	NO		NO	0.01587	.	NO	.	Yes	2077-02-22	NO	NO	NO		NO	.	.	.	Normal
801	57	M	Yes	Yes	NO	Yes	Yes	NO	No	CDK 2	NO	NO	NO	NO	No	NO	NO	.	NO	No	NO	NO	NO	No	NO	.	Yes	2075-02-12	NO	.	Paroxysmal	NO		NO	0.10377	.	NO	.	NO	.	NO	NO	NO		NO	.	.	.	Normal
802	76	F	Yes	Yes	NO	NO	NO	NO	No	.	NO	NO	NO	NO	No	NO	NO	.	NO	No	NO	NO	NO	No	NO	.	Yes	2075-08-04	NO	.	Paroxysmal	NO		NO	0.03483	.	NO	.	NO	.	NO	NO	NO		NO	.	.	.	.
803	31	M	Yes	NO	NO	NO	NO	NO	No	.	NO	NO	NO	NO	No	NO	NO	.	NO	No	NO	NO	NO	No	NO	.	Yes	2076-05-12	NO	.	Paroxysmal	NO		NO	0.08411	.	NO	.	NO	.	NO	NO	NO		NO	.	.	.	.
804	60	M	Yes	NO	NO	Yes	Yes	NO	No	.	NO	NO	NO	NO	No	NO	NO	.	NO	No	NO	NO	NO	No	NO	.	Yes	2076-03-03	NO	.	Persistent	NO		NO	0.06025	.	NO	.	NO	.	NO	NO	NO		NO	.	.	.	.
805	53	M	Yes	Yes	NO	NO	NO	Yes	DCM	CDK 2	NO	NO	NO	NO	No	NO	NO	.	NO	No	NO	NO	NO	No	NO	.	Yes	2075-05-29	NO	.	Paroxysmal	NO		NO	0.07029	.	NO	.	NO	.	NO	NO	NO		Yes	.	.	.	Normal
806	47	M	Yes	NO	NO	NO	NO	NO	No	CDK 2	NO	NO	NO	NO	No	NO	NO	.	NO	No	NO	NO	NO	No	NO	.	Yes	2077-02-27	NO	.	Paroxysmal	NO		NO	0.18972	.	NO	.	NO	.	Yes	NO	NO		NO	.	.	Normal	Normal
807	74	M	Yes	NO	NO	Yes	NO	Yes	DCM	CDK 4 or above	NO	NO	NO	NO	No	NO	NO	.	NO	No	NO	Yes	Yes	Hypothyroid	NO	.	NO	.	Yes	2077-03-01	Paroxysmal	NO		NO	0.02409	.	NO	.	NO	.	NO	NO	NO		NO	.	.	.	Normal
808	58	M	Yes	Yes	NO	NO	NO	NO	No	.	NO	NO	NO	NO	No	NO	NO	.	NO	No	NO	NO	NO	No	NO	.	NO	.	Yes	2077-02-27	Paroxysmal	NO		NO	0.05999	.	NO	.	.	.	NO	NO	NO		NO	.	.	.	.
809	70	M	Yes	Yes	NO	NO	NO	NO	No	CDK 2	NO	NO	NO	NO	No	NO	NO	.	NO	No	NO	NO	Yes	OA	NO	.	Yes	2075-12-02	NO	.	Paroxysmal	NO		Yes	1.01511	2076-03-14	NO	.	NO	.	NO	NO	NO		Yes	.	.	.	Normal
810	55	F	NO	NO	NO	NO	NO	NO	No	CDK 2	NO	NO	NO	NO	No	NO	NO	.	NO	No	NO	Yes	NO	No	NO	.	Yes	2077-02-27	NO	.	Paroxysmal	NO		NO	0.08194	.	NO	.	NO	.	NO	NO	NO		NO	.	.	.	Normal
811	60	F	NO	Yes	Yes	NO	NO	Yes	DCM	CDK 1	NO	NO	NO	NO	No	NO	NO	.	NO	No	NO	NO	NO	No	NO	.	Yes	2076-04-06	NO	.	Persistent	NO		Yes	1.14669	2077-02-27	NO	.	NO	.	NO	NO	NO		Yes	.	.	Normal	Normal
812	75	M	NO	NO	Yes	NO	Yes	NO	No	CDK 3	NO	NO	NO	NO	No	Yes	NO	37622	NO	No	NO	NO	Yes	COPD	NO	.	Yes	2076-11-16	NO	.	Persistent	NO		Yes	1.09037	2077-03-23	NO	.	Yes	2077-03-23	Yes	NO	NO		NO	.	.	.	Normal
813	55	F	NO	NO	NO	NO	NO	NO	No	CDK 2	NO	NO	NO	NO	No	NO	NO	.	NO	No	NO	Yes	Yes	hyporthyroid	NO	.	Yes	2077-02-28	NO	.	Paroxysmal	NO		NO	0.05732	.	NO	.	NO	.	NO	NO	NO		NO	.	.	.	Normal
814	72	F	Yes	Yes	NO	NO	NO	NO	No	CDK 2	NO	NO	NO	NO	No	NO	NO	.	NO	No	NO	Yes	Yes	hypothyroid	NO	.	Yes	2076-08-27	NO	.	Persistent	NO		NO	0.06792	.	NO	.	NO	.	NO	NO	NO		NO	.	.	.	Normal
815	82	M	Yes	Yes	NO	NO	Yes	NO	No	CDK 2	NO	NO	NO	NO	No	Yes	NO	42696	NO	No	NO	NO	NO	No	NO	.	Yes	2076-11-25	NO	.	Paroxysmal	NO		NO	0.16122	.	NO	.	Yes	2078-01-01	NO	NO	NO		Yes	.	.	.	Normal
816	58	M	NO	NO	NO	NO	Yes	NO	No	.	NO	NO	NO	NO	No	NO	NO	.	NO	No	NO	NO	NO	No	NO	.	Yes	2076-02-03	NO	.	Paroxysmal	NO		NO	0.15789	.	NO	.	.	.	NO	NO	NO		NO	.	.	.	.
817	56	F	Yes	Yes	NO	NO	NO	NO	No	CDK 2	NO	NO	NO	NO	No	NO	NO	.	NO	No	NO	NO	NO	No	NO	.	Yes	2077-03-02	NO	.	Paroxysmal	NO		NO	0.0466	.	NO	.	NO	.	Yes	NO	NO		Yes	.	.	.	Normal
818	76	M	Yes	Yes	NO	Yes	Yes	NO	No	CDK 3	NO	NO	NO	NO	No	NO	NO	.	NO	No	NO	NO	Yes	OA	NO	.	Yes	2076-10-17	NO	.	Persistent	NO		NO	0.07339	.	NO	.	NO	.	Yes	NO	NO		NO	.	.	.	Normal
819	81	F	NO	Yes	Yes	NO	NO	Yes	Severe MR and TR	CDK 2	NO	NO	NO	NO	No	NO	NO	.	NO	No	NO	NO	Yes	COPD	NO	.	Yes	2077-03-03	NO	.		NO		NO	0.18874	.	NO	.	NO	.	NO	NO	NO		NO	.	.	.	Normal
820	72	F	Yes	Yes	NO	NO	NO	Yes	s/p TAVI	CDK 3	NO	NO	NO	NO	No	NO	NO	.	NO	No	NO	NO	NO	No	NO	.	Yes	2076-11-16	NO	.	Paroxysmal	NO		NO	0.09278	.	NO	.	NO	.	NO	Yes	NO		NO	.	.	.	Normal
821	66	M	Yes	Yes	NO	NO	Yes	NO	No	CDK 3	NO	NO	NO	NO	No	Yes	NO	40179	NO	No	NO	NO	Yes	Bronchial Asthma	NO	.	Yes	2077-01-25	NO	.	Paroxysmal	NO		NO	0.03533	.	NO	.	.	.	NO	NO	NO		NO	.	.	.	.
822	50	F	Yes	Yes	NO	NO	NO	Yes	Moderate MR and TR	CDK 1	NO	NO	NO	NO	No	NO	NO	.	NO	No	NO	NO	NO	No	NO	.	Yes	2077-03-07	NO	.	Paroxysmal	NO		NO	0.1731	.	NO	.	NO	.	NO	NO	NO		NO	.	.	Normal	Normal
823	57	F	Yes	Yes	NO	NO	NO	NO	No	CDK 2	NO	NO	NO	NO	No	NO	NO	.	NO	No	NO	NO	Yes	Breast CA, Anemia	NO	.	Yes	2075-01-06	NO	.	Paroxysmal	NO		NO	0.17637	.	NO	.	NO	.	NO	NO	NO		NO	.	.	Normal	Normal
824	81	M	Yes	Yes	NO	NO	NO	NO	No	CDK 4 or above	NO	NO	NO	NO	No	Yes	NO	.	NO	No	NO	NO	NO	No	NO	.	NO	.	Yes	2077-03-08	Paroxysmal	NO		Yes	1.04998	2077-07-28	NO	.	NO	.	Yes	Yes	NO		NO	.	.	.	Normal
825	73	F	Yes	Yes	Yes	NO	Yes	NO	No	CDK 3	NO	NO	NO	NO	No	NO	NO	.	NO	No	NO	NO	NO	No	NO	.	Yes	2076-06-02	NO	.	Paroxysmal	NO		NO	0.1442	.	NO	.	NO	.	Yes	Yes	NO		NO	.	.	Normal	Normal
826	81	F	Yes	Yes	Yes	NO	NO	Yes	DCM	.	NO	NO	NO	NO	No	Yes	NO	40544	NO	No	NO	NO	NO	No	NO	.	NO	.	Yes	2077-03-08	Paroxysmal	NO		NO	0.1788	.	NO	.	.	.	NO	NO	NO		Yes	.	.	.	.
827	69	M	NO	Yes	NO	NO	NO	NO	No	.	NO	NO	NO	NO	No	NO	NO	.	NO	No	NO	NO	NO	No	NO	.	Yes	2075-02-08	NO	.	Persistent	NO		NO	0.14349	.	NO	.	.	.	Yes	NO	NO		NO	.	.	.	.
828	76	M	Yes	Yes	NO	NO	NO	Yes	s/p TAVI	CDK 3	NO	NO	NO	NO	No	NO	NO	.	NO	No	NO	Yes	NO	No	NO	.	Yes	2077-03-08	NO	.	Paroxysmal	NO		NO	0.12283	.	NO	.	NO	.	Yes	NO	NO		NO	.	.	.	Normal
829	73	F	Yes	Yes	Yes	NO	NO	Yes	RHD Severe TR, Mod MR	CDK 3	NO	NO	NO	NO	No	NO	NO	.	NO	No	NO	NO	NO	No	NO	.	Yes	2077-03-08	NO	.	Paroxysmal	NO		Yes	1.17776	2077-04-03	NO	.	Yes	2077-04-03	Yes	NO	NO		Yes	.	.	Normal	Normal
830	64	F	NO	Yes	NO	Yes	NO	Yes	DCM	CDK 4 or above	NO	NO	NO	NO	No	NO	NO	.	NO	No	NO	NO	NO	No	NO	.	Yes	2075-03-04	NO	.	Paroxysmal	NO		Yes	1.12134	2076-09-12	NO	.	NO	.	Yes	NO	NO		NO	.	.	Normal	Normal
831	57	F	NO	Yes	NO	NO	NO	NO	No	CDK 2	NO	NO	NO	NO	No	NO	NO	.	NO	No	NO	NO	NO	No	NO	.	Yes	2076-03-30	NO	.	Persistent	NO		NO	0.17377	.	NO	.	NO	.	NO	NO	NO		NO	.	.	Normal	Normal
832	67	F	Yes	Yes	NO	NO	NO	NO	No	.	NO	NO	NO	NO	No	NO	NO	.	NO	No	NO	NO	NO	No	NO	.	Yes	2077-02-02	NO	.	Paroxysmal	NO		NO	0.01482	.	NO	.	.	.	NO	NO	NO		NO	.	.	.	.
833	54	F	NO	Yes	NO	NO	NO	NO	No	CDK 2	NO	NO	NO	NO	No	NO	NO	.	NO	No	NO	NO	NO	No	NO	.	Yes	2077-02-09	NO	.	Paroxysmal	NO		NO	0.18304	.	NO	.	NO	.	NO	NO	NO		Yes	.	.	.	Normal
834	75	F	NO	Yes	NO	NO	NO	Yes	Moderate AS	CDK 3	NO	NO	NO	NO	No	NO	NO	.	NO	No	NO	NO	Yes	CA	NO	.	Yes	2077-03-09	NO	.	Paroxysmal	NO		NO	0.14841	.	NO	.	NO	.	NO	NO	NO		NO	.	.	.	Normal
835	72	F	Yes	Yes	NO	NO	NO	NO	No	CDK 1	NO	NO	NO	NO	No	NO	NO	.	NO	No	NO	NO	Yes	Bronchial Asthma	NO	.	Yes	2077-03-09	NO	.	Paroxysmal	NO		Yes	1.19824	2077-07-01	Yes	2077-07-01	Yes	2077-07-01	Yes	NO	NO		NO	.	.	.	Normal
836	79	F	Yes	Yes	NO	NO	Yes	NO	No	CDK 2	NO	NO	NO	NO	No	NO	NO	.	NO	No	NO	NO	Yes	Bronchial Asthma, OA	NO	.	Yes	2075-04-23	NO	.	Persistent	NO		NO	0.10929	.	NO	.	NO	.	Yes	NO	NO		NO	.	.	.	Normal
837	80	F	Yes	Yes	NO	NO	Yes	NO	No	CDK 3	NO	NO	NO	NO	No	NO	NO	.	NO	No	NO	NO	NO	No	NO	.	NO	.	Yes	2076-10-27	Paroxysmal	NO		NO	0.13677	.	NO	.	NO	.	NO	NO	NO		NO	.	.	Normal	Normal
838	82	M	NO	Yes	NO	NO	NO	NO	No	CDK 2	NO	NO	NO	NO	No	NO	NO	.	NO	No	NO	NO	NO	No	NO	.	NO	.	Yes	2077-03-12	Persistent	NO		NO	0.11635	.	NO	.	NO	.	NO	NO	NO		NO	.	.	.	Normal
839	20	M	NO	Yes	NO	Yes	NO	Yes	Severe MR	CDK 2	NO	NO	NO	NO	No	NO	NO	.	NO	No	NO	NO	NO	No	NO	.	Yes	2075-01-20	NO	.	Persistent	NO		NO	0.08394	.	NO	.	NO	.	NO	NO	NO		NO	.	.	.	Normal
840	72	M	NO	NO	NO	NO	NO	NO	No	CDK 3	NO	NO	NO	NO	No	NO	NO	.	Yes	Depression on medications	NO	NO	NO	No	NO	.	Yes	2076-12-06	NO	.	Persistent	NO		NO	0.06006	.	NO	.	NO	.	NO	NO	NO		NO	.	.	.	.
841	73	M	Yes	Yes	NO	NO	NO	NO	No	CDK 2	NO	NO	NO	NO	No	NO	NO	.	NO	No	NO	NO	NO	No	NO	.	Yes	2076-04-08	NO	.	Paroxysmal	NO		NO	0.16944	.	NO	.	NO	.	NO	NO	NO		NO	.	.	Normal	Normal
842	62	F	NO	Yes	NO	NO	NO	NO	No	CDK 2	NO	NO	NO	NO	No	NO	NO	.	NO	No	NO	NO	NO	No	NO	.	Yes	2076-12-05	NO	.	Paroxysmal	NO		NO	0.08944	.	NO	.	NO	.	NO	NO	NO		NO	.	.	.	Normal
843	80	M	NO	Yes	NO	Yes	Yes	NO	No	.	NO	NO	NO	NO	No	NO	NO	.	NO	No	NO	NO	NO	No	NO	.	Yes	2077-03-14	NO	.	Paroxysmal	NO		NO	0.19086	.	NO	.	NO	.	Yes	NO	NO		NO	.	.	.	.
844	70	M	NO	NO	Yes	NO	Yes	NO	No	CDK 4 or above	NO	NO	NO	NO	No	NO	NO	.	NO	No	NO	NO	NO	No	NO	.	NO	.	Yes	2077-03-07	Paroxysmal	NO		NO	0.06376	.	NO	.	NO	.	NO	NO	NO		NO	.	.	.	Normal
845	51	F	NO	Yes	NO	NO	NO	NO	No	CDK 2	NO	NO	NO	NO	No	NO	NO	.	NO	No	NO	NO	NO	No	NO	.	Yes	2077-03-14	Yes	2077-05-29	Paroxysmal	NO		Yes	1.01707	2077-04-19	NO	.	NO	.	NO	NO	NO		NO	.	.	.	Normal
846	70	F	NO	NO	NO	NO	Yes	Yes	Moderately Severe MR	CDK 1	NO	NO	NO	NO	No	NO	NO	.	NO	No	NO	NO	NO	No	NO	.	Yes	2075-01-06	NO	.	Paroxysmal	NO		NO	0.01388	.	NO	.	NO	.	NO	NO	NO		NO	.	.	.	Normal
847	70	F	Yes	Yes	NO	NO	NO	NO	No	CDK 2	NO	NO	NO	NO	No	NO	NO	.	NO	No	NO	Yes	Yes	Hypothyroid	NO	.	Yes	2076-05-09	NO	.	Paroxysmal	NO		NO	0.17201	.	NO	.	NO	.	NO	NO	NO		NO	.	.	.	Normal
848	52	F	NO	Yes	NO	NO	NO	NO	No	CDK 2	NO	NO	NO	NO	No	NO	NO	.	NO	No	NO	Yes	Yes	Bronchial Asthma	NO	.	Yes	2076-06-21	NO	.	Paroxysmal	NO		Yes	1.11389	2077-08-25	NO	.	Yes	2077-08-25	NO	NO	NO		NO	.	.	Normal	Normal
849	65	M	NO	Yes	NO	NO	NO	NO	No	CDK 2	NO	NO	NO	NO	No	NO	NO	.	NO	No	NO	NO	NO	No	NO	.	Yes	2077-03-15	NO	.	Paroxysmal	NO		NO	0.09408	.	NO	.	NO	.	NO	NO	NO		NO	.	.	Normal	Normal
850	29	M	NO	NO	NO	NO	NO	Yes	Moderate MR	CDK 2	NO	NO	NO	NO	No	NO	NO	.	NO	No	NO	NO	NO	No	NO	.	Yes	2077-03-15	NO	.	Persistent	NO		NO	0.064	.	NO	.	NO	.	NO	NO	NO		NO	.	.	.	Normal
851	76	M	NO	Yes	NO	NO	Yes	NO	No	CDK 3	NO	NO	NO	NO	No	NO	NO	.	NO	No	NO	NO	NO	No	NO	.	Yes	2077-03-15	NO	.	Paroxysmal	NO		NO	0.03917	.	NO	.	NO	.	NO	NO	NO		NO	.	.	.	Normal
852	76	F	Yes	Yes	Yes	NO	NO	Yes	severe AS, valvular heart disease	.	NO	NO	NO	NO	No	NO	NO	.	NO	No	NO	Yes	Yes	Hypothyroid	NO	.	Yes	2077-02-21	NO	.	Paroxysmal	NO		NO	0.10872	.	NO	.	NO	.	NO	NO	NO		NO	.	.	.	.
853	63	F	Yes	Yes	NO	NO	Yes	NO	No	.	NO	NO	NO	NO	No	NO	NO	.	NO	No	NO	NO	NO	No	NO	.	Yes	2075-02-23	NO	.	Paroxysmal	NO		NO	0.04119	.	NO	.	NO	.	NO	NO	NO		NO	.	.	.	.
854	51	M	Yes	Yes	NO	NO	NO	NO	No	CDK 2	NO	NO	NO	NO	No	NO	NO	.	NO	No	NO	NO	NO	No	NO	.	Yes	2077-03-03	NO	.	Paroxysmal	NO		NO	0.16157	.	NO	.	NO	.	NO	NO	NO		NO	.	.	.	Normal
855	62	M	NO	Yes	NO	NO	NO	NO	No	CDK 3	NO	NO	NO	NO	No	NO	NO	.	NO	No	NO	NO	NO	No	NO	.	Yes	2075-10-01	NO	.	Paroxysmal	NO		Yes	1.0831	2077-12-24	NO	.	NO	.	NO	NO	NO		Yes	.	.	.	.
856	67	F	Yes	NO	NO	NO	NO	NO	No	.	NO	NO	NO	NO	No	NO	NO	.	NO	No	NO	NO	NO	No	NO	.	NO	.	Yes	2077-03-17	Paroxysmal	NO		NO	0.1214	.	NO	.	.	.	NO	NO	NO		NO	.	.	.	.
857	59	M	NO	NO	Yes	NO	Yes	NO	No	CDK 3	NO	NO	NO	NO	No	NO	NO	.	NO	No	NO	Yes	Yes	Hypothyroid	NO	.	Yes	2075-03-20	NO	.	Paroxysmal	NO		Yes	1.05188	2077-05-17	NO	.	Yes	2077-05-17	Yes	NO	NO		NO	.	.	.	Normal
858	88	F	NO	Yes	NO	NO	NO	NO	No	.	NO	NO	NO	NO	No	NO	NO	.	NO	No	NO	NO	NO	No	NO	.	Yes	2077-02-17	NO	.	Paroxysmal	NO		NO	0.08211	.	NO	.	.	.	NO	NO	NO		NO	.	.	.	.
859	52	F	Yes	NO	NO	NO	NO	NO	No	.	NO	NO	NO	NO	No	NO	NO	.	NO	No	NO	NO	NO	No	NO	.	Yes	2077-01-31	NO	.	Persistent	NO		NO	0.17695	.	NO	.	NO	.	Yes	NO	NO		NO	.	.	.	.
860	59	F	Yes	Yes	NO	NO	NO	NO	No	CDK 1	NO	NO	NO	NO	No	NO	NO	.	NO	No	NO	NO	NO	No	NO	.	Yes	2077-03-20	NO	.	Paroxysmal	NO		NO	0.05512	.	NO	.	NO	.	NO	NO	NO		NO	.	.	Normal	Normal
861	80	M	NO	Yes	NO	NO	NO	NO	No	.	NO	NO	NO	NO	No	NO	NO	.	NO	No	NO	NO	NO	No	NO	.	Yes	2076-12-15	NO	.	Persistent	NO		NO	0.0994	.	NO	.	NO	.	NO	NO	NO		NO	.	.	.	.
862	72	F	Yes	Yes	NO	NO	NO	NO	No	CDK 2	NO	NO	NO	NO	No	Yes	NO	42731	NO	No	NO	Yes	Yes	Hypothyroid	NO	.	NO	.	Yes	2077-03-22	Paroxysmal	NO		NO	0.03226	.	NO	.	NO	.	NO	NO	NO		NO	.	.	Normal	Normal
863	60	F	Yes	Yes	Yes	NO	NO	NO	No	CDK 2	NO	NO	NO	NO	No	NO	NO	.	NO	No	NO	NO	NO	No	NO	.	Yes	2075-05-20	NO	.	Paroxysmal	NO		Yes	1.10324	2077-01-01	NO	.	Yes	2077-01-01	NO	NO	NO		NO	.	.	Normal	Normal
864	81	M	NO	Yes	NO	NO	NO	NO	No	CDK 3	NO	NO	NO	NO	No	Yes	NO	41351	NO	No	NO	NO	NO	No	NO	.	Yes	2077-03-23	NO	.	Persistent	NO		NO	0.06484	.	NO	.	NO	.	NO	NO	NO		NO	.	.	.	Normal
865	79	F	NO	Yes	NO	NO	Yes	NO	No	.	NO	NO	NO	NO	No	NO	NO	.	NO	No	NO	Yes	Yes	Hypothyroid	NO	.	Yes	2077-03-23	NO	.	Paroxysmal	NO		NO	0.03589	.	NO	.	.	.	NO	NO	NO		NO	.	.	.	.
866	39	M	NO	Yes	NO	NO	NO	NO	No	CDK 2	NO	NO	NO	NO	No	NO	NO	.	NO	No	NO	NO	NO	No	NO	.	NO	.	Yes	2077-03-23	Persistent	NO		NO	0.02255	.	NO	.	NO	.	NO	NO	NO		NO	.	.	Normal	Normal
867	54	F	Yes	NO	NO	Yes	NO	Yes	DCM	CDK 3	NO	NO	NO	NO	No	NO	NO	.	NO	No	NO	NO	NO	No	NO	.	Yes	2076-02-22	NO	.	Paroxysmal	NO		NO	0.18404	.	NO	.	NO	.	NO	NO	NO		NO	.	.	.	Normal
868	50	F	Yes	NO	NO	NO	NO	Yes	RHD	.	NO	NO	NO	NO	No	NO	NO	.	NO	No	NO	NO	NO	No	NO	.	Yes	2077-03-23	NO	.	Paroxysmal	NO		NO	0.11306	.	NO	.	.	.	NO	NO	NO		NO	.	.	.	.
869	56	M	NO	Yes	Yes	NO	NO	Yes	moderately severe MR	.	NO	NO	NO	NO	No	NO	NO	.	NO	No	NO	Yes	Yes	Graves Disease	NO	.	Yes	2075-02-27	NO	.	Paroxysmal	NO		NO	0.04917	.	NO	.	NO	.	NO	NO	NO		NO	.	.	.	.
870	47	M	NO	Yes	NO	NO	Yes	NO	No	CDK 2	NO	NO	NO	NO	No	NO	NO	.	NO	No	NO	NO	NO	No	NO	.	Yes	2077-11-13	Yes	2077-03-24	Paroxysmal	NO		NO	0.01921	.	NO	.	NO	.	Yes	NO	NO		NO	.	.	.	Normal
871	45	F	NO	NO	Yes	NO	NO	Yes	Restrictive cardiomyopathy	CDK 3	NO	NO	NO	NO	No	NO	NO	.	NO	No	NO	NO	NO	No	NO	.	NO	.	Yes	2077-03-24	Paroxysmal	NO		NO	0.15171	.	NO	.	NO	.	NO	NO	NO		NO	.	.	.	Normal
872	79	F	Yes	Yes	NO	Yes	Yes	NO	No	CDK 3	NO	NO	NO	NO	No	NO	NO	.	NO	No	NO	NO	Yes	Bronchial Asthma	NO	.	Yes	2076-08-26	NO	.	Paroxysmal	NO		NO	0.05149	.	NO	.	NO	.	Yes	NO	NO		NO	.	.	.	Normal
873	89	F	NO	Yes	NO	NO	NO	NO	No	.	NO	NO	NO	NO	No	Yes	NO	42543	NO	No	NO	NO	NO	No	NO	.	NO	.	Yes	2077-03-24	Paroxysmal	NO		Yes	1.14049	2078-03-11	Yes	2078-03-12	Yes	2078-03-11	Yes	NO	NO		NO	.	.	.	.
874	70	M	Yes	Yes	NO	Yes	NO	Yes	DCM	CDK 3	Yes	NO	NO	Yes	Fatty liver	Yes	NO	35431	NO	No	NO	NO	Yes	hepatitis not confirmed	NO	.	Yes	2077-03-15	NO	.	Paroxysmal	NO		NO	0.03891	.	NO	.	NO	.	Yes	NO	NO		Yes	.	.	Normal	Abnormal
875	59	F	NO	NO	NO	NO	NO	NO	No	CDK 3	NO	NO	NO	NO	No	NO	NO	.	NO	No	NO	NO	NO	No	NO	.	Yes	2076-11-22	NO	.	Persistent	NO		NO	0.10012	.	NO	.	NO	.	NO	NO	NO		NO	.	.	Normal	Normal
876	84	M	NO	Yes	NO	NO	Yes	Yes	s/p TAVI	CDK 3	NO	NO	NO	NO	No	NO	NO	.	NO	No	NO	NO	NO	No	NO	.	Yes	2077-03-27	NO	.	Paroxysmal	NO		NO	0.00349	.	NO	.	NO	.	Yes	NO	NO		NO	.	.	Normal	Normal
877	61	M	Yes	Yes	NO	NO	NO	NO	No	CDK 3	NO	NO	NO	NO	No	NO	NO	.	NO	No	NO	NO	NO	No	NO	.	Yes	2075-10-06	NO	.	Paroxysmal	NO		NO	0.17244	.	NO	.	NO	.	NO	NO	NO		Yes	.	.	Normal	Normal
878	98	F	NO	Yes	NO	NO	Yes	NO	No	CDK 2	NO	NO	NO	NO	No	NO	NO	.	NO	No	NO	NO	NO	No	NO	.	Yes	2077-03-28	NO	.	Paroxysmal	NO		NO	0.05127	.	NO	.	.	.	NO	NO	NO		NO	.	.	.	.
879	65	F	Yes	Yes	Yes	NO	NO	NO	No	CDK 2	NO	NO	NO	NO	No	NO	NO	.	NO	No	NO	NO	NO	No	NO	.	Yes	2077-03-28	NO	.	Paroxysmal	NO		NO	0.09867	.	NO	.	NO	.	NO	NO	NO		NO	.	.	.	Normal
880	61	M	Yes	Yes	NO	NO	Yes	NO	No	CDK 3	NO	NO	NO	NO	No	NO	NO	.	NO	No	NO	NO	NO	No	NO	.	Yes	2075-10-07	NO	.	Paroxysmal	NO		NO	0.17108	.	NO	.	NO	.	Yes	NO	NO		NO	.	.	.	Normal
881	64	M	Yes	Yes	NO	NO	Yes	NO	No	CDK 3	NO	NO	NO	NO	No	NO	NO	.	NO	No	NO	NO	NO	No	NO	.	Yes	2077-01-06	NO	.	Paroxysmal	NO		NO	0.09462	.	NO	.	NO	.	Yes	NO	NO		NO	.	.	.	Normal
882	77	M	Yes	Yes	NO	NO	Yes	NO	No	CDK 3	NO	NO	NO	NO	No	NO	NO	.	NO	No	NO	NO	Yes	Lung cancer	NO	.	Yes	2075-02-17	NO	.	Paroxysmal	NO		NO	0.03979	.	NO	.	Yes	2077-09-27	NO	Yes	NO		NO	.	.	.	Normal
883	78	F	Yes	Yes	NO	NO	Yes	NO	No	CDK 3	NO	NO	NO	NO	No	NO	NO	.	NO	No	NO	NO	NO	No	NO	.	Yes	2077-03-29	NO	.	Paroxysmal	NO		NO	0.01257	.	NO	.	NO	.	NO	Yes	NO		NO	.	.	Normal	Normal
884	75	M	Yes	NO	NO	Yes	Yes	NO	No	CDK 3	NO	NO	NO	NO	No	NO	NO	.	NO	No	NO	NO	NO	No	NO	.	Yes	2077-02-06	NO	.	Paroxysmal	NO		NO	0.1307	.	NO	.	NO	.	Yes	NO	NO		NO	.	.	Normal	Normal
885	76	F	NO	Yes	NO	NO	NO	NO	No	.	NO	NO	NO	NO	No	NO	NO	.	NO	No	NO	NO	NO	No	NO	.	Yes	2077-03-29	NO	.	Persistent	NO		NO	0.01777	.	NO	.	NO	.	NO	NO	NO		NO	.	.	.	.
886	53	M	NO	Yes	NO	NO	NO	NO	No	CDK 3	NO	NO	NO	NO	No	NO	NO	.	NO	No	NO	NO	NO	No	NO	.	NO	.	Yes	2077-03-29	Paroxysmal	NO		NO	0.11542	.	NO	.	NO	.	Yes	NO	NO		NO	.	.	Normal	Normal
887	70	M	NO	Yes	Yes	NO	NO	Yes	DCM	CDK 3	NO	NO	NO	NO	No	NO	NO	.	NO	No	NO	NO	NO	No	NO	.	Yes	2075-05-04	NO	.	Persistent	NO		NO	0.00639	.	NO	.	NO	.	NO	NO	NO		NO	.	.	Normal	Normal
888	73	M	Yes	Yes	NO	NO	NO	NO	No	CDK 2	NO	NO	NO	NO	No	NO	NO	.	NO	No	NO	NO	NO	No	NO	.	Yes	2076-12-23	NO	.	Paroxysmal	NO		NO	0.07149	.	NO	.	NO	.	NO	NO	NO		NO	.	.	Normal	Normal
889	84	F	Yes	Yes	NO	NO	NO	NO	No	CDK 2	NO	NO	NO	NO	No	NO	NO	.	NO	No	NO	NO	NO	No	NO	.	Yes	2077-03-16	NO	.	Paroxysmal	NO		NO	0.19521	.	NO	.	NO	.	NO	NO	NO		Yes	.	.	.	Normal
890	69	M	NO	Yes	NO	NO	NO	NO	No	CDK 3	NO	NO	NO	NO	No	NO	NO	.	NO	No	NO	NO	Yes	BPH	NO	.	Yes	2075-04-16	NO	.	Paroxysmal	NO		Yes	1.09153	2077-05-25	NO	.	NO	.	Yes	NO	NO		NO	.	.	.	Normal
891	69	M	Yes	Yes	NO	NO	NO	NO	No	CDK 3	NO	NO	NO	NO	No	NO	NO	.	NO	No	NO	NO	Yes	Bronchial Asthma	NO	.	Yes	2077-01-20	Yes	2077-03-31	Paroxysmal	NO		NO	0.02187	.	NO	.	NO	.	NO	NO	NO		NO	.	.	Normal	Normal
892	58	F	Yes	Yes	NO	NO	NO	NO	No	CDK 1	NO	NO	NO	NO	No	NO	NO	.	NO	No	NO	NO	Yes	Bronchial Asthma, OA, SLE	NO	.	Yes	2077-03-31	NO	.	Paroxysmal	NO		NO	0.10765	.	NO	.	NO	.	NO	NO	NO		NO	.	.	Normal	Normal
893	69	F	NO	NO	Yes	NO	NO	Yes	RHD	.	NO	NO	NO	Yes	Hepatic haemangioma	NO	NO	.	Yes	Cervical disc and lumbar disc	NO	NO	NO	No	NO	.	Yes	2077-03-31	NO	.	Paroxysmal	NO		NO	0.07354	.	NO	.	NO	.	NO	NO	NO		NO	.	.	.	.
894	35	M	NO	NO	NO	NO	.	Yes	s/p TVR ViV, ebstein anomaly	CDK 2	NO	NO	NO	NO	No	NO	NO	.	NO	No	NO	NO	NO	No	NO	.	Yes	2077-03-31	NO	.	Paroxysmal	NO		NO	0.01774	.	NO	.	NO	.	NO	Yes	NO		NO	.	.	.	Normal
895	64	F	Yes	Yes	Yes	NO	Yes	NO	No	CDK 2	NO	NO	NO	NO	No	NO	NO	.	NO	No	NO	NO	NO	No	NO	.	Yes	2076-12-22	NO	.	Persistent	NO		NO	0.19337	.	NO	.	NO	.	NO	NO	NO		NO	.	.	.	Normal
896	20	M	NO	Yes	NO	NO	NO	NO	No	CDK 2	NO	NO	NO	NO	No	NO	NO	.	NO	No	NO	NO	NO	No	NO	.	Yes	2076-09-19	NO	.	Paroxysmal	NO		NO	0.05667	.	NO	.	NO	.	NO	NO	NO		NO	.	.	.	Normal
897	74	M	Yes	Yes	Yes	NO	NO	Yes	DCM	CDK 3	NO	NO	NO	NO	No	NO	NO	.	NO	No	NO	NO	NO	No	NO	.	Yes	2075-10-26	NO	.	Persistent	NO		NO	0.0653	.	NO	.	NO	.	NO	NO	NO		NO	.	.	Normal	Normal
898	80	F	Yes	Yes	NO	NO	NO	NO	No	CDK 3	NO	NO	NO	NO	No	NO	NO	.	NO	No	NO	NO	NO	No	NO	.	Yes	2077-01-30	NO	.	Paroxysmal	NO		NO	0.08875	.	NO	.	NO	.	NO	NO	NO		NO	.	.	.	Normal
899	72	M	Yes	Yes	NO	NO	NO	NO	No	CDK 2	NO	NO	NO	NO	No	NO	NO	.	NO	No	NO	NO	NO	No	NO	.	Yes	2077-04-05	NO	.	Paroxysmal	NO		Yes	1.06529	2077-04-19	NO	.	NO	.	NO	NO	NO		NO	.	.	Normal	Normal
900	52	M	NO	Yes	NO	NO	NO	NO	No	CDK 3	NO	NO	NO	NO	No	NO	NO	.	NO	No	NO	NO	NO	No	NO	.	NO	.	Yes	2077-03-27	Paroxysmal	NO		NO	0.08809	.	NO	.	NO	.	Yes	NO	NO		NO	.	.	Normal	Normal
901	81	M	NO	NO	NO	NO	Yes	Yes	Severe MR	CDK 2	NO	NO	NO	NO	No	NO	NO	.	NO	No	NO	NO	NO	No	NO	.	Yes	2077-03-27	NO	.	Paroxysmal	NO		NO	0.02965	.	NO	.	NO	.	Yes	NO	NO		NO	.	.	Normal	Normal
902	79	M	Yes	NO	NO	NO	NO	Yes	Severe TR	CDK 3	NO	NO	NO	NO	No	Yes	NO	.	NO	No	NO	Yes	Yes	Hypothyroid, CKD, BA	NO	.	Yes	2075-08-13	Yes	2077-04-06	Paroxysmal	NO		Yes	1.09182	2077-04-06	NO	.	NO	.	NO	NO	NO		NO	.	.	.	Normal
903	70	M	NO	NO	NO	NO	Yes	NO	No	.	NO	NO	NO	NO	No	NO	NO	.	NO	No	NO	NO	NO	No	NO	.	Yes	2076-09-22	NO	.	Paroxysmal	NO		Yes	1.06401	2077-03-09	Yes	2077-03-27	Yes	2077-03-09	Yes	NO	NO		NO	.	.	.	.
904	69	F	Yes	Yes	Yes	NO	Yes	NO	No	CDK 3	NO	NO	NO	NO	No	Yes	NO	.	NO	No	NO	Yes	Yes	Hypothryoid,	NO	.	Yes	2076-09-02	NO	.	Paroxysmal	NO		Yes	1.07547	2077-08-21	Yes	2077-09-10	Yes	2077-09-11	NO	Yes	NO		NO	.	.	.	Normal
905	64	F	Yes	Yes	NO	NO	NO	NO	No	CDK 3	NO	NO	NO	NO	No	NO	NO	.	NO	No	NO	NO	NO	No	NO	.	Yes	2077-03-16	NO	.	Paroxysmal	NO		NO	0.00145	.	NO	.	NO	.	NO	NO	NO		NO	.	.	.	Normal
906	73	M	Yes	Yes	NO	NO	Yes	NO	No	CDK 3	NO	NO	NO	NO	No	Yes	NO	.	NO	No	NO	NO	Yes	Bronchial Asthma	NO	.	Yes	2077-04-07	NO	.	Persistent	NO		NO	0.13248	.	NO	.	NO	.	Yes	NO	NO		NO	.	.	.	Normal
907	54	M	Yes	Yes	NO	NO	NO	NO	No	CDK 2	NO	NO	NO	NO	No	NO	NO	.	NO	No	NO	NO	Yes	Bronchial Asthma	NO	.	Yes	2077-04-07	NO	.	Paroxysmal	NO		NO	0.10431	.	NO	.	NO	.	Yes	NO	NO		NO	.	.	.	Normal
908	70	M	NO	NO	Yes	NO	Yes	NO	No	CDK 3	NO	NO	NO	NO	No	NO	NO	.	NO	No	NO	NO	NO	No	NO	.	Yes	2077-04-10	NO	.	Paroxysmal	NO		NO	0.09991	.	NO	.	NO	.	Yes	Yes	NO		NO	.	.	.	Normal
909	40	M	NO	NO	NO	NO	NO	NO	No	.	NO	NO	NO	NO	No	NO	NO	.	NO	No	NO	NO	NO	No	NO	.	Yes	2076-04-08	NO	.	Paroxysmal	NO		NO	0.12249	.	NO	.	NO	.	NO	NO	NO		NO	.	.	.	.
910	74	F	Yes	Yes	Yes	NO	Yes	NO	No	CDK 3	NO	NO	NO	NO	No	Yes	NO	.	Yes	Dementia	NO	NO	Yes	Bronchial Asthma	NO	.	Yes	2077-04-10	NO	.	Persistent	NO		NO	0.12769	.	NO	.	NO	.	NO	NO	NO		Yes	.	.	.	Normal
911	62	F	Yes	Yes	NO	NO	NO	NO	No	CDK 2	NO	NO	NO	NO	No	Yes	NO	42183	NO	No	NO	NO	NO	No	NO	.	Yes	2075-10-27	NO	.	Paroxysmal	NO		NO	0.01419	.	NO	.	NO	.	Yes	NO	NO		NO	.	.	Normal	Normal
912	59	M	Yes	NO	NO	NO	Yes	NO	No	CDK 3	NO	NO	NO	NO	No	NO	NO	.	NO	No	NO	NO	NO	No	NO	.	Yes	2077-01-04	NO	.	Paroxysmal	NO		NO	0.13567	.	NO	.	NO	.	NO	Yes	NO		NO	.	.	Normal	Normal
913	64	F	NO	NO	NO	NO	NO	NO	No	CDK 2	NO	NO	NO	NO	No	NO	NO	.	NO	No	NO	NO	NO	No	NO	.	Yes	2075-06-22	Yes	2077-04-10	Paroxysmal	NO		Yes	1.16845	2075-08-03	NO	.	NO	.	NO	NO	NO		NO	.	.	Normal	Normal
914	82	M	NO	Yes	NO	NO	Yes	Yes	s/p TAVI	.	NO	NO	NO	NO	No	NO	NO	.	NO	No	NO	NO	NO	No	NO	.	Yes	2077-04-10	NO	.	Paroxysmal	NO		NO	0.09986	.	NO	.	.	.	NO	Yes	NO		NO	.	.	.	.
915	57	F	Yes	Yes	NO	NO	NO	NO	No	CDK 3	NO	NO	NO	NO	No	Yes	NO	42517	NO	No	NO	NO	Yes	OA	NO	.	Yes	2076-06-30	Yes	2076-11-07	Paroxysmal	NO		Yes	1.01836	2076-09-02	NO	.	NO	.	Yes	NO	NO		NO	.	.	.	Normal
916	80	M	Yes	Yes	Yes	NO	Yes	NO	No	CDK 4 or above	NO	NO	NO	NO	No	NO	NO	.	NO	No	NO	NO	NO	No	NO	.	Yes	2076-05-06	NO	.	Paroxysmal	NO		NO	0.07425	.	NO	.	NO	.	Yes	NO	NO		NO	.	.	.	Normal
917	79	M	NO	Yes	NO	NO	NO	NO	No	.	NO	NO	NO	NO	No	Yes	NO	35796	NO	No	NO	NO	NO	No	NO	.	NO	.	Yes	2077-04-11	Paroxysmal	NO		NO	0.03207	.	NO	.	.	.	Yes	NO	NO		NO	.	.	.	.
918	53	F	NO	Yes	NO	NO	NO	NO	No	CDK 2	NO	NO	NO	NO	No	NO	NO	.	NO	No	NO	Yes	Yes	BA, benign thyroid adenoma	NO	.	Yes	2076-04-12	NO	.	Paroxysmal	NO		NO	0.07724	.	NO	.	NO	.	NO	NO	NO		NO	.	.	.	Normal
919	81	F	Yes	Yes	NO	NO	NO	NO	No	CDK 2	NO	NO	NO	NO	No	NO	NO	.	Yes	Spinal canal stenosis and paravertebral muscle tumor	NO	NO	Yes	OA	NO	.	Yes	2077-03-07	NO	.	Paroxysmal	NO		NO	0.13434	.	NO	.	NO	.	NO	NO	NO		NO	.	.	.	Normal
920	69	F	Yes	Yes	NO	Yes	Yes	Yes	severe MR	CDK 3	NO	NO	NO	NO	No	NO	NO	.	NO	No	NO	NO	NO	No	NO	.	Yes	2077-01-11	Yes	2077-08-25	Paroxysmal	NO		Yes	1.09772	2077-04-16	NO	.	Yes	2077-04-16	Yes	NO	NO		Yes	.	.	.	Normal
921	57	F	NO	NO	NO	NO	NO	NO	No	CDK 1	Yes	NO	NO	Yes	Hep C	NO	NO	.	NO	No	NO	NO	Yes	Bronchial Asthma	NO	.	Yes	2075-01-22	NO	.	Paroxysmal	NO		Yes	1.03401	2075-10-13	NO	.	NO	.	NO	NO	NO		NO	.	.	Normal	Normal
922	57	F	Yes	Yes	Yes	NO	Yes	NO	No	CDK 2	NO	NO	NO	NO	No	NO	NO	.	NO	No	NO	NO	NO	No	NO	.	Yes	2077-03-31	NO	.	Persistent	NO		NO	0.01613	.	NO	.	NO	.	NO	NO	NO		NO	.	.	.	Normal
923	78	F	Yes	Yes	NO	NO	NO	Yes	Severe TR	CDK 2	NO	NO	NO	NO	No	NO	NO	.	Yes	Dementia	NO	NO	Yes	Anemia, OA	NO	.	Yes	2077-04-11	NO	.	Paroxysmal	NO		NO	0.16241	.	NO	.	NO	.	NO	NO	NO		NO	.	.	.	.
924	78	F	NO	Yes	NO	NO	NO	NO	No	CDK 2	NO	NO	NO	NO	No	NO	NO	.	NO	No	NO	NO	NO	No	NO	.	Yes	2077-04-12	NO	.	Paroxysmal	NO		NO	0.19204	.	NO	.	NO	.	NO	NO	NO		Yes	.	.	.	Normal
925	73	F	Yes	Yes	NO	Yes	Yes	NO	No	CDK 3	NO	NO	NO	NO	No	NO	NO	.	NO	No	NO	NO	NO	No	NO	.	Yes	2075-09-09	NO	.	Paroxysmal	NO		NO	0.04205	.	NO	.	NO	.	NO	Yes	NO		NO	.	.	.	Normal
926	66	M	NO	Yes	NO	Yes	Yes	NO	No	.	NO	NO	NO	NO	No	NO	NO	.	NO	No	NO	NO	NO	No	NO	.	Yes	2077-04-12	NO	.	Paroxysmal	NO		NO	0.18398	.	NO	.	NO	.	NO	Yes	NO		NO	.	.	.	.
927	29	M	NO	NO	NO	NO	NO	NO	No	CDK 2	NO	NO	NO	NO	No	NO	NO	.	NO	No	NO	NO	NO	No	NO	.	Yes	2077-04-12	NO	.	Paroxysmal	NO		NO	0.13865	.	NO	.	NO	.	NO	NO	NO		NO	.	.	.	Normal
928	75	M	Yes	Yes	NO	NO	NO	NO	No	CDK 2	NO	NO	NO	NO	No	Yes	NO	42141	NO	No	NO	NO	NO	No	NO	.	Yes	2075-05-22	NO	.	Paroxysmal	NO		NO	0.15421	.	NO	.	NO	.	Yes	NO	NO		Yes	.	.	Normal	Normal
929	62	M	NO	Yes	NO	NO	NO	NO	No	.	NO	NO	NO	NO	No	NO	NO	.	NO	No	NO	NO	NO	No	NO	.	Yes	2075-11-16	NO	.	Paroxysmal	NO		NO	0.15936	.	NO	.	NO	.	NO	NO	NO		NO	.	.	.	.
930	71	F	Yes	Yes	NO	NO	Yes	NO	No	CDK 3	NO	NO	NO	NO	No	NO	NO	.	NO	No	NO	NO	NO	No	NO	.	Yes	2077-04-13	Yes	2077-05-01	Persistent	NO		NO	0.06316	.	NO	.	NO	.	Yes	Yes	NO		NO	.	.	Normal	Normal
932	84	M	Yes	Yes	NO	NO	Yes	NO	No	CDK 3	NO	NO	NO	NO	No	NO	NO	.	NO	No	NO	NO	NO	No	NO	.	Yes	2076-09-02	NO	.	Paroxysmal	NO		NO	0.01516	.	NO	.	NO	.	Yes	NO	NO		NO	.	.	.	Normal
933	66	M	Yes	Yes	Yes	NO	Yes	NO	No	CDK 3	NO	NO	NO	NO	No	NO	NO	.	NO	No	NO	NO	NO	No	NO	.	NO	.	Yes	2077-01-05	Paroxysmal	NO		Yes	1.02314	2077-02-08	NO	.	NO	.	NO	NO	NO		NO	.	.	.	Normal
934	79	M	Yes	NO	Yes	NO	Yes	NO	No	CDK 3	NO	NO	NO	NO	No	NO	NO	.	NO	No	NO	NO	NO	No	NO	.	Yes	2077-04-14	NO	.	Paroxysmal	NO		NO	0.15249	.	NO	.	NO	.	Yes	Yes	NO		NO	.	.	.	Normal
935	83	F	Yes	Yes	Yes	NO	NO	NO	No	CDK 3	NO	NO	NO	NO	No	NO	NO	.	Yes	Alzheimers	NO	NO	NO	No	NO	.	Yes	2077-04-14	NO	.	Paroxysmal	NO		NO	0.0384	.	NO	.	NO	.	NO	NO	NO		Yes	.	.	.	Normal
936	75	M	Yes	Yes	NO	NO	Yes	NO	No	CDK 3	Yes	NO	NO	Yes	Hep C	NO	NO	.	NO	No	NO	NO	Yes	Hypothyroid	NO	.	Yes	2077-01-06	NO	.	Paroxysmal	NO		Yes	1.08618	2077-02-13	NO	.	NO	.	NO	NO	NO		NO	.	.	.	Normal
937	72	M	Yes	Yes	NO	NO	NO	NO	No	CDK 2	NO	NO	NO	NO	No	NO	NO	.	NO	No	NO	NO	Yes	BPH	NO	.	Yes	2075-12-28	NO	.	Paroxysmal	NO		NO	0.08939	.	NO	.	NO	.	NO	NO	NO		NO	.	.	Normal	Normal
938	78	M	NO	Yes	NO	NO	NO	NO	No	CDK 2	NO	NO	NO	NO	No	NO	NO	.	NO	No	NO	NO	NO	No	NO	.	Yes	2077-02-01	NO	.	Paroxysmal	NO		NO	0.00963	.	NO	.	NO	.	NO	NO	NO		NO	.	.	.	Normal
939	53	F	NO	Yes	NO	NO	NO	NO	No	CDK 2	NO	NO	NO	NO	No	NO	NO	.	NO	No	NO	NO	NO	No	NO	.	Yes	2075-11-10	Yes	2074-09-30	Paroxysmal	NO		NO	0.11144	.	NO	.	NO	.	NO	NO	NO		NO	.	.	.	Normal
940	71	F	Yes	Yes	Yes	NO	Yes	NO	No	CDK 3	NO	NO	NO	NO	No	NO	NO	.	NO	No	NO	NO	NO	No	NO	.	Yes	2077-03-22	NO	.	Paroxysmal	NO		Yes	1.07703	2077-11-15	NO	.	Yes	2077-11-15	NO	NO	NO		NO	.	.	.	Normal
941	71	M	Yes	Yes	Yes	NO	Yes	NO	No	.	NO	NO	NO	NO	No	NO	NO	.	NO	No	NO	NO	NO	No	NO	.	Yes	2077-04-18	NO	.	Paroxysmal	NO		NO	0.11823	.	NO	.	.	.	NO	NO	NO		NO	.	.	.	.
942	81	M	Yes	Yes	NO	NO	NO	Yes	moderate AS	CDK 3	NO	NO	NO	NO	No	NO	NO	.	NO	No	NO	NO	NO	No	NO	.	Yes	2076-10-04	NO	.	Paroxysmal	NO		NO	0.1422	.	NO	.	NO	.	NO	NO	NO		Yes	.	.	.	Normal
943	73	F	NO	NO	NO	NO	NO	NO	No	CDK 1	NO	NO	NO	NO	No	NO	NO	.	NO	No	NO	NO	NO	No	NO	.	NO	.	Yes	2077-01-17	Paroxysmal	NO		NO	0.07538	.	NO	.	NO	.	Yes	NO	NO		NO	.	.	.	Normal
944	87	F	NO	Yes	NO	NO	NO	NO	No	CDK 1	NO	NO	NO	NO	No	NO	Yes	41742	NO	No	NO	NO	Yes	OA	NO	.	Yes	2077-01-13	NO	.	Paroxysmal	NO		NO	0.14701	.	NO	.	NO	.	NO	NO	NO		NO	.	.	Normal	Normal
945	68	M	Yes	Yes	Yes	NO	Yes	NO	No	CDK 4 or above	NO	NO	NO	NO	No	NO	NO	.	NO	No	NO	NO	NO	No	NO	.	NO	.	Yes	2077-04-19	Paroxysmal	NO		NO	0.15877	.	NO	.	.	.	Yes	NO	NO		Yes	.	.	.	Normal
946	84	M	Yes	Yes	NO	NO	Yes	NO	No	CDK 4 or above	NO	NO	NO	NO	No	NO	NO	.	NO	No	NO	NO	Yes	BPH	NO	.	NO	.	Yes	2077-04-19	Paroxysmal	NO		NO	0.141	.	NO	.	NO	.	NO	Yes	NO		NO	.	.	Normal	Normal
947	83	M	Yes	Yes	Yes	NO	Yes	NO	No	CDK 3	NO	NO	NO	NO	No	NO	NO	.	NO	No	NO	Yes	Yes	on dialysis, OA, renal failure	NO	.	Yes	2077-04-11	NO	.	Persistent	NO		NO	0.19424	.	NO	.	NO	.	NO	NO	NO		NO	.	.	Normal	Normal
948	77	M	Yes	Yes	NO	NO	Yes	NO	No	CDK 3	NO	NO	NO	NO	No	NO	NO	.	NO	No	NO	NO	Yes	PVD, bronchial asthma	NO	.	Yes	2077-04-19	NO	.	Paroxysmal	NO		NO	0.17681	.	NO	.	NO	.	Yes	NO	NO		NO	.	.	Normal	Normal
949	72	F	NO	NO	NO	NO	NO	NO	No	CDK 3	NO	NO	NO	NO	No	NO	NO	.	NO	No	NO	NO	NO	No	NO	.	Yes	2075-01-08	NO	.	Persistent	NO		NO	0.05642	.	NO	.	NO	.	NO	NO	NO		NO	.	.	Normal	Normal
950	81	M	Yes	Yes	Yes	NO	Yes	NO	No	CDK 3	NO	NO	NO	NO	No	Yes	NO	42277	Yes	Spinal canal stenosis	NO	NO	Yes	BPH, Anemia	NO	.	Yes	2076-02-29	NO	.	Paroxysmal	NO		Yes	1.11885	2076-06-29	Yes	2076-06-30	Yes	2076-06-29	NO	NO	NO		NO	.	.	Normal	Normal
951	80	M	Yes	Yes	NO	NO	NO	NO	No	CDK 3	NO	NO	NO	NO	No	NO	NO	.	NO	No	NO	NO	NO	No	NO	.	Yes	2077-02-27	NO	.	Persistent	NO		Yes	1.07012	2077-04-16	NO	.	NO	.	Yes	NO	NO		NO	.	.	.	Normal
952	85	F	NO	NO	NO	NO	NO	NO	No	CDK 1	NO	NO	NO	NO	No	NO	NO	.	NO	No	NO	NO	NO	No	NO	.	Yes	2076-05-09	NO	.	Paroxysmal	NO		NO	0.04237	.	NO	.	NO	.	NO	NO	NO		NO	.	.	.	Normal
953	60	M	NO	Yes	NO	NO	NO	Yes	RHD	CDK 3	NO	NO	NO	NO	No	NO	NO	.	NO	No	NO	NO	NO	No	NO	.	Yes	2076-10-04	NO	.	Paroxysmal	NO		NO	0.16796	.	NO	.	NO	.	NO	NO	NO		NO	.	.	.	Normal
954	69	F	Yes	Yes	Yes	NO	NO	Yes	s/p TAVI	CDK 2	NO	NO	NO	NO	No	NO	NO	.	NO	No	NO	NO	NO	No	NO	.	Yes	2077-04-21	NO	.	Persistent	NO		NO	0.15911	.	NO	.	NO	.	NO	Yes	NO		NO	.	.	.	Normal
955	42	M	NO	NO	NO	NO	NO	NO	No	CDK 2	NO	NO	NO	NO	No	NO	NO	.	Yes	Epilepsy	NO	NO	NO	No	NO	.	Yes	2077-04-24	NO	.	Paroxysmal	NO		NO	0.08987	.	NO	.	NO	.	NO	NO	NO		NO	.	.	Normal	Normal
956	75	F	NO	NO	NO	NO	NO	NO	No	CDK 2	NO	NO	NO	NO	No	NO	NO	.	NO	No	NO	NO	NO	No	NO	.	Yes	2077-04-24	NO	.	Paroxysmal	NO		NO	0.05195	.	NO	.	NO	.	NO	NO	NO		NO	.	.	.	Normal
957	71	F	NO	Yes	Yes	NO	Yes	Yes	moderately severe MR + severe TR	.	NO	NO	NO	NO	No	NO	NO	.	NO	No	NO	NO	Yes	Bronchial Asthma	NO	.	Yes	2076-10-10	NO	.	Paroxysmal	NO		NO	0.13316	.	NO	.	.	.	NO	NO	NO		NO	.	.	.	.
958	80	F	NO	Yes	Yes	NO	Yes	NO	No	CDK 2	NO	NO	NO	NO	No	NO	NO	.	NO	No	NO	NO	NO	No	NO	.	Yes	2076-10-03	Yes	2077-04-24	Paroxysmal	NO		NO	0.15453	.	NO	.	NO	.	NO	NO	NO		Yes	.	.	.	Normal
959	63	M	Yes	Yes	NO	NO	NO	NO	No	CDK 2	NO	NO	NO	NO	No	NO	NO	.	NO	No	NO	NO	Yes	Bronchial Asthma	NO	.	Yes	2076-10-20	NO	.	Persistent	NO		NO	0.07361	.	NO	.	NO	.	NO	NO	NO		NO	.	.	.	Normal
960	67	F	NO	Yes	NO	NO	Yes	NO	No	.	NO	NO	NO	NO	No	Yes	NO	.	NO	No	NO	NO	NO	No	NO	.	Yes	2077-04-24	NO	.	Paroxysmal	NO		NO	0.13727	.	NO	.	NO	.	Yes	NO	NO		NO	.	.	.	.
961	48	F	Yes	Yes	NO	NO	NO	NO	No	CDK 1	NO	NO	NO	NO	No	NO	NO	.	NO	No	NO	NO	NO	No	NO	.	Yes	2076-04-04	NO	.	Paroxysmal	NO		NO	0.10759	.	NO	.	NO	.	NO	NO	NO		NO	.	.	.	Normal
962	53	F	NO	Yes	Yes	NO	NO	Yes	DCM, severe MR + TR	CDK 4 or above	NO	NO	NO	NO	No	NO	NO	.	NO	No	NO	NO	NO	No	NO	.	Yes	2077-04-24	Yes	2077-06-01	Paroxysmal	NO		NO	0.02884	.	NO	.	NO	.	NO	NO	NO		NO	.	.	.	Normal
963	71	M	Yes	Yes	NO	Yes	Yes	Yes	s/p mitraclip	CDK 3	NO	NO	NO	NO	No	NO	Yes	42841	NO	No	NO	NO	Yes	Bronchial Asthma	NO	.	Yes	2077-04-25	NO	.	Paroxysmal	NO		NO	0.06322	.	NO	.	NO	.	NO	Yes	NO		NO	.	.	.	Normal
964	88	M	NO	Yes	NO	NO	NO	Yes	Severe AS	CDK 3	NO	NO	NO	NO	No	NO	NO	.	NO	No	NO	NO	NO	No	NO	.	Yes	2076-10-27	NO	.	Paroxysmal	NO		NO	0.04288	.	NO	.	NO	.	NO	NO	NO		NO	.	.	Normal	Normal
965	81	M	NO	Yes	NO	NO	Yes	NO	No	CDK 2	NO	NO	NO	NO	No	Yes	NO	42522	NO	No	NO	NO	NO	No	NO	.	Yes	2076-08-26	NO	.	Paroxysmal	NO		NO	0.10549	.	NO	.	Yes	2078-02-19	NO	NO	NO		NO	.	.	.	Normal
966	58	M	Yes	Yes	NO	NO	NO	NO	No	CDK 2	NO	NO	NO	NO	No	NO	NO	.	NO	No	NO	NO	NO	No	NO	.	Yes	2076-03-30	NO	.	Paroxysmal	NO		Yes	1.05133	2076-10-25	NO	.	NO	.	Yes	NO	NO		NO	.	.	.	Normal
967	64	M	NO	Yes	NO	NO	Yes	NO	No	.	NO	NO	NO	NO	No	NO	NO	.	NO	No	NO	NO	NO	No	NO	.	Yes	2076-10-10	NO	.	Paroxysmal	NO		NO	0.05537	.	NO	.	NO	.	Yes	NO	NO		NO	.	.	.	.
968	73	F	Yes	Yes	NO	NO	NO	NO	No	CDK 3	NO	NO	NO	NO	No	NO	NO	.	NO	No	NO	NO	NO	No	NO	.	Yes	2077-04-14	NO	.	Paroxysmal	NO		NO	0.05576	.	NO	.	NO	.	NO	NO	NO		Yes	.	.	.	Normal
969	87	F	NO	Yes	Yes	NO	NO	NO	No	CDK 3	NO	NO	NO	NO	No	NO	NO	.	NO	No	NO	NO	Yes	Bronchial Asthma	NO	.	Yes	2077-05-01	NO	.	Paroxysmal	NO		NO	0.02423	.	NO	.	NO	.	NO	NO	NO		NO	.	.	.	Normal
970	57	F	Yes	Yes	NO	NO	NO	NO	No	.	NO	NO	NO	NO	No	NO	NO	.	NO	No	NO	NO	NO	No	NO	.	NO	.	Yes	2077-05-01	Paroxysmal	NO		NO	0.07441	.	NO	.	.	.	NO	NO	NO		NO	.	.	.	.
971	72	F	Yes	Yes	NO	NO	NO	NO	No	CDK 1	NO	NO	NO	NO	No	NO	NO	.	NO	No	NO	Yes	Yes	Hypothyroidism	NO	.	Yes	2075-03-09	NO	.	Paroxysmal	NO		NO	0.13979	.	NO	.	NO	.	NO	NO	NO		Yes	.	.	.	Normal
972	82	F	Yes	Yes	NO	NO	NO	NO	No	CDK 2	NO	NO	NO	NO	No	Yes	NO	42756	NO	No	NO	NO	NO	No	NO	.	NO	.	Yes	2077-02-08	Paroxysmal	NO		NO	0.15797	.	NO	.	NO	.	NO	Yes	NO		NO	.	.	Normal	Normal
973	71	M	NO	Yes	Yes	NO	Yes	NO	No	CDK 1	NO	NO	NO	NO	No	NO	NO	.	NO	No	NO	NO	NO	No	NO	.	NO	.	Yes	2077-05-02	Paroxysmal	NO		NO	0.0322	.	NO	.	NO	.	NO	NO	NO		NO	.	.	.	Normal
974	55	M	Yes	Yes	NO	NO	Yes	NO	No	CDK 2	NO	NO	NO	NO	No	NO	NO	.	NO	No	NO	NO	NO	No	NO	.	Yes	2077-05-02	NO	.	Paroxysmal	NO		NO	0.15579	.	NO	.	NO	.	Yes	NO	NO		NO	.	.	.	Normal
975	60	F	NO	Yes	NO	NO	NO	NO	No	CDK 1	NO	NO	NO	NO	No	NO	NO	.	NO	No	NO	Yes	Yes	Hypothyroidism	NO	.	Yes	2075-02-03	NO	.	Paroxysmal	NO		Yes	1.17116	2077-05-02	NO	.	NO	.	NO	NO	NO		NO	.	.	.	Normal
976	82	F	NO	Yes	NO	NO	Yes	NO	No	CDK 2	NO	NO	NO	NO	No	NO	NO	.	NO	No	NO	NO	NO	No	NO	.	Yes	2077-05-02	NO	.	Paroxysmal	NO		NO	0.08378	.	NO	.	NO	.	Yes	Yes	NO		NO	.	.	.	Normal
977	57	M	NO	Yes	NO	NO	NO	NO	No	CDK 2	NO	NO	NO	NO	No	NO	NO	.	NO	No	NO	NO	Yes	OA	NO	.	Yes	2077-05-03	NO	.	Paroxysmal	NO		NO	0.14735	.	NO	.	NO	.	NO	NO	NO		NO	.	.	.	.
978	80	M	Yes	Yes	NO	NO	NO	Yes	Moderate MR and AR	CDK 3	NO	NO	NO	NO	No	NO	NO	.	NO	No	NO	NO	NO	No	NO	.	Yes	2075-10-07	NO	.	Persistent	NO		NO	0.15796	.	NO	.	NO	.	NO	NO	NO		NO	.	.	.	Normal
979	77	F	NO	Yes	Yes	NO	Yes	NO	No	CDK 2	NO	NO	NO	NO	No	NO	NO	.	NO	No	NO	Yes	NO	No	NO	.	Yes	2077-05-08	NO	.	Paroxysmal	NO		NO	0.01047	.	NO	.	NO	.	Yes	NO	NO		Yes	.	.	.	Normal
980	70	F	Yes	Yes	NO	NO	NO	NO	No	CDK 1	NO	NO	NO	NO	No	NO	NO	.	Yes	Cervical disc and lumbar spondylosis	NO	NO	Yes	OA	NO	.	Yes	2076-02-08	NO	.	Paroxysmal	NO		NO	0.07918	.	NO	.	NO	.	NO	NO	NO		NO	.	.	.	Normal
981	77	F	NO	NO	Yes	NO	Yes	NO	No	CDK 3	NO	NO	NO	NO	No	Yes	NO	42370	NO	No	NO	NO	Yes	Rheumatoid Arthritis	NO	.	Yes	2077-05-09	NO	.	Paroxysmal	NO		NO	0.14729	.	NO	.	NO	.	NO	NO	NO		NO	.	.	.	Normal
982	75	F	NO	Yes	Yes	NO	NO	NO	No	CDK 2	NO	NO	NO	NO	No	NO	NO	.	Yes	Depression on medications	NO	NO	Yes	OA	NO	.	Yes	2077-05-09	NO	.	Paroxysmal	NO		NO	0.11183	.	NO	.	NO	.	NO	NO	NO		NO	.	.	.	Normal
983	61	M	Yes	Yes	NO	NO	NO	NO	No	CDK 3	NO	NO	NO	NO	No	NO	NO	.	NO	No	NO	Yes	Yes	Bronchial Asthma	NO	.	NO	.	Yes	2077-05-09	Paroxysmal	NO		NO	0.1449	.	NO	.	.	.	NO	NO	NO		NO	.	.	.	Normal
984	77	M	NO	NO	Yes	NO	NO	Yes	s/p pericardiectomy	CDK 3	NO	NO	NO	NO	No	NO	NO	.	NO	No	NO	NO	NO	No	NO	.	Yes	2077-02-15	NO	.	Persistent	NO		Yes	1.08756	2077-05-09	NO	.	NO	.	NO	NO	NO		NO	.	.	.	Normal
985	110	M	NO	NO	NO	NO	NO	Yes	s/p TAVI	.	NO	NO	NO	NO	No	NO	NO	.	NO	No	NO	NO	NO	No	NO	.	Yes	2077-05-10	NO	.	Paroxysmal	NO		Yes	1.17647	2077-05-20	NO	.	NO	.	NO	Yes	NO		NO	.	.	.	.
986	74	F	Yes	Yes	NO	NO	NO	NO	No	CDK 2	NO	NO	NO	NO	No	NO	NO	.	NO	No	NO	NO	NO	No	NO	.	Yes	2077-05-10	NO	.	Paroxysmal	NO		NO	0.18945	.	NO	.	NO	.	NO	NO	NO		NO	.	.	.	Normal
987	67	F	NO	NO	NO	Yes	NO	Yes	DCM, s/p Mitraclip	.	NO	NO	NO	NO	No	NO	NO	.	NO	No	NO	NO	NO	No	NO	.	NO	.	Yes	2077-01-25	Paroxysmal	NO		NO	0.19747	.	NO	.	NO	.	NO	NO	NO		NO	.	.	.	.
988	75	M	NO	Yes	Yes	NO	Yes	NO	No	CDK 3	NO	NO	NO	NO	No	NO	NO	.	NO	No	NO	NO	NO	No	NO	.	Yes	2077-05-10	NO	.	Paroxysmal	NO		Yes	1.13877	2078-01-31	NO	.	NO	.	Yes	NO	NO		Yes	.	.	.	Normal
989	74	F	Yes	Yes	NO	NO	NO	NO	No	CDK 1	NO	NO	NO	NO	No	NO	NO	.	Yes	Parkinsons	NO	NO	Yes	Parkinsons disease	NO	.	Yes	2076-11-14	NO	.	Persistent	NO		NO	0.01673	.	NO	.	NO	.	NO	NO	NO		NO	.	.	.	Normal
990	50	M	NO	NO	NO	NO	NO	NO	No	CDK 2	NO	NO	NO	NO	No	NO	NO	.	NO	No	NO	NO	NO	No	NO	.	Yes	2077-05-10	NO	.	Paroxysmal	NO		NO	0.04053	.	NO	.	NO	.	NO	NO	NO		NO	.	.	.	.
991	67	M	NO	Yes	NO	NO	NO	Yes	S/p TAVI	CDK 3	NO	NO	NO	NO	No	NO	NO	.	NO	No	NO	NO	NO	No	NO	.	Yes	2077-05-12	NO	.	Paroxysmal	NO		Yes	1.01527	2077-05-21	NO	.	NO	.	NO	Yes	NO		Yes	.	.	Normal	Normal
992	57	M	Yes	Yes	NO	Yes	NO	Yes	DCM	CDK 2	NO	NO	NO	NO	No	NO	NO	.	NO	No	NO	NO	Yes	OA	NO	.	Yes	2075-01-19	NO	.	Persistent	NO		Yes	1.16335	2075-02-16	NO	.	NO	.	NO	NO	NO		NO	.	.	Normal	Normal
993	69	M	Yes	Yes	NO	NO	Yes	NO	No	CDK 2	NO	NO	NO	NO	No	NO	NO	.	NO	No	NO	Yes	Yes	hypothyroidism	NO	.	Yes	2077-04-07	NO	.	Paroxysmal	NO		Yes	1.0982	2078-01-02	NO	.	Yes	2078-01-02	Yes	NO	NO		NO	.	.	.	Normal
994	45	M	Yes	Yes	Yes	NO	NO	Yes	DCM	.	NO	NO	NO	NO	No	NO	NO	.	NO	No	NO	NO	Yes	COPD	NO	.	Yes	2077-05-15	NO	.	Paroxysmal	NO		NO	0.02111	.	NO	.	NO	.	NO	NO	NO		NO	.	.	.	.
995	73	F	NO	NO	NO	NO	NO	Yes	moderately severe TR	CDK 2	NO	NO	NO	NO	No	NO	Yes	41386	NO	No	NO	NO	Yes	Anemia	NO	.	Yes	2075-02-02	NO	.	Persistent	NO		Yes	1.07668	2077-02-04	Yes	2077-02-04	Yes	2077-02-04	NO	NO	NO		NO	.	.	.	Normal
996	78	M	Yes	Yes	NO	NO	Yes	NO	No	CDK 2	NO	NO	NO	NO	No	NO	NO	.	NO	No	NO	NO	NO	No	NO	.	Yes	2077-01-19	NO	.	Paroxysmal	NO		NO	0.13847	.	NO	.	NO	.	Yes	NO	NO		NO	.	.	.	Normal
997	31	M	NO	NO	NO	NO	Yes	NO	No	CDK 2	NO	NO	NO	NO	No	NO	NO	.	Yes	Lipoma of corpus calusum	NO	NO	NO	No	NO	.	NO	.	Yes	2077-05-17	Paroxysmal	NO		NO	0.02702	.	NO	.	NO	.	NO	NO	NO		NO	.	.	.	Normal
998	30	M	NO	NO	NO	NO	NO	NO	No	CDK 2	NO	NO	NO	NO	No	NO	NO	.	NO	No	NO	NO	NO	No	NO	.	Yes	2077-05-08	NO	.	Paroxysmal	NO		NO	0.19175	.	NO	.	NO	.	NO	NO	NO		NO	.	.	.	Normal
999	65	F	NO	Yes	NO	NO	NO	NO	No	CDK 3	NO	NO	NO	NO	No	NO	NO	.	NO	No	NO	Yes	Yes	hypothyroidism	NO	.	Yes	2077-02-23	NO	.	Paroxysmal	NO		Yes	1.11274	2077-10-16	NO	.	NO	.	NO	NO	NO		NO	.	.	.	.
1000	61	F	Yes	Yes	NO	NO	Yes	Yes	Severe MR + TR	CDK 2	NO	NO	NO	NO	No	NO	NO	.	NO	No	NO	NO	NO	No	NO	.	Yes	2077-05-18	NO	.	Persistent	NO		NO	0.11289	.	NO	.	NO	.	NO	NO	NO		NO	.	.	.	Normal
1001	68	F	Yes	Yes	NO	NO	NO	NO	No	CDK 2	NO	NO	NO	NO	No	NO	NO	.	NO	No	NO	NO	NO	No	NO	.	Yes	2077-05-18	NO	.	Paroxysmal	NO		NO	0.14529	.	NO	.	NO	.	NO	NO	NO		NO	.	.	.	Normal
1002	71	F	NO	Yes	NO	NO	Yes	Yes	s/p TAVI	.	NO	NO	NO	NO	No	NO	NO	.	NO	No	NO	NO	NO	No	NO	.	Yes	2077-05-18	NO	.	Paroxysmal	NO		NO	0.13059	.	NO	.	NO	.	Yes	NO	NO		NO	.	.	.	.
1003	73	F	Yes	Yes	NO	NO	Yes	NO	No	.	NO	NO	NO	NO	No	NO	NO	.	NO	No	NO	Yes	Yes	Hypothyroidism, Anemia	NO	.	Yes	2075-10-23	Yes	2077-05-19	Paroxysmal	NO		Yes	1.116	2076-07-29	NO	.	NO	.	NO	Yes	NO		NO	.	.	.	.
1004	52	F	NO	NO	NO	NO	NO	Yes	s/p ASD closure	CDK 1	NO	NO	NO	NO	No	NO	NO	.	NO	No	NO	NO	NO	No	NO	.	Yes	2076-11-25	NO	.	Paroxysmal	NO		NO	0.00672	.	NO	.	NO	.	NO	NO	NO		NO	.	.	.	Normal
1005	57	M	NO	Yes	Yes	NO	Yes	NO	No	CDK 3	NO	NO	NO	NO	No	NO	NO	.	NO	No	NO	NO	NO	No	NO	.	Yes	2077-02-27	NO	.	Persistent	NO		NO	0.0997	.	NO	.	NO	.	Yes	NO	NO		NO	.	.	.	Normal
1006	63	F	NO	Yes	NO	NO	NO	Yes	RHD, s/p MVR+TVr	.	NO	NO	NO	NO	No	NO	NO	.	NO	No	NO	NO	NO	No	NO	.	Yes	2077-05-23	NO	.	Persistent	NO		NO	0.14409	.	NO	.	.	.	NO	NO	NO		NO	.	.	.	.
1007	73	M	Yes	Yes	NO	NO	NO	NO	No	CDK 3	NO	NO	NO	NO	No	NO	NO	.	NO	No	NO	NO	NO	No	NO	.	Yes	2075-12-04	NO	.	Persistent	NO		NO	0.05418	.	NO	.	Yes	2078-04-10	NO	NO	NO		NO	.	.	.	Normal
1008	72	F	NO	Yes	NO	NO	NO	NO	No	CDK 1	NO	NO	NO	NO	No	NO	NO	.	NO	No	NO	NO	NO	No	NO	.	Yes	2075-12-08	NO	.	Paroxysmal	NO		NO	0.00635	.	NO	.	NO	.	NO	NO	NO		NO	.	.	.	Normal
1009	92	M	NO	Yes	Yes	NO	Yes	NO	No	CDK 2	NO	NO	NO	NO	No	NO	NO	.	NO	No	NO	NO	NO	No	NO	.	Yes	2077-05-23	Yes	2077-08-18	Persistent	NO		Yes	1.09845	2077-08-11	NO	.	Yes	2077-08-11	Yes	NO	NO		NO	.	.	.	Normal
1010	47	F	Yes	Yes	NO	NO	Yes	NO	No	CDK 2	NO	NO	NO	NO	No	NO	NO	.	NO	No	NO	NO	NO	No	NO	.	Yes	2076-02-05	NO	.	Paroxysmal	NO		NO	0.02842	.	NO	.	NO	.	Yes	Yes	NO		NO	.	.	.	Normal
1011	68	F	NO	Yes	NO	NO	NO	NO	No	CDK 3	NO	NO	NO	NO	No	NO	NO	.	NO	No	NO	Yes	Yes	Hypothyroidism	NO	.	Yes	2077-04-30	NO	.	Persistent	NO		NO	0.11848	.	NO	.	NO	.	Yes	NO	NO		NO	.	.	Normal	Normal
1012	82	M	Yes	Yes	Yes	NO	NO	NO	No	.	NO	NO	NO	NO	No	NO	NO	.	NO	No	NO	NO	NO	No	NO	.	NO	.	Yes	2077-05-24	Paroxysmal	NO		NO	0.06529	.	NO	.	.	.	NO	NO	NO		NO	.	.	.	.
1013	59	F	Yes	NO	NO	NO	NO	Yes	s/p ASD closure	CDK 1	NO	NO	NO	NO	No	NO	NO	.	NO	No	NO	NO	NO	No	NO	.	Yes	2077-05-04	NO	.	Paroxysmal	NO		NO	0.06769	.	NO	.	.	.	NO	NO	NO		NO	.	.	.	Normal
1014	85	M	Yes	Yes	Yes	NO	Yes	NO	No	CDK 3	NO	NO	NO	NO	No	NO	NO	.	NO	No	NO	NO	Yes	COPD	NO	.	Yes	2075-02-24	NO	.	Persistent	NO		Yes	1.10393	2076-04-07	.	.	Yes	2076-04-07	Yes	NO	NO		NO	.	.	.	Normal
1015	37	M	NO	NO	NO	NO	NO	NO	No	CDK 3	NO	NO	NO	NO	No	NO	NO	.	NO	No	NO	NO	NO	No	NO	.	Yes	2077-06-01	NO	.	Paroxysmal	NO		NO	0.19324	.	NO	.	NO	.	NO	NO	NO		NO	.	.	Normal	Normal
1016	42	M	Yes	Yes	NO	NO	NO	NO	No	CDK 2	NO	NO	NO	NO	No	NO	NO	.	NO	No	NO	NO	NO	No	NO	.	Yes	2077-06-01	NO	.	Paroxysmal	NO		NO	0.07235	.	NO	.	NO	.	NO	NO	NO		NO	.	.	Normal	Normal
1017	56	M	Yes	Yes	NO	Yes	NO	Yes	DCM	CDK 3	NO	NO	NO	NO	No	NO	NO	.	NO	No	NO	NO	NO	No	NO	.	Yes	2077-05-19	NO	.	Paroxysmal	NO		NO	0.16096	.	NO	.	Yes	2077-06-04	Yes	NO	NO		NO	.	.	.	Normal
1018	76	F	NO	Yes	NO	NO	NO	NO	No	CDK 4 or above	NO	NO	NO	NO	No	NO	NO	.	NO	No	NO	NO	Yes	Bronchial Asthma	NO	.	Yes	2076-06-15	NO	.	Paroxysmal	NO		NO	0.19908	.	NO	.	NO	.	NO	NO	NO		NO	.	.	.	Normal
1019	59	M	Yes	Yes	NO	NO	NO	NO	No	CDK 2	NO	NO	NO	NO	No	NO	NO	.	NO	No	NO	NO	NO	No	NO	.	Yes	2075-10-15	NO	.	Paroxysmal	NO		NO	0.17465	.	NO	.	NO	.	Yes	NO	NO		NO	.	.	Normal	Normal
1020	51	F	Yes	Yes	Yes	NO	Yes	NO	No	CDK 2	NO	NO	NO	NO	No	Yes	NO	40909	NO	No	NO	NO	NO	No	NO	.	Yes	2075-05-26	NO	.	Paroxysmal	NO		NO	0.01085	.	NO	.	NO	.	Yes	Yes	NO		NO	.	.	.	Normal
1021	68	F	Yes	NO	NO	NO	NO	NO	No	CDK 1	NO	NO	NO	NO	No	NO	NO	.	Yes	Degenerative Lumbar disease	NO	NO	NO	No	NO	.	Yes	2076-06-24	NO	.	Paroxysmal	NO		NO	0.00139	.	NO	.	NO	.	NO	NO	NO		NO	.	.	.	Normal
1022	59	M	Yes	Yes	NO	NO	NO	NO	No	CDK 2	NO	NO	NO	NO	No	Yes	Yes	41578	NO	No	NO	NO	NO	No	NO	.	NO	.	Yes	2077-06-08	Paroxysmal	NO		NO	0.0183	.	NO	.	NO	.	NO	NO	NO		NO	.	.	Normal	Normal
1023	76	F	NO	Yes	NO	NO	NO	NO	No	CDK 2	NO	NO	NO	NO	No	NO	NO	.	NO	No	NO	Yes	Yes	Hypothyroidism	NO	.	Yes	2077-05-09	NO	.	Paroxysmal	NO		NO	0.13464	.	NO	.	NO	.	NO	NO	NO		NO	.	.	.	Normal
1024	51	F	Yes	NO	Yes	NO	NO	NO	No	CDK 2	NO	NO	NO	NO	No	NO	NO	.	NO	No	NO	NO	NO	No	NO	.	Yes	2077-06-08	NO	.	Paroxysmal	NO		NO	0.19558	.	NO	.	NO	.	NO	NO	NO		NO	.	.	.	Normal
1025	49	M	NO	NO	NO	Yes	NO	Yes	DCM	CDK 2	NO	NO	NO	NO	No	Yes	NO	.	NO	No	NO	NO	NO	No	NO	.	NO	.	Yes	2077-06-09	Paroxysmal	NO		NO	0.02788	.	NO	.	NO	.	NO	NO	NO		NO	.	.	Normal	Normal
1026	65	F	Yes	Yes	NO	NO	NO	NO	No	CDK 2	NO	NO	NO	NO	No	NO	NO	.	NO	No	NO	NO	NO	No	NO	.	Yes	2077-06-09	NO	.	Paroxysmal	NO		NO	0.11145	.	NO	.	NO	.	NO	NO	NO		NO	.	.	Normal	Normal
1027	63	F	NO	Yes	NO	NO	NO	NO	No	CDK 1	Yes	NO	NO	Yes	Hepatitis	Yes	NO	42408	NO	No	NO	Yes	Yes	Bronchial Asthma, Graves Disease	NO	.	Yes	2076-03-08	NO	.	Paroxysmal	NO		NO	0.16787	.	NO	.	NO	.	NO	NO	NO		NO	.	.	Normal	Normal
1028	61	M	Yes	NO	Yes	NO	NO	Yes	Moderate MR, DCM	CDK 3	NO	NO	NO	NO	No	NO	NO	.	NO	No	NO	NO	NO	No	NO	.	Yes	2076-12-06	NO	.	Paroxysmal	NO		NO	0.06299	.	NO	.	NO	.	NO	NO	NO		NO	.	.	.	Normal
1029	72	F	Yes	Yes	Yes	NO	Yes	NO	No	CDK 3	NO	NO	NO	NO	No	NO	NO	.	Yes	Epilepsy	NO	NO	NO	No	NO	.	Yes	2077-06-13	NO	.	Paroxysmal	NO		NO	0.10672	.	NO	.	NO	.	Yes	NO	NO		NO	.	.	.	.
1030	47	M	NO	Yes	NO	NO	NO	NO	No	CDK 3	NO	NO	NO	NO	No	NO	NO	.	NO	No	NO	NO	NO	No	NO	.	Yes	2075-05-12	NO	.	Persistent	NO		NO	0.03876	.	NO	.	NO	.	NO	NO	NO		NO	.	.	Normal	Normal
1031	63	M	Yes	Yes	NO	NO	Yes	NO	No	CDK 3	NO	NO	NO	NO	No	NO	NO	.	NO	No	NO	NO	NO	No	NO	.	NO	.	Yes	2077-05-15	Paroxysmal	NO		NO	0.06042	.	NO	.	NO	.	NO	NO	NO		NO	.	.	Normal	Normal
1032	59	M	NO	Yes	NO	NO	Yes	NO	No	CDK 3	NO	NO	NO	NO	No	NO	NO	.	NO	No	NO	NO	Yes	COPD	NO	.	Yes	2077-06-14	NO	.	Paroxysmal	NO		Yes	1.16735	2077-10-31	NO	.	NO	.	NO	NO	NO		NO	.	.	.	.
1033	67	M	Yes	Yes	NO	NO	NO	NO	No	CDK 2	NO	NO	NO	NO	No	NO	NO	.	NO	No	NO	NO	NO	No	NO	.	NO	.	Yes	2077-06-01	Paroxysmal	NO		NO	0.17747	.	NO	.	NO	.	NO	NO	NO		NO	.	.	.	Normal
1034	58	M	Yes	Yes	NO	Yes	Yes	NO	No	CDK 2	NO	NO	NO	NO	No	NO	NO	.	NO	No	NO	NO	Yes	Bronchial Asthma	NO	.	Yes	2077-05-05	NO	.	Paroxysmal	NO		Yes	1.04007	2077-09-03	NO	.	Yes	2077-09-03	Yes	NO	NO		NO	.	.	.	Normal
1035	25	M	NO	NO	Yes	NO	NO	Yes	DCM	CDK 1	NO	NO	NO	NO	No	NO	NO	.	NO	No	NO	NO	NO	No	NO	.	Yes	2077-06-16	NO	.	Paroxysmal	NO		NO	0.19727	.	NO	.	NO	.	NO	NO	NO		NO	.	.	.	Normal
1036	45	F	NO	NO	NO	NO	NO	Yes	RHD, mod MR + TR	CDK 1	NO	NO	NO	NO	No	NO	NO	.	NO	No	NO	Yes	Yes	Hypothyroidism	NO	.	NO	.	Yes	2077-06-16	Persistent	NO		NO	0.01889	.	NO	.	NO	.	NO	NO	NO		NO	.	.	.	Normal
1037	77	F	NO	NO	NO	NO	NO	NO	No	CDK 2	NO	NO	NO	NO	No	NO	NO	.	Yes	Alzheimers	NO	NO	NO	No	NO	.	Yes	2076-05-30	NO	.	Paroxysmal	NO		NO	0.19012	.	NO	.	NO	.	NO	NO	NO		NO	.	.	.	Normal
1038	31	M	NO	NO	Yes	NO	NO	Yes	DCM	.	NO	NO	NO	NO	No	NO	NO	.	NO	No	NO	NO	NO	No	NO	.	Yes	2075-03-12	NO	.	Persistent	NO		NO	0.00721	.	NO	.	.	.	NO	NO	NO		NO	.	.	.	.
1039	38	M	Yes	NO	NO	NO	NO	Yes	constrictive pericarditis	CDK 2	NO	NO	NO	NO	No	NO	NO	.	NO	No	NO	NO	Yes	Bronchial Asthma	NO	.	Yes	2077-06-21	NO	.	Paroxysmal	NO		NO	0.15482	.	NO	.	.	.	NO	NO	NO		NO	.	.	.	Normal
1040	62	M	Yes	Yes	NO	NO	Yes	NO	No	CDK 2	NO	NO	NO	NO	No	NO	NO	.	NO	No	NO	NO	Yes	s/p Renal Transplant	NO	.	Yes	2077-05-08	NO	.	Paroxysmal	NO		NO	0.17391	.	NO	.	NO	.	Yes	Yes	NO		NO	.	.	.	Normal
1041	77	M	NO	Yes	NO	Yes	NO	NO	No	CDK 4 or above	NO	NO	NO	NO	No	NO	NO	.	NO	No	NO	NO	NO	No	NO	.	NO	.	Yes	.	Persistent	NO		NO	0.06244	.	NO	.	NO	.	NO	Yes	NO	no	NO	.	.	Normal	Normal
1042	59	F	NO	Yes	NO	NO	NO	NO	No	CDK 1	NO	NO	NO	NO	No	Yes	NO	43333	NO	No	NO	NO	Yes	yes	NO	.	NO	.	Yes	2078-09-14	Paroxysmal	NO		NO	0.15811	.	NO	.	NO	.	NO	NO	NO	no	NO	.	.	Normal	Normal
1043	69	F	Yes	Yes	NO	Yes	NO	NO	No	CDK 4 or above	NO	NO	NO	NO	No	NO	NO	.	NO	No	NO	NO	Yes	yes	NO	.	NO	.	Yes	2077-08-09	Paroxysmal	NO		NO	0.02841	.	NO	.	NO	.	Yes	NO	NO	no	NO	.	.	Normal	Normal
1044	54	M	NO	NO	NO	Yes	NO	NO	No	CDK 1	NO	NO	NO	NO	No	NO	NO	.	NO	No	NO	NO	NO	No	NO	.	NO	.	Yes	2077-04-14	Persistent	NO		NO	0.15407	.	NO	.	NO	.	NO	NO	NO	no	NO	.	.	Abnormal	Abnormal
1045	72	F	NO	Yes	Yes	NO	NO	NO	No	CDK 2	NO	NO	NO	NO	No	NO	NO	.	NO	No	NO	NO	NO	No	Yes	2076-07-22	NO	.	Yes	2077-02-07	Persistent	NO		NO	0.10889	.	NO	.	NO	.	NO	NO	NO	no	NO	.	.	Normal	Normal
1046	75	F	Yes	Yes	NO	NO	NO	NO	No	CDK 2	NO	NO	NO	NO	No	Yes	NO	42320	NO	No	NO	NO	Yes	yes	NO	.	NO	.	Yes	2076-11-09	Paroxysmal	NO		NO	0.16912	.	NO	.	NO	.	Yes	NO	NO	no	NO	.	.	Normal	Normal
1047	81	M	NO	Yes	NO	Yes	NO	NO	No	CDK 2	NO	NO	NO	NO	No	NO	NO	.	NO	No	NO	NO	NO	No	NO	.	NO	.	Yes	2077-01-18	Persistent	NO		NO	0.03414	.	NO	.	NO	.	Yes	NO	NO	no	NO	.	.	Normal	Normal
1048	84	M	Yes	Yes	NO	NO	Yes	NO	No	CDK 4 or above	NO	NO	Yes	NO	No	NO	NO	.	NO	No	NO	Yes	Yes	yes	NO	.	NO	.	Yes	2077-02-06	Persistent	NO		NO	0.11714	.	NO	.	NO	.	NO	NO	NO	no	NO	.	.	Abnormal	Normal
1049	57	F	Yes	Yes	NO	NO	Yes	NO	No	CDK 2	NO	NO	NO	NO	No	Yes	NO	43018	NO	No	NO	NO	Yes	yes	NO	.	NO	.	Yes	2077-01-05	Persistent	NO		NO	0.00108	.	NO	.	NO	.	Yes	NO	NO	no	NO	.	.	Normal	Normal
1050	83	M	NO	Yes	NO	NO	NO	Yes	mitral valve repair	CDK 4 or above	NO	Yes	NO	NO	No	NO	NO	.	NO	No	NO	NO	Yes	yes	NO	.	NO	.	Yes	2077-09-08	Paroxysmal	NO		NO	0.00972	.	NO	.	NO	.	NO	NO	NO	no	NO	.	.	Normal	Normal
1051	57	F	Yes	NO	NO	NO	NO	NO	No	CDK 1	NO	NO	NO	NO	No	NO	NO	.	NO	No	NO	NO	Yes	yes	NO	.	NO	.	Yes	2076-11-10		NO		NO	0.05782	.	NO	.	NO	.	NO	NO	NO	no	NO	.	.	Normal	Normal
1052	87	F	NO	Yes	NO	NO	NO	Yes	IHD	CDK 2	NO	NO	NO	NO	No	Yes	NO	42138	NO	No	NO	Yes	NO	No	NO	.	NO	.	Yes	2077-02-28	Persistent	NO		NO	0.19902	.	NO	.	NO	.	NO	NO	NO	no	NO	.	.	Normal	Normal
1053	66	M	Yes	Yes	NO	NO	NO	NO	No	CDK 2	NO	NO	NO	NO	No	NO	NO	.	NO	No	NO	Yes	Yes	yes	NO	.	NO	.	Yes	2076-12-07	Persistent	NO		NO	0.13049	.	NO	.	NO	.	NO	NO	NO	no	NO	.	.	Normal	Normal
1054	66	F	Yes	NO	NO	Yes	NO	NO	No	CDK 2	NO	NO	NO	NO	No	NO	NO	.	NO	No	NO	NO	NO	No	NO	.	NO	.	Yes	2078-01-27	Persistent	NO		NO	0.00382	.	NO	.	NO	.	Yes	NO	NO	no	NO	.	.	Normal	Normal
1055	79	F	Yes	Yes	NO	Yes	Yes	NO	No	CDK 2	NO	NO	NO	NO	No	Yes	NO	42826	NO	No	NO	NO	NO	No	NO	.	NO	.	Yes	2077-04-03	Paroxysmal	NO		NO	0.17175	.	NO	.	NO	.	Yes	NO	NO	no	NO	.	.	Normal	Normal
1056	77	M	NO	Yes	Yes	NO	NO	NO	No	CDK 1	NO	NO	NO	NO	No	NO	NO	.	NO	No	NO	NO	Yes	yes	NO	.	NO	.	Yes	2076-12-06	Persistent	NO		NO	0.06856	.	NO	.	NO	.	Yes	NO	NO	no	NO	.	.	Normal	Normal
1057	77	M	Yes	NO	NO	NO	NO	NO	No	CDK 2	NO	NO	NO	NO	No	NO	NO	.	NO	No	NO	NO	NO	No	NO	.	NO	.	Yes	2076-12-14	Persistent	NO		NO	0.13689	.	NO	.	NO	.	NO	NO	NO	no	NO	.	.	Normal	Normal
1058	67	F	Yes	Yes	Yes	NO	NO	NO	No	CDK 1	NO	NO	NO	NO	No	Yes	NO	.	NO	No	NO	NO	NO	No	Yes	2076-04-14	NO	.	Yes	2076-10-30	Paroxysmal	NO		Yes	1.04521	2076-10-09	NO	.	NO	.	NO	NO	NO	no	NO	.	.	Normal	Normal
1059	65	F	Yes	Yes	NO	NO	Yes	NO	No	CDK 2	NO	NO	NO	NO	No	NO	NO	.	NO	No	NO	NO	Yes	yes	NO	.	NO	.	Yes	2077-03-23	Paroxysmal	NO		NO	0.01481	.	NO	.	NO	.	Yes	NO	NO	no	NO	.	.	Normal	Normal
1060	84	F	NO	Yes	NO	NO	NO	Yes	Bio prosthetic aorta valve	CDK 2	NO	NO	NO	NO	No	NO	NO	.	NO	No	NO	NO	Yes	yes	NO	.	NO	.	Yes	2078-07-22	Persistent	NO		NO	0.07451	.	NO	.	NO	.	Yes	NO	NO	no	NO	.	.	Normal	Normal
1061	68	M	Yes	Yes	NO	Yes	NO	NO	No	CDK 1	NO	NO	NO	NO	No	NO	NO	.	NO	No	NO	NO	Yes	yes	NO	.	NO	.	Yes	2078-01-30	Persistent	NO		NO	0.05502	.	NO	.	NO	.	Yes	NO	NO	no	NO	.	.	Normal	Normal
1062	55	F	Yes	Yes	NO	NO	NO	NO	No	CDK 4 or above	NO	NO	NO	NO	No	NO	NO	.	NO	No	NO	NO	Yes	yes	NO	.	NO	.	Yes	2077-04-03	Persistent	NO		NO	0.04558	.	NO	.	NO	.	NO	NO	NO	no	NO	.	.	Normal	Normal
1063	63	M	NO	NO	NO	NO	NO	NO	No	CDK 2	NO	NO	NO	NO	No	NO	NO	.	NO	No	NO	NO	NO	No	NO	.	NO	.	Yes	2077-02-09	Paroxysmal	NO		NO	0.18696	.	NO	.	NO	.	Yes	NO	NO	no	NO	.	.	Normal	Normal
1064	51	F	Yes	Yes	NO	NO	Yes	Yes	non-ischemic cardiomyopathy	CDK 2	NO	NO	NO	NO	No	Yes	NO	41736	NO	No	NO	NO	Yes	yes	NO	.	NO	.	Yes	2076-09-01		NO		NO	0.08548	.	NO	.	NO	.	NO	NO	NO	no	NO	.	.	Normal	Normal
1065	84	M	Yes	Yes	NO	NO	Yes	NO	No	CDK 1	NO	NO	NO	NO	No	Yes	NO	43459	NO	No	NO	NO	NO	No	NO	.	NO	.	Yes	2078-07-20	Persistent	NO		NO	0.10995	.	NO	.	NO	.	Yes	Yes	NO	no	NO	.	.	Normal	Normal
1066	63	M	NO	Yes	NO	Yes	NO	NO	No	CDK 3	NO	NO	NO	NO	No	NO	NO	.	NO	No	NO	NO	Yes	yes	NO	.	NO	.	Yes	2078-03-15	Paroxysmal	NO		NO	0.14327	.	NO	.	NO	.	NO	NO	NO	no	NO	.	.	Normal	Normal
1067	81	M	Yes	Yes	Yes	NO	NO	NO	No	CDK 3	NO	NO	NO	NO	No	Yes	NO	42724	NO	No	NO	Yes	Yes	yes	NO	.	NO	.	Yes	2077-01-17	Persistent	NO		Yes	1.13685	2076-12-21	NO	.	NO	.	Yes	Yes	NO	no	NO	.	.	Normal	Normal
1068	79	M	NO	Yes	NO	NO	Yes	NO	No	CDK 1	NO	NO	NO	NO	No	NO	NO	.	NO	No	NO	NO	Yes	yes	NO	.	NO	.	Yes	2078-01-18	Persistent	NO		Yes	1.15675	2078-02-05	NO	.	Yes	2078-02-05	NO	NO	NO	no	NO	.	.	.	.
1069	83	M	Yes	Yes	NO	Yes	NO	NO	No	CDK 2	NO	NO	NO	NO	No	Yes	NO	42177	NO	No	NO	Yes	NO	No	NO	.	NO	.	Yes	2078-03-29		NO		NO	0.11225	.	NO	.	NO	.	Yes	NO	NO	no	Yes	.	.	Normal	Normal
1070	66	M	Yes	Yes	NO	Yes	NO	NO	No	CDK 3	NO	NO	NO	NO	No	NO	NO	.	NO	No	NO	NO	Yes	Yes	NO	.	NO	.	Yes	2077-05-10	Persistent	NO		NO	0.19529	.	NO	.	NO	.	Yes	NO	NO	no	NO	.	.	Normal	Normal
1071	84	M	NO	Yes	NO	NO	NO	NO	No	CDK 2	NO	NO	NO	NO	No	NO	NO	.	NO	No	NO	NO	Yes	Yes	NO	.	NO	.	Yes	2078-07-05	Persistent	NO		NO	0.06307	.	NO	.	NO	.	NO	NO	NO	no	NO	.	.	Normal	Normal
1072	76	F	NO	Yes	NO	NO	NO	NO	No	CDK 1	NO	NO	NO	NO	No	NO	NO	.	NO	No	NO	NO	Yes	yes	Yes	2076-04-08	NO	.	Yes	2076-11-08	Persistent	NO		NO	0.05774	.	NO	.	NO	.	NO	NO	NO	no	NO	.	.	Normal	Normal
1073	68	F	NO	Yes	NO	NO	NO	NO	No	CDK 3	NO	NO	NO	NO	No	NO	NO	.	NO	No	NO	NO	Yes	yes	NO	.	NO	.	Yes	2078-06-20	Paroxysmal	NO		NO	0.08452	.	NO	.	NO	.	NO	NO	NO	no	NO	.	.	Normal	Normal
1074	92	M	Yes	Yes	NO	Yes	NO	NO	No	CDK 4 or above	NO	NO	NO	NO	No	NO	NO	.	NO	No	NO	NO	Yes	yes	NO	.	NO	.	Yes	2078-03-06	Persistent	NO		NO	0.05059	.	NO	.	NO	.	NO	NO	NO	no	NO	.	.	Normal	Normal
1075	66	M	Yes	Yes	NO	NO	NO	Yes	IHD CABAG	CDK 3	NO	NO	NO	NO	No	NO	NO	.	NO	No	NO	NO	Yes	yes	NO	.	NO	.	Yes	2077-12-23	Persistent	NO		NO	0.15654	.	NO	.	NO	.	NO	NO	NO	no	NO	.	.	Normal	Normal
1076	76	F	Yes	NO	Yes	NO	NO	NO	No	CDK 2	NO	NO	NO	Yes	END STAGE LIVER DISEASE CHILD B	NO	NO	.	NO	No	NO	Yes	NO	No	Yes	2076-03-18	NO	.	Yes	2078-01-23	Persistent	NO		NO	0.18814	.	NO	.	NO	.	NO	NO	NO	no	NO	.	.	Normal	Normal
1077	59	M	NO	NO	NO	Yes	NO	NO	No	CDK 2	NO	NO	NO	NO	No	NO	NO	.	NO	No	NO	NO	NO	No	Yes	2076-03-29	NO	.	Yes	2076-11-22	Paroxysmal	NO		NO	0.16312	.	NO	.	NO	.	NO	NO	NO	no	NO	.	.	Normal	Normal
1078	85	F	Yes	Yes	Yes	NO	NO	NO	No	CDK 2	NO	NO	NO	NO	No	NO	NO	.	NO	No	NO	Yes	NO	No	NO	.	NO	.	Yes	2076-10-06	Persistent	NO		NO	0.05222	.	NO	.	NO	.	Yes	NO	NO	no	NO	.	.	Normal	Normal
1079	59	M	Yes	NO	NO	Yes	NO	NO	No	CDK 2	NO	NO	NO	NO	No	NO	NO	.	NO	No	NO	NO	NO	No	NO	.	NO	.	Yes	2077-11-20	Persistent	NO		NO	0.11282	.	NO	.	NO	.	NO	NO	NO	no	NO	.	.	Abnormal	Abnormal
1080	80	M	Yes	Yes	Yes	NO	NO	NO	No	CDK 3	NO	NO	NO	NO	No	NO	NO	.	NO	No	NO	NO	Yes	yes	NO	.	NO	.	Yes	2078-01-08	Persistent	NO		NO	0.15092	.	NO	.	NO	.	Yes	NO	NO	no	NO	.	.	Normal	Normal
1081	87	F	Yes	NO	NO	Yes	Yes	NO	No	CDK 4 or above	NO	NO	NO	NO	No	NO	NO	.	NO	No	NO	Yes	NO	No	NO	.	NO	.	Yes	2078-06-22	Paroxysmal	NO		NO	0.05121	.	NO	.	NO	.	Yes	NO	NO	no	NO	.	.	Normal	Normal
1082	63	F	Yes	Yes	Yes	NO	NO	NO	No	CDK 2	NO	NO	NO	NO	No	NO	NO	.	NO	No	NO	NO	Yes	yes	NO	.	NO	.	Yes	2078-07-11		NO		NO	0.06826	.	NO	.	NO	.	NO	NO	NO	no	NO	.	.	Abnormal	Normal
1083	68	M	Yes	Yes	NO	NO	Yes	NO	No	CDK 2	NO	NO	NO	NO	No	NO	NO	.	NO	No	Yes	NO	NO	No	NO	.	NO	.	Yes	2078-02-21		NO		NO	0.13763	.	NO	.	Yes	2078-02-28	Yes	NO	NO	no	NO	.	.	Normal	Normal
1084	68	F	NO	Yes	Yes	NO	NO	NO	No	CDK 2	NO	NO	NO	NO	No	NO	NO	.	NO	No	NO	NO	Yes	yes	NO	.	NO	.	Yes	2078-01-06	Paroxysmal	NO		NO	0.0306	.	NO	.	NO	.	NO	NO	NO	no	NO	.	.	Normal	Normal
1085	85	F	Yes	Yes	NO	NO	NO	NO	No	CDK 2	NO	NO	NO	NO	No	NO	NO	.	NO	No	Yes	NO	Yes	yes	NO	.	NO	.	Yes	2077-01-26	Persistent	NO		NO	0.04241	.	NO	.	Yes	2077-02-08	NO	NO	NO	no	NO	.	.	Normal	Normal
1086	77	M	Yes	Yes	NO	Yes	NO	NO	No	CDK 3	NO	NO	NO	NO	No	NO	NO	.	NO	No	NO	NO	Yes	yes	NO	.	NO	.	Yes	2077-10-01	Persistent	NO		NO	0.14733	.	NO	.	NO	.	Yes	NO	NO	no	NO	.	.	Normal	Normal
1087	81	M	Yes	Yes	NO	Yes	NO	NO	No	CDK 2	NO	NO	NO	NO	No	NO	NO	.	NO	No	NO	Yes	NO	No	NO	.	NO	.	Yes	2077-09-13	Persistent	NO		NO	0.09152	.	NO	.	Yes	2077-10-26	NO	NO	NO	no	NO	.	.	Normal	Normal
1088	49	F	NO	NO	NO	NO	NO	NO	No	CDK 1	NO	NO	NO	NO	No	NO	NO	.	NO	No	NO	NO	Yes	yes	NO	.	NO	.	Yes	2077-09-11	Paroxysmal	NO		NO	0.05489	.	NO	.	NO	.	NO	NO	NO	no	NO	.	.	Normal	Normal
1089	65	F	NO	Yes	Yes	NO	NO	NO	No	CDK 2	NO	NO	NO	NO	No	NO	NO	.	NO	No	NO	NO	NO	No	Yes	2076-04-08	NO	.	Yes	2076-09-19	Persistent	NO		NO	0.00352	.	NO	.	NO	.	NO	NO	NO	no	NO	.	.	Normal	Normal
1090	78	F	NO	Yes	NO	NO	NO	NO	No	CDK 3	NO	NO	NO	NO	No	NO	NO	.	NO	No	NO	NO	NO	No	NO	.	NO	.	Yes	2076-12-19	Persistent	NO		NO	0.00482	.	NO	.	NO	.	NO	NO	NO	no	NO	.	.	Normal	Normal
1091	86	F	Yes	Yes	Yes	NO	NO	NO	No	CDK 2	NO	NO	NO	NO	No	NO	NO	.	NO	No	NO	NO	NO	No	NO	.	NO	.	Yes	2078-04-21	Persistent	NO		NO	0.15735	.	NO	.	NO	.	Yes	NO	NO	no	NO	.	.	Normal	Normal
1092	46	M	Yes	Yes	Yes	NO	NO	NO	No	CDK 2	NO	NO	NO	NO	No	NO	NO	.	NO	No	NO	NO	NO	No	NO	.	NO	.	Yes	2077-02-20	Persistent	NO		NO	0.09064	.	NO	.	NO	.	NO	NO	NO	no	NO	.	.	Normal	Normal
1093	81	F	Yes	Yes	NO	Yes	NO	NO	No	CDK 3	NO	NO	NO	NO	No	NO	NO	.	NO	No	NO	NO	Yes	yes	NO	.	NO	.	Yes	2078-02-27		NO		NO	0.134	.	NO	.	NO	.	NO	NO	NO	no	NO	.	.	Normal	Normal
1094	76	F	Yes	Yes	NO	NO	NO	NO	No	CDK 3	NO	NO	NO	NO	No	NO	NO	.	NO	No	NO	Yes	Yes	yes	NO	.	NO	.	Yes	2076-10-04		NO		NO	0.0865	.	NO	.	NO	.	NO	NO	NO	no	NO	.	.	Normal	Normal
1095	83	F	NO	Yes	Yes	NO	NO	Yes	CHF	CDK 3	Yes	NO	NO	NO	No	Yes	NO	.	NO	No	NO	Yes	Yes	yes	NO	.	NO	.	Yes	2077-01-14		NO		NO	0.11174	.	Yes	2077-05-21	Yes	2077-05-21	NO	NO	NO	no	NO	.	.	Normal	Normal
1096	80	M	NO	NO	NO	NO	NO	NO	No	CDK 2	NO	NO	NO	NO	No	NO	NO	.	NO	No	NO	NO	NO	No	NO	.	NO	.	Yes	2078-08-13		NO		NO	0.03813	.	NO	.	NO	.	NO	NO	NO	no	Yes	.	.	Normal	Normal
1097	65	F	NO	Yes	NO	NO	NO	NO	No	CDK 2	NO	NO	NO	NO	No	NO	NO	.	NO	No	NO	NO	Yes	yes	NO	.	NO	.	Yes	2077-08-01		NO		NO	0.15292	.	NO	.	NO	.	Yes	NO	NO	no	NO	.	.	Normal	Normal
1098	44	M	NO	Yes	NO	NO	NO	Yes	CARDIOMYOPATHY	CDK 1	NO	NO	NO	NO	No	NO	NO	.	NO	No	NO	NO	NO	No	NO	.	NO	.	Yes	2076-12-26		NO		NO	0.09369	.	NO	.	NO	.	Yes	NO	NO	no	NO	.	.	Normal	Normal
1099	90	M	Yes	Yes	NO	Yes	NO	Yes	CHF	CDK 3	NO	NO	NO	NO	No	NO	NO	.	NO	No	NO	NO	Yes	yes	NO	.	NO	.	Yes	2077-02-20		NO		NO	0.19007	.	NO	.	NO	.	NO	NO	NO	no	NO	.	.	Normal	Normal
1100	80	F	Yes	Yes	NO	NO	NO	NO	No	CDK 4 or above	NO	NO	NO	NO	No	NO	NO	.	NO	No	NO	NO	Yes	yes	NO	.	NO	.	Yes	2078-01-04	Persistent	NO		NO	0.03142	.	NO	.	NO	.	NO	NO	NO	no	NO	.	.	Abnormal	Abnormal
1101	60	F	Yes	Yes	NO	NO	NO	NO	No	CDK 2	NO	NO	NO	NO	No	NO	NO	.	NO	No	NO	NO	Yes	yes	Yes	2076-03-17	NO	.	Yes	2077-02-27	Paroxysmal	NO		NO	0.14809	.	NO	.	NO	.	NO	NO	NO	no	Yes	.	.	Normal	Normal
1102	56	F	NO	NO	NO	Yes	NO	NO	No	CDK 3	NO	NO	NO	Yes	HEPATOSPLENMEGALY & ASCITIS	NO	NO	.	NO	No	NO	Yes	Yes	yes	NO	.	NO	.	Yes	2076-11-29		NO		NO	0.04306	.	NO	.	NO	.	Yes	NO	NO	no	NO	.	.	Normal	Normal
1103	73	M	Yes	Yes	NO	NO	NO	Yes	AORTIC STENOSIS	CDK 2	NO	NO	NO	NO	No	Yes	NO	2013	NO	No	NO	NO	Yes	yes	NO	.	NO	.	Yes	2078-03-26		NO		NO	0.18092	.	NO	.	NO	.	NO	NO	NO	no	NO	.	.	Abnormal	Abnormal
1104	82	M	NO	Yes	NO	NO	NO	NO	No	CDK 4 or above	NO	NO	NO	NO	No	NO	NO	.	NO	No	NO	Yes	NO	No	NO	.	NO	.	Yes	2078-04-05		NO		Yes	1.05591	2078-05-18	NO	.	NO	.	Yes	NO	NO	no	NO	.	.	Normal	Normal
1105	83	F	Yes	Yes	Yes	NO	NO	NO	No	CDK 2	NO	NO	NO	NO	No	Yes	NO	41426	NO	No	NO	NO	Yes	yes	Yes	.	NO	.	Yes	2076-10-09		NO		NO	0.14305	.	NO	.	NO	.	Yes	NO	NO	no	NO	.	.	Normal	Normal
1106	62	M	NO	Yes	NO	NO	NO	NO	No	CDK 1	NO	NO	NO	NO	No	NO	NO	.	NO	No	NO	NO	Yes	yes	NO	.	NO	.	Yes	2078-08-14		NO		NO	0.09816	.	NO	.	NO	.	Yes	NO	NO	no	NO	.	.	Normal	Normal
1107	62	F	NO	Yes	NO	NO	NO	NO	No	CDK 2	NO	NO	NO	NO	No	Yes	NO	43330	NO	No	NO	NO	Yes	yes	NO	.	NO	.	Yes	2078-09-04		NO		NO	0.0888	.	NO	.	NO	.	NO	NO	NO	no	NO	.	.	Abnormal	Normal
1108	56	F	NO	NO	Yes	NO	NO	NO	No	CDK 2	NO	NO	NO	NO	No	NO	Yes	43003	NO	No	NO	NO	Yes	yes	NO	.	NO	.	Yes	2077-10-12	Paroxysmal	NO		NO	0.12826	.	NO	.	NO	.	NO	NO	NO	no	NO	.	.	Abnormal	Abnormal
1109	76	F	Yes	Yes	NO	NO	NO	NO	No	CDK 2	NO	NO	NO	NO	No	NO	NO	.	NO	No	NO	Yes	Yes	yes	Yes	2076-02-05	NO	.	Yes	2077-05-15	Paroxysmal	NO		NO	0.12233	.	NO	.	NO	.	NO	NO	NO	no	NO	.	.	Normal	Normal
1110	74	F	NO	Yes	NO	NO	NO	NO	No	CDK 2	NO	NO	NO	NO	No	NO	NO	.	NO	No	NO	NO	Yes	yes	NO	.	NO	.	Yes	2077-02-28		NO		NO	0.03615	.	NO	.	NO	.	NO	NO	NO	no	NO	.	.	Normal	Normal
1111	78	F	NO	Yes	Yes	NO	NO	Yes	TAVI , AORTA STENOSIS	CDK 2	NO	NO	NO	NO	No	NO	NO	.	NO	No	NO	Yes	Yes	yes	NO	.	NO	.	Yes	2078-02-11		NO		NO	0.0439	.	NO	.	NO	.	NO	NO	NO	no	NO	.	.	Normal	Normal
1112	73	M	NO	Yes	NO	NO	Yes	NO	No	CDK 2	NO	NO	NO	NO	No	NO	NO	.	NO	No	NO	NO	Yes	yes	NO	.	NO	.	Yes	2078-08-22		NO		NO	0.17563	.	NO	.	NO	.	NO	NO	NO	no	NO	.	.	Normal	Normal
1113	70	F	Yes	Yes	Yes	NO	Yes	NO	No	CDK 3	NO	NO	NO	NO	No	NO	NO	.	NO	No	NO	NO	Yes	yes	NO	.	NO	.	Yes	2077-06-15	Paroxysmal	NO		NO	0.03171	.	NO	.	NO	.	Yes	NO	NO	no	Yes	.	.	Normal	Normal
1114	81	F	NO	Yes	NO	NO	NO	NO	No	CDK 2	NO	NO	NO	NO	No	NO	NO	.	NO	No	NO	Yes	NO	No	NO	.	NO	.	Yes	2078-07-19		NO		NO	0.01613	.	NO	.	NO	.	NO	NO	NO	no	NO	.	.	Normal	Normal
1115	72	M	Yes	Yes	NO	NO	Yes	NO	No	CDK 2	NO	NO	NO	NO	No	NO	NO	.	NO	No	NO	NO	Yes	yes	NO	.	NO	.	Yes	2076-10-03	Paroxysmal	NO		NO	0.07873	.	NO	.	NO	.	NO	NO	NO	no	NO	.	.	Normal	Normal
1116	91	F	Yes	Yes	Yes	NO	NO	Yes	IHD	CDK 3	NO	NO	NO	NO	No	NO	NO	.	NO	No	NO	NO	Yes	yes	NO	.	NO	.	Yes	2077-07-21		NO		NO	0.18551	.	NO	.	NO	.	Yes	NO	NO	no	NO	.	.	Abnormal	Abnormal
1117	89	F	Yes	Yes	NO	NO	NO	NO	No	CDK 1	NO	NO	NO	NO	No	NO	NO	.	Yes	CVA	NO	NO	Yes	yes	NO	.	Yes	2077-01-02	Yes	2077-03-29	Paroxysmal	NO		NO	0.10398	.	NO	.	NO	.	NO	NO	NO	no	NO	.	.	Normal	Normal
1118	59	M	Yes	Yes	Yes	NO	Yes	NO	No	CDK 2	NO	NO	NO	NO	No	NO	NO	.	NO	No	NO	NO	Yes	yes	NO	.	NO	.	Yes	2077-10-26		NO		NO	0.15556	.	NO	.	NO	.	NO	NO	NO	no	NO	.	.	Normal	Normal
1119	99	M	Yes	Yes	NO	NO	NO	NO	No	CDK 3	NO	Yes	NO	Yes	HEPATOCELLULAR CARCINOMA	NO	NO	.	NO	No	NO	Yes	Yes	yes	NO	.	NO	.	Yes	2077-07-17		NO		NO	0.12668	.	NO	.	NO	.	NO	NO	NO	no	NO	.	.	Normal	Normal
1120	58	F	Yes	Yes	NO	NO	NO	NO	No	CDK 1	NO	NO	NO	NO	No	NO	NO	.	NO	No	NO	Yes	Yes	yes	NO	.	NO	.	Yes	2076-12-24		NO		NO	0.11659	.	NO	.	NO	.	NO	NO	NO	no	NO	.	.	Normal	Normal
1121	66	F	Yes	Yes	NO	NO	Yes	NO	No	CDK 1	NO	NO	NO	NO	No	NO	NO	.	NO	No	NO	Yes	Yes	yes	NO	.	NO	.	Yes	2076-11-14		NO		NO	0.09334	.	NO	.	NO	.	NO	Yes	NO	no	NO	.	.	Normal	Normal
1122	69	M	Yes	Yes	Yes	NO	Yes	Yes	IHD	CDK 4 or above	NO	NO	NO	NO	No	NO	NO	.	NO	No	NO	Yes	Yes	yes	NO	.	NO	.	Yes	2077-03-05		NO		NO	0.11427	.	NO	.	NO	.	NO	NO	NO	no	NO	.	.	Normal	Normal
1123	85	F	Yes	Yes	Yes	NO	NO	NO	No	CDK 3	NO	NO	NO	NO	No	NO	NO	.	NO	No	NO	NO	Yes	yes	NO	.	NO	.	Yes	2077-01-10		NO		NO	0.10901	.	NO	.	NO	.	NO	NO	NO	no	Yes	.	.	Normal	Normal
1124	70	F	Yes	Yes	NO	NO	NO	NO	No	CDK 1	NO	NO	NO	NO	No	NO	NO	.	NO	No	NO	Yes	Yes	yes	Yes	2076-02-01	NO	.	Yes	2077-03-07		NO		NO	0.01656	.	NO	.	NO	.	NO	NO	NO	no	NO	.	.	Normal	Normal
1125	74	F	Yes	Yes	NO	Yes	NO	Yes	IHD	CDK 3	NO	Yes	NO	NO	No	NO	NO	.	NO	No	NO	Yes	NO	No	NO	.	NO	.	Yes	2077-03-14	Paroxysmal	NO		NO	0.13307	.	NO	.	NO	.	NO	Yes	NO	no	Yes	.	.	Abnormal	Normal
1126	80	F	NO	Yes	NO	NO	NO	NO	No	CDK 2	NO	NO	NO	NO	No	Yes	NO	.	NO	No	NO	NO	Yes	yes	Yes	2076-07-08	NO	.	Yes	2076-09-22		NO		Yes	1.11328	2076-09-22	NO	.	NO	.	NO	NO	NO	no	NO	.	.	Normal	Normal
1127	74	M	Yes	NO	NO	NO	NO	NO	No	CDK 1	NO	NO	NO	NO	No	NO	NO	.	NO	No	NO	NO	Yes	yes	NO	.	NO	.	Yes	2078-02-20		NO		NO	0.14658	.	NO	.	NO	.	Yes	NO	NO	no	NO	.	.	Normal	Abnormal
1128	96	M	NO	Yes	NO	Yes	NO	Yes	IHD	CDK 4 or above	NO	NO	NO	NO	No	Yes	NO	.	NO	No	NO	NO	NO	No	NO	.	NO	.	Yes	2077-03-13		NO		NO	0.07864	.	NO	.	Yes	2077-05-08	NO	NO	NO	no	NO	.	.	Abnormal	Abnormal
1129	74	F	Yes	Yes	NO	NO	NO	NO	No	CDK 2	Yes	NO	NO	NO	No	NO	NO	.	NO	No	NO	NO	Yes	yes	NO	.	NO	.	Yes	2077-06-03		NO		NO	0.06698	.	NO	.	Yes	2077-06-14	Yes	NO	NO	no	NO	.	.	Normal	Abnormal
1130	22	M	NO	NO	NO	NO	NO	NO	No	CDK 1	NO	NO	NO	NO	No	NO	NO	.	NO	No	NO	NO	Yes	yes	NO	.	NO	.	Yes	2077-07-14		NO		NO	0.19181	.	NO	.	.	.	Yes	NO	NO	no	NO	.	.	Abnormal	Normal
1131	90	M	Yes	Yes	NO	Yes	NO	Yes	CABG	CDK 3	NO	NO	NO	NO	No	NO	NO	.	NO	No	NO	NO	NO	No	NO	.	NO	.	Yes	2077-06-13		NO		NO	0.14965	.	NO	.	NO	.	NO	NO	NO	no	NO	.	.	Abnormal	Abnormal
1132	75	M	Yes	Yes	NO	Yes	Yes	Yes	IHD	CDK 2	NO	NO	NO	NO	No	Yes	NO	42917	NO	No	NO	NO	Yes	yes	NO	.	NO	.	Yes	2077-07-20		NO		Yes	1.04653	2077-11-01	NO	.	Yes	2077-09-10	Yes	Yes	NO	no	NO	.	.	Abnormal	Normal
1133	67	F	Yes	Yes	Yes	NO	NO	NO	No	CDK 2	NO	NO	NO	NO	No	NO	NO	.	NO	No	NO	Yes	Yes	yes	NO	.	NO	.	Yes	2077-02-21		NO		NO	0.13478	.	NO	.	NO	.	NO	NO	NO	no	NO	.	.	Normal	Normal
1134	73	F	Yes	Yes	NO	Yes	Yes	NO	No	CDK 3	NO	NO	NO	NO	No	Yes	NO	43025	NO	No	NO	NO	NO	No	NO	.	NO	.	Yes	2077-10-20		NO		NO	0.04844	.	NO	.	NO	.	Yes	Yes	NO	no	NO	.	.	Normal	Normal
1135	62	F	NO	Yes	NO	NO	Yes	NO	No	CDK 3	NO	NO	NO	NO	No	NO	NO	.	NO	No	NO	NO	NO	No	NO	.	NO	.	Yes	2077-09-05	Paroxysmal	NO		NO	0.08638	.	NO	.	NO	.	Yes	NO	NO	no	NO	.	.	Normal	Normal
1136	73	M	Yes	Yes	NO	NO	NO	Yes	decompensated HF	CDK 3	NO	NO	NO	NO	No	NO	NO	.	NO	No	NO	NO	Yes	Yes	NO	.	NO	.	Yes	2077-02-20		NO		NO	0.18835	.	NO	.	NO	.	Yes	NO	NO	no	Yes	.	.	Normal	Normal
1137	74	F	Yes	Yes	NO	NO	NO	Yes	IHD	CDK 2	NO	NO	NO	NO	No	NO	NO	.	NO	No	NO	NO	Yes	Yes	NO	.	NO	.	Yes	2078-03-10	Others	Yes	atrial flutter	NO	0.13614	.	NO	.	NO	.	Yes	Yes	NO	no	NO	.	.	Normal	Normal
1138	62	F	Yes	Yes	NO	NO	NO	Yes	chronic herat failure	CDK 1	NO	NO	NO	NO	No	NO	NO	.	NO	No	NO	Yes	Yes	Yes	NO	.	NO	.	Yes	2078-05-01		NO		NO	0.11632	.	NO	.	NO	.	NO	NO	NO	no	NO	.	.	Normal	Normal
1139	61	M	Yes	Yes	NO	NO	Yes	NO	No	CDK 1	NO	NO	NO	NO	No	NO	NO	.	NO	No	NO	NO	Yes	Yes	NO	.	NO	.	Yes	2078-03-07	Others	Yes	atrial flutter	NO	0.0827	.	NO	.	NO	.	Yes	NO	NO	no	NO	.	.	Normal	Normal
1140	59	M	Yes	Yes	NO	NO	NO	Yes	cardiac myophathy	CDK 2	NO	NO	NO	NO	No	NO	NO	.	NO	No	NO	NO	Yes	Yes	NO	.	Yes	2077-03-03	Yes	2077-05-04		NO		NO	0.01646	.	NO	.	NO	.	NO	NO	NO	no	NO	.	.	Normal	Normal
1141	45	M	NO	NO	NO	NO	NO	Yes	cardiac myopathy	CDK 2	NO	NO	NO	NO	No	NO	NO	.	NO	No	NO	Yes	NO	No	NO	.	NO	.	Yes	2078-12-04	Paroxysmal	NO		NO	0.10952	.	NO	.	NO	.	NO	NO	NO	no	NO	.	.	Normal	Normal
1142	75	F	Yes	Yes	NO	NO	Yes	NO	No	CDK 1	NO	NO	NO	NO	No	NO	NO	.	NO	No	NO	Yes	NO	No	Yes	2076-05-10	NO	.	Yes	2077-01-10		NO		NO	0.12553	.	NO	.	NO	.	NO	NO	NO	no	NO	.	.	Normal	Normal
1143	76	M	Yes	Yes	NO	NO	Yes	NO	No	CDK 2	NO	NO	NO	NO	No	NO	Yes	.	NO	No	NO	NO	NO	No	NO	.	NO	.	Yes	2077-07-27	Paroxysmal	NO		NO	0.08069	.	NO	.	NO	.	Yes	NO	NO	no	NO	.	.	Normal	Normal
1144	64	M	NO	NO	NO	NO	Yes	NO	No	CDK 2	NO	NO	NO	NO	No	NO	NO	.	NO	No	NO	NO	NO	No	NO	.	NO	.	Yes	2077-08-17	Paroxysmal	NO		NO	0.07029	.	NO	.	NO	.	Yes	NO	NO	no	NO	.	.	Normal	Normal
1145	63	M	Yes	Yes	NO	NO	Yes	NO	No	CDK 2	NO	NO	NO	NO	No	NO	NO	.	NO	No	NO	NO	NO	No	NO	.	NO	.	Yes	2077-11-09	Paroxysmal	NO		NO	0.19967	.	NO	.	NO	.	Yes	NO	NO	no	NO	.	.	Normal	Normal
1146	60	F	NO	NO	NO	NO	NO	Yes	cardiac myophathy	CDK 2	NO	NO	NO	NO	No	NO	NO	.	NO	No	NO	NO	NO	No	NO	.	NO	.	Yes	2077-04-10		NO		NO	0.00055	.	NO	.	Yes	2077-12-05	NO	NO	NO	no	NO	.	.	Normal	Normal
1147	86	M	Yes	Yes	NO	NO	Yes	NO	No	CDK 3	NO	NO	NO	NO	No	NO	NO	.	NO	No	NO	NO	NO	No	NO	.	NO	.	Yes	2077-02-01	Others	Yes	atrial flutter	NO	0.02159	.	NO	.	NO	.	Yes	Yes	NO	no	NO	.	.	Normal	Normal
1148	72	F	NO	Yes	NO	NO	NO	Yes	heart faliure	CDK 2	NO	NO	NO	NO	No	NO	Yes	.	Yes	right precentral gyrus infraction	NO	NO	Yes	yes	NO	.	NO	.	Yes	2077-07-28		NO		NO	0.06812	.	NO	.	NO	.	NO	NO	NO	no	NO	.	.	Normal	Normal
1149	84	F	NO	NO	NO	NO	Yes	NO	No	CDK 3	NO	NO	NO	NO	No	NO	NO	.	NO	No	NO	NO	Yes	yes	NO	.	NO	.	Yes	2077-05-15		NO		NO	0.0474	.	NO	.	NO	.	Yes	NO	NO	no	NO	.	.	Normal	Normal
1150	69	F	NO	Yes	NO	NO	NO	NO	No	CDK 2	NO	NO	NO	NO	No	NO	NO	.	NO	No	NO	NO	Yes	yes	NO	.	NO	.	Yes	2078-07-31		NO		NO	0.12537	.	NO	.	NO	.	NO	NO	NO	no	NO	.	.	Normal	Normal
1151	56	F	NO	Yes	NO	NO	NO	NO	No	CDK 1	NO	NO	NO	NO	No	NO	NO	.	NO	No	NO	NO	Yes	Yes	NO	.	NO	.	Yes	2076-09-23	Paroxysmal	NO		NO	0.19061	.	NO	.	NO	.	NO	NO	NO	no	NO	.	.	Normal	Normal
1152	72	F	Yes	Yes	NO	NO	NO	Yes	MI	CDK 3	NO	NO	NO	NO	No	NO	Yes	.	NO	No	NO	NO	Yes	Yes	Yes	2076-03-07	NO	.	Yes	2076-12-28	Others	Yes	PAF	NO	0.08968	.	NO	.	NO	.	Yes	NO	NO	no	Yes	.	.	Normal	Normal
1153	73	F	Yes	Yes	Yes	NO	NO	Yes	rhematic heart diseas	CDK 2	NO	NO	NO	NO	No	NO	NO	.	NO	No	NO	NO	Yes	Yes	NO	.	NO	.	Yes	2077-05-15		NO		NO	0.14955	.	NO	.	NO	.	Yes	NO	NO	no	NO	.	.	Normal	Normal
1154	74	F	Yes	Yes	NO	NO	NO	NO	No	CDK 2	NO	NO	NO	NO	No	NO	NO	.	NO	No	NO	Yes	Yes	Yes	NO	.	NO	.	Yes	2076-12-15		NO		NO	0.14285	.	NO	.	NO	.	Yes	NO	NO	no	Yes	.	.	Normal	Normal
1155	77	F	Yes	Yes	NO	NO	NO	NO	No	CDK 2	NO	NO	NO	NO	No	NO	NO	.	NO	No	NO	NO	Yes	Yes	NO	.	NO	.	Yes	2076-11-08		NO		NO	0.01531	.	NO	.	NO	.	NO	NO	NO	no	NO	.	.	Normal	Normal
1156	80	M	Yes	Yes	Yes	NO	Yes	NO	No	CDK 2	NO	NO	NO	NO	No	NO	NO	.	NO	No	NO	NO	Yes	Yes	NO	.	NO	.	Yes	2076-10-20		NO		NO	0.19647	.	NO	.	NO	.	NO	NO	NO	no	NO	.	.	Normal	Normal
1157	61	M	Yes	Yes	NO	Yes	Yes	Yes	decompensated HF	CDK 2	NO	NO	NO	NO	No	NO	NO	.	NO	No	NO	NO	Yes	Yes	NO	.	NO	.	Yes	2078-05-16		NO		NO	0.15448	.	NO	.	NO	.	Yes	NO	NO	no	NO	.	.	Normal	Normal
1158	68	F	Yes	Yes	NO	NO	NO	NO	No	CDK 4 or above	NO	NO	NO	NO	No	NO	NO	.	NO	No	NO	NO	Yes	yes	NO	.	NO	.	Yes	2077-08-28	Paroxysmal	NO		NO	0.01939	.	NO	.	NO	.	Yes	NO	NO	no	Yes	.	.	Normal	Normal
1159	84	M	Yes	Yes	NO	NO	Yes	Yes	MI	CDK 4 or above	NO	NO	NO	NO	No	NO	NO	.	NO	No	NO	NO	Yes	Yes	NO	.	NO	.	Yes	2076-12-21	Others	Yes	atrial flutter	NO	0.17534	.	NO	.	NO	.	Yes	NO	NO	no	NO	.	.	Normal	Normal
1160	58	F	Yes	Yes	NO	NO	NO	Yes	mild AR	CDK 3	NO	NO	NO	NO	No	NO	NO	.	NO	No	NO	Yes	Yes	Yes	NO	.	NO	.	Yes	2077-01-03	Paroxysmal	NO		NO	0.08784	.	NO	.	NO	.	NO	NO	NO	no	NO	.	.	Normal	Normal
1161	65	M	NO	Yes	NO	NO	NO	NO	No	CDK 1	NO	NO	NO	NO	No	NO	NO	.	NO	No	NO	NO	Yes	Yes	NO	.	NO	.	Yes	2166-12-05		NO		NO	0.01043	.	NO	.	NO	.	Yes	Yes	NO	no	Yes	.	.	Normal	Normal
1162	73	M	Yes	Yes	Yes	NO	NO	NO	No	CDK 3	NO	NO	NO	NO	No	Yes	NO	.	NO	No	NO	Yes	Yes	yes	NO	.	NO	.	Yes	2078-09-03		NO		NO	0.05101	.	NO	.	NO	.	Yes	NO	NO	no	NO	.	.	Normal	Normal
1163	71	F	Yes	Yes	NO	NO	NO	NO	No	CDK 3	NO	NO	NO	NO	No	NO	NO	.	NO	No	NO	NO	Yes	Yes	NO	.	NO	.	Yes	2077-11-13		NO		NO	0.01867	.	NO	.	Yes	2077-11-19	NO	NO	NO	no	NO	.	.	Normal	Normal
1164	77	F	Yes	Yes	NO	NO	NO	Yes	sever MS+AS	CDK 2	NO	NO	NO	NO	No	NO	NO	.	NO	No	NO	NO	NO	No	Yes	2076-04-27	NO	.	Yes	2076-10-05		NO		NO	0.01763	.	NO	.	NO	.	Yes	NO	NO	no	Yes	.	.	Normal	Normal
1165	79	M	NO	Yes	NO	NO	Yes	Yes	sever MR, HF	CDK 2	NO	NO	NO	NO	No	NO	NO	.	NO	No	NO	NO	Yes	yes	Yes	2076-09-01	NO	.	Yes	2077-06-11		NO		Yes	1.19178	.	Yes	.	Yes	2077-10-10	Yes	NO	NO	no	NO	.	.	Normal	Normal
1166	58	F	Yes	Yes	NO	NO	NO	Yes	IHD, LVD, DCM	CDK 4 or above	NO	NO	NO	NO	No	NO	NO	.	Yes	CVA	NO	NO	NO	No	NO	.	NO	.	Yes	2077-10-18	Others	Yes	atrial flutter	NO	0.01265	.	NO	.	NO	.	NO	NO	NO	no	NO	.	.	Normal	Normal
1167	76	F	Yes	Yes	NO	NO	NO	Yes	IHD	CDK 3	NO	NO	NO	NO	No	NO	NO	.	NO	No	NO	Yes	Yes	Yes	NO	.	NO	.	Yes	2076-01-26		NO		NO	0.08719	.	NO	.	Yes	2076-01-16	Yes	NO	NO	no	Yes	.	.	Normal	Normal
1168	70	M	Yes	Yes	NO	NO	NO	Yes	IHD	CDK 1	NO	NO	NO	NO	No	NO	NO	.	NO	No	NO	NO	Yes	Yes	NO	.	NO	.	Yes	2077-01-02		NO		NO	0.12014	.	NO	.	NO	.	Yes	NO	NO	no	NO	.	.	Abnormal	Normal
1169	54	M	NO	Yes	NO	NO	NO	Yes	cardiomyopathy	CDK 2	NO	NO	NO	NO	No	NO	NO	.	NO	No	NO	NO	Yes	Yes	Yes	2076-05-09	NO	.	Yes	2076-12-20		NO		NO	0.03826	.	NO	.	NO	.	Yes	NO	NO	no	NO	.	.	Normal	Normal
1170	55	M	Yes	Yes	Yes	NO	NO	Yes	HF	CDK 1	NO	NO	NO	NO	No	NO	NO	.	NO	No	NO	NO	Yes	Yes	NO	.	NO	.	Yes	2076-10-25	Paroxysmal	NO		NO	0.19939	.	NO	.	Yes	2077-05-06	Yes	NO	NO	no	NO	.	.	Normal	Normal
1171	77	F	Yes	Yes	NO	NO	Yes	Yes	IHD	CDK 2	NO	Yes	NO	NO	No	Yes	NO	.	NO	No	NO	Yes	Yes	Yes	NO	.	NO	.	Yes	2078-04-15		NO		Yes	1.10316	2078-04-24	Yes	2078-04-24	Yes	2078-04-24	Yes	Yes	NO	no	Yes	.	.	Normal	Normal
1172	66	M	Yes	Yes	NO	NO	Yes	Yes	IHD, MI	CDK 2	NO	NO	NO	NO	No	Yes	NO	.	NO	No	NO	NO	Yes	Yes	NO	.	NO	.	Yes	2076-06-11	Paroxysmal	NO		NO	0.09104	.	NO	.	NO	.	Yes	Yes	NO	no	NO	.	.	Normal	Normal
1173	83	M	NO	Yes	NO	NO	NO	Yes	CHF	CDK 2	NO	Yes	NO	Yes	HCV	NO	NO	.	NO	No	NO	NO	Yes	Yes	NO	.	NO	.	Yes	2077-12-15		NO		NO	0.15901	.	NO	.	NO	.	NO	NO	NO	no	NO	.	.	Normal	Normal
1174	55	F	Yes	Yes	NO	NO	NO	Yes	cardiomyopathy	CDK 2	NO	NO	NO	NO	No	NO	NO	.	NO	No	NO	NO	Yes	Yes	Yes	2076-08-10	NO	.	Yes	2076-08-12	Paroxysmal	NO		NO	0.10249	.	NO	.	NO	.	NO	NO	NO	no	NO	.	.	Normal	Normal
1175	78	M	Yes	Yes	NO	NO	NO	Yes	IHD	CDK 1	NO	NO	NO	NO	No	NO	NO	.	NO	No	NO	Yes	Yes	Yes	NO	.	NO	.	Yes	2077-07-08	Paroxysmal	NO		NO	0.17717	.	NO	.	NO	.	Yes	Yes	NO	no	Yes	.	.	Normal	Normal
1176	79	F	Yes	Yes	Yes	NO	NO	Yes	IHD	CDK 2	NO	NO	NO	NO	No	NO	NO	.	NO	No	NO	NO	NO	No	Yes	2076-06-05	NO	.	Yes	2077-08-03		NO		NO	0.13212	.	NO	.	NO	.	NO	NO	NO	no	NO	.	.	Normal	Normal
1177	67	F	Yes	Yes	NO	NO	NO	NO	No	CDK 2	NO	NO	Yes	Yes	HCV	NO	NO	.	NO	No	NO	NO	Yes	Yes	NO	.	NO	.	Yes	2078-07-28		NO		NO	0.034	.	NO	.	NO	.	NO	NO	NO	no	NO	.	.	Normal	Normal
1178	50	M	NO	NO	NO	NO	NO	NO	No	CDK 2	NO	NO	NO	NO	No	NO	NO	.	NO	No	NO	NO	Yes	Yes	NO	.	NO	.	Yes	2077-05-02		NO		NO	0.17033	.	NO	.	NO	.	NO	NO	NO	no	NO	.	.	Normal	Normal
1179	67	M	Yes	Yes	NO	NO	NO	Yes	IHD	CDK 1	NO	NO	NO	NO	No	NO	NO	.	NO	No	NO	NO	Yes	Yes	NO	.	NO	.	Yes	2078-08-17		NO		NO	0.14306	.	NO	.	NO	.	Yes	Yes	NO	no	NO	.	.	Normal	Normal
1180	71	M	Yes	Yes	NO	Yes	Yes	NO	No	CDK 2	NO	NO	NO	NO	No	Yes	NO	43463	NO	No	NO	NO	Yes	Yes	Yes	2076-09-03	NO	.	Yes	2076-12-01	Paroxysmal	NO		NO	0.19876	.	NO	.	NO	.	Yes	Yes	NO	no	NO	.	.	Normal	Normal
1181	89	M	NO	Yes	NO	NO	NO	Yes	IHD	CDK 2	NO	NO	NO	NO	No	NO	Yes	.	NO	No	NO	NO	Yes	Yes	NO	.	NO	.	Yes	2076-09-16	Paroxysmal	NO		NO	0.11058	.	NO	.	NO	.	Yes	NO	NO	no	NO	.	.	Normal	Normal
1182	77	F	Yes	Yes	NO	NO	NO	Yes	DHF, arotic stenosis	CDK 2	NO	NO	NO	NO	No	NO	NO	.	NO	No	NO	NO	Yes	Yes	NO	.	NO	.	Yes	2078-02-17		NO		NO	0.00605	.	NO	.	NO	.	NO	Yes	NO	no	Yes	.	.	Normal	Normal
1183	56	F	Yes	Yes	NO	NO	NO	NO	No	CDK 1	NO	NO	NO	NO	No	NO	NO	.	NO	No	NO	NO	Yes	yes	Yes	.	NO	.	Yes	2076-11-29		NO		NO	0.13407	.	NO	.	NO	.	NO	NO	NO	no	NO	.	.	Normal	Normal
1184	57	M	Yes	Yes	NO	NO	NO	Yes	DHF	CDK 1	NO	NO	NO	NO	No	NO	NO	.	NO	No	NO	NO	NO	No	Yes	2076-07-04	NO	.	Yes	2076-12-13	Paroxysmal	NO		NO	0.09394	.	NO	.	NO	.	NO	NO	NO	no	Yes	.	.	Normal	Normal
1185	78	F	NO	Yes	NO	NO	NO	Yes	HF	CDK 2	NO	NO	NO	NO	No	NO	NO	.	NO	No	NO	NO	Yes	Yes	NO	.	Yes	.	Yes	2078-07-27	Paroxysmal	NO		NO	0.17581	.	NO	.	NO	.	NO	NO	NO	no	NO	.	.	Normal	Normal
1186	63	F	Yes	Yes	NO	NO	NO	Yes	IHD	CDK 2	NO	NO	NO	NO	No	NO	NO	.	NO	No	NO	NO	Yes	yes	NO	.	NO	.	Yes	2077-03-31	Paroxysmal	NO		NO	0.08488	.	NO	.	NO	.	Yes	NO	NO	no	Yes	.	.	Normal	Normal
1187	74	M	Yes	Yes	NO	NO	NO	Yes	HF	CDK 4 or above	NO	NO	NO	NO	No	NO	NO	.	NO	No	NO	NO	Yes	yes	Yes	.	NO	.	Yes	2076-10-03	Others	Yes	atrial flutter	NO	0.19527	.	NO	.	NO	.	NO	NO	NO	no	NO	.	.	Normal	Normal
1188	84	M	NO	Yes	NO	NO	NO	NO	No	CDK 1	NO	NO	NO	NO	No	NO	NO	.	Yes	CVA	NO	NO	Yes	yes	NO	.	NO	.	Yes	2076-05-13		NO		NO	0.03954	.	NO	.	NO	.	Yes	NO	NO	no	NO	.	.	Normal	Normal
1189	73	F	NO	Yes	Yes	NO	NO	Yes	MVD	CDK 3	NO	NO	NO	NO	No	NO	NO	.	NO	No	NO	NO	Yes	yes	NO	.	NO	.	Yes	2077-03-01	Paroxysmal	NO		NO	0.0477	.	NO	.	NO	.	NO	NO	NO	no	NO	.	.	Normal	Normal
1190	80	F	Yes	Yes	NO	NO	NO	NO	No	CDK 3	NO	NO	NO	NO	No	NO	NO	.	NO	No	NO	NO	Yes	yes	NO	.	Yes	.	Yes	2076-03-01		NO		NO	0.0488	.	NO	.	NO	.	NO	NO	NO	no	Yes	.	.	Normal	Normal
1191	52	F	Yes	Yes	NO	NO	NO	Yes	IHD	CDK 1	NO	NO	NO	NO	No	Yes	NO	.	Yes	CVA	NO	NO	Yes	yes	NO	.	NO	.	Yes	2078-06-15		NO		NO	0.19399	.	NO	.	NO	.	Yes	Yes	NO	no	NO	.	.	Normal	Normal
1192	61	M	Yes	Yes	NO	NO	Yes	Yes	IHD	CDK 3	NO	NO	NO	NO	No	NO	NO	.	NO	No	NO	NO	Yes	yes	NO	.	NO	.	Yes	2078-03-02		NO		NO	0.05766	.	NO	.	NO	.	Yes	Yes	NO	no	NO	.	.	Normal	Normal
1193	58	M	NO	Yes	NO	NO	Yes	Yes	IHD	CDK 2	NO	NO	NO	NO	No	NO	NO	.	NO	No	NO	NO	Yes	Yes	NO	.	NO	.	Yes	2078-05-18	Others	Yes	atrial flutter	NO	0.18057	.	NO	.	NO	.	Yes	NO	NO	no	NO	.	.	Normal	Normal
1194	58	F	NO	NO	NO	NO	NO	Yes	DHF	CDK 2	NO	NO	NO	NO	No	NO	NO	.	NO	No	NO	NO	Yes	Yes	NO	.	NO	.	Yes	2077-10-13		NO		NO	0.10428	.	NO	.	NO	.	NO	NO	NO	no	NO	.	.	Normal	Normal
1195	72	M	Yes	Yes	NO	NO	Yes	NO	No	CDK 2	NO	NO	NO	NO	No	Yes	NO	42639	NO	No	NO	NO	Yes	Yes	Yes	.	NO	.	Yes	2076-09-30		NO		NO	0.1743	.	NO	.	NO	.	Yes	NO	NO	no	NO	.	.	Normal	Normal
1196	81	M	NO	Yes	NO	NO	NO	NO	No	CDK 1	NO	NO	NO	NO	No	NO	NO	.	NO	No	NO	NO	Yes	Yes	NO	.	NO	.	Yes	2077-03-08		NO		NO	0.10892	.	NO	.	NO	.	Yes	NO	NO	no	Yes	.	.	Normal	Normal
1197	65	M	Yes	Yes	NO	NO	Yes	Yes	CHF	CDK 2	NO	NO	NO	NO	No	NO	NO	.	NO	No	NO	NO	Yes	Yes	NO	.	NO	.	Yes	2076-12-18	Others	Yes	atrial flutter	NO	0.11519	.	NO	.	NO	.	NO	NO	NO	no	NO	.	.	Normal	Normal
1198	74	F	NO	Yes	NO	NO	NO	NO	No	CDK 2	NO	NO	NO	NO	No	NO	NO	.	NO	No	NO	NO	Yes	Yes	Yes	2076-10-21	NO	.	Yes	2076-10-21		NO		NO	0.13551	.	NO	.	NO	.	NO	NO	NO	no	NO	.	.	Normal	Normal
1199	100	F	NO	Yes	Yes	NO	NO	NO	No	CDK 2	NO	NO	NO	NO	No	NO	NO	.	NO	No	NO	NO	Yes	Yes	NO	.	NO	.	Yes	2076-12-27		NO		NO	0.10062	.	NO	.	NO	.	Yes	Yes	NO	no	Yes	.	.	Normal	Normal
1200	54	M	Yes	Yes	NO	NO	NO	NO	No	CDK 3	NO	NO	NO	NO	No	NO	NO	.	NO	No	NO	NO	Yes	yes	Yes	2076-04-29	NO	.	Yes	2076-11-13	Paroxysmal	NO		NO	0.16234	.	NO	.	NO	.	Yes	NO	NO	no	Yes	.	.	Normal	Normal
1201	69	M	Yes	Yes	NO	NO	NO	Yes	IHD	CDK 2	NO	NO	NO	NO	No	Yes	NO	42673	NO	No	NO	NO	NO	No	Yes	2076-04-20	NO	.	Yes	2076-03-11		NO		NO	0.08278	.	NO	.	NO	.	Yes	NO	NO	no	NO	.	.	Normal	Normal
1202	81	F	Yes	Yes	NO	NO	NO	Yes	IHD	CDK 3	NO	NO	NO	NO	No	NO	NO	.	NO	No	NO	NO	Yes	yes	Yes	2076-04-15	NO	.	Yes	2076-08-31	Persistent	NO		NO	0.03142	.	NO	.	NO	.	NO	NO	NO	no	NO	.	.	Normal	Normal
1203	66	M	Yes	Yes	NO	NO	NO	Yes	IHD	CDK 3	NO	NO	NO	NO	No	NO	NO	.	NO	No	NO	Yes	Yes	Yes	NO	.	NO	.	Yes	2078-05-28		NO		NO	0.14225	.	NO	.	NO	.	Yes	Yes	NO	no	NO	.	.	Normal	Normal
1204	65	M	Yes	Yes	NO	NO	NO	NO	No	CDK 1	NO	NO	NO	NO	No	NO	NO	.	NO	No	NO	NO	NO	No	Yes	2076-03-04	NO	.	Yes	2076-11-30	Paroxysmal	NO		NO	0.08216	.	NO	.	NO	.	NO	NO	NO	no	Yes	.	.	Normal	Normal
1205	59	F	Yes	Yes	NO	NO	NO	Yes	CHF	CDK 3	NO	NO	NO	NO	No	NO	NO	.	NO	No	NO	NO	Yes	Yes	NO	.	NO	.	Yes	2078-09-18	Others	Yes	Atrial flutter	NO	0.16919	.	NO	.	NO	.	Yes	NO	NO	no	NO	.	.	Normal	Normal
1206	89	F	Yes	Yes	NO	NO	NO	Yes	IHD	CDK 2	NO	Yes	NO	NO	No	NO	NO	.	NO	No	NO	NO	Yes	yes	NO	.	NO	.	Yes	2077-10-25		NO		NO	0.11117	.	NO	.	NO	.	Yes	NO	NO	no	NO	.	.	Normal	Normal
1207	78	F	Yes	Yes	NO	NO	Yes	Yes	IHD , CHF	CDK 4 or above	NO	NO	NO	NO	No	NO	NO	.	Yes	CVA	NO	NO	Yes	yes	NO	.	NO	.	Yes	2077-04-08		NO		NO	0.07004	.	NO	.	NO	.	NO	NO	NO	no	NO	.	.	Normal	Normal
1208	65	M	Yes	Yes	NO	NO	NO	Yes	HF, MVD	CDK 2	NO	NO	NO	NO	No	NO	NO	.	NO	No	NO	NO	Yes	yes	NO	.	NO	.	Yes	2077-08-18		NO		NO	0.02042	.	NO	.	NO	.	Yes	NO	NO	no	Yes	.	.	Normal	Normal
1209	73	F	NO	Yes	NO	NO	NO	NO	No	CDK 3	NO	NO	NO	NO	No	Yes	NO	42762	NO	No	NO	Yes	Yes	Yes	Yes	2076-08-09	NO	.	Yes	2077-02-01		NO		NO	0.00953	.	NO	.	Yes	2077-02-12	Yes	NO	NO	no	NO	.	.	Normal	Normal
1210	62	F	Yes	Yes	NO	NO	NO	NO	No	CDK 3	NO	NO	NO	NO	No	NO	NO	.	NO	No	NO	NO	Yes	Yes	Yes	2076-11-03	NO	.	Yes	2076-09-30	Paroxysmal	NO		NO	0.19376	.	NO	.	NO	.	NO	NO	NO	no	NO	.	.	Normal	Normal
1211	83	F	Yes	Yes	Yes	NO	NO	NO	No	CDK 2	NO	NO	NO	NO	No	Yes	NO	.	NO	No	NO	NO	Yes	Yes	NO	.	NO	.	Yes	2078-05-16	Paroxysmal	NO		NO	0.02643	.	NO	.	NO	.	Yes	Yes	NO	no	NO	.	.	Normal	Normal
1212	86	F	NO	Yes	NO	NO	Yes	Yes	DHF	CDK 2	NO	NO	NO	NO	No	NO	NO	.	NO	No	NO	NO	Yes	Yes	NO	.	NO	.	Yes	2077-03-16		NO		NO	0.03116	.	NO	.	NO	.	NO	NO	NO	no	NO	.	.	Normal	Normal
1213	80	M	NO	Yes	NO	NO	NO	NO	No	CDK 2	NO	NO	NO	NO	No	NO	NO	.	NO	No	NO	NO	Yes	Yes	NO	.	NO	.	Yes	2077-04-01		NO		NO	0.09973	.	NO	.	NO	.	Yes	NO	NO	no	NO	.	.	Normal	Normal
1214	66	F	Yes	Yes	NO	NO	NO	Yes	IHD	CDK 2	NO	NO	NO	NO	No	NO	NO	.	NO	No	NO	NO	Yes	yes	NO	.	NO	.	Yes	2077-02-22		NO		NO	0.16092	.	NO	.	NO	.	NO	NO	NO	no	NO	.	.	Normal	Normal
1215	47	M	Yes	Yes	NO	NO	Yes	Yes	IHD	CDK 1	NO	NO	NO	NO	No	NO	NO	.	NO	No	NO	NO	Yes	Yes	NO	.	NO	.	Yes	2076-12-20	Paroxysmal	NO		NO	0.14542	.	NO	.	NO	.	Yes	Yes	NO	no	NO	.	.	Normal	Normal
1216	76	M	Yes	Yes	NO	NO	NO	Yes	IHD	CDK 3	NO	NO	NO	NO	No	NO	NO	.	NO	No	NO	Yes	Yes	Yes	NO	.	NO	.	Yes	2077-09-18	Paroxysmal	NO		NO	0.10449	.	NO	.	NO	.	Yes	Yes	NO	no	NO	.	.	Normal	Normal
1217	67	F	Yes	Yes	Yes	NO	Yes	Yes	DHF, Arotic stenosis	CDK 3	NO	NO	NO	Yes	hepatic stenosis	NO	NO	.	NO	No	NO	NO	Yes	Yes	NO	.	NO	.	Yes	2077-05-25	Paroxysmal	NO		NO	0.12026	.	NO	.	NO	.	Yes	Yes	NO	no	NO	.	.	Normal	Normal
1218	78	F	Yes	Yes	NO	NO	NO	NO	No	CDK 2	NO	NO	NO	NO	No	NO	NO	.	NO	No	NO	NO	Yes	Yes	NO	.	NO	.	Yes	2077-10-24		NO		NO	0.12517	.	NO	.	NO	.	NO	NO	NO	no	NO	.	.	Normal	Normal
1219	61	F	NO	Yes	NO	NO	NO	NO	No	CDK 2	NO	NO	NO	NO	No	NO	NO	.	NO	No	NO	NO	NO	No	Yes	2076-10-06	NO	.	Yes	2077-03-16		NO		NO	0.11156	.	NO	.	NO	.	NO	NO	NO	no	Yes	.	.	Normal	Normal
1220	64	F	Yes	Yes	Yes	NO	Yes	Yes	CHF, MVD	CDK 2	NO	NO	NO	NO	No	Yes	NO	42569	NO	No	NO	Yes	Yes	Yes	NO	.	NO	.	Yes	2077-09-28	Others	Yes	v-tac	NO	0.14009	.	NO	.	NO	.	Yes	NO	NO	no	NO	.	.	Normal	Normal
1221	69	F	Yes	Yes	Yes	NO	NO	Yes	DHF	CDK 2	NO	NO	NO	NO	No	NO	NO	.	NO	No	NO	NO	Yes	Yes	NO	.	NO	.	Yes	2078-01-11		NO		NO	0.01561	.	NO	.	Yes	2078-11-18	Yes	NO	NO	no	Yes	.	.	Normal	Normal
1222	67	M	Yes	Yes	Yes	NO	NO	NO	No	CDK 3	NO	NO	NO	NO	No	Yes	NO	43045	NO	No	NO	NO	Yes	yes	NO	.	NO	.	Yes	2077-06-16		NO		NO	0.11505	.	NO	.	NO	.	Yes	NO	NO	no	Yes	.	.	Normal	Normal
1223	67	M	Yes	Yes	NO	NO	NO	NO	No	CDK 1	NO	NO	NO	NO	No	NO	NO	.	NO	No	NO	NO	Yes	yes	NO	.	NO	.	Yes	2076-11-20	Paroxysmal	NO		NO	0.07476	.	NO	.	NO	.	Yes	NO	NO	no	NO	.	.	Normal	Normal
1224	69	F	Yes	Yes	Yes	NO	NO	Yes	IHD	CDK 3	NO	NO	NO	NO	No	NO	NO	.	NO	No	NO	NO	Yes	Yes	Yes	2076-04-18	NO	.	Yes	2076-09-28	Paroxysmal	NO		NO	0.0159	.	NO	.	NO	.	Yes	Yes	NO	no	NO	.	.	Normal	Normal
1225	72	M	NO	Yes	NO	NO	NO	NO	No	CDK 2	NO	NO	NO	NO	No	NO	Yes	42721	NO	No	NO	NO	Yes	Yes	Yes	2076-01-05	NO	.	Yes	2076-12-19		NO		NO	0.13007	.	NO	.	NO	.	Yes	Yes	NO	no	NO	.	.	Normal	Normal
1226	73	M	NO	Yes	NO	NO	Yes	NO	No	CDK 2	NO	NO	NO	NO	No	NO	NO	.	NO	No	NO	NO	Yes	yes	NO	.	NO	.	Yes	2078-08-26		NO		NO	0.13384	.	NO	.	NO	.	Yes	Yes	NO	no	NO	.	.	Normal	Normal
1227	48	M	Yes	Yes	NO	NO	NO	NO	No	CDK 2	NO	NO	NO	NO	No	NO	NO	.	NO	No	NO	NO	NO	No	Yes	2076-10-04	NO	.	Yes	2076-11-13		NO		NO	0.1746	.	NO	.	NO	.	NO	NO	NO	no	NO	.	.	Normal	Normal
1228	82	M	Yes	Yes	NO	NO	NO	NO	No	CDK 2	NO	NO	NO	NO	No	NO	NO	.	NO	No	NO	Yes	Yes	yes	Yes	2076-04-26	NO	.	Yes	2077-01-18	Paroxysmal	NO		NO	0.19598	.	NO	.	NO	.	NO	NO	NO	no	NO	.	.	Normal	Normal
1229	59	F	Yes	Yes	NO	Yes	Yes	Yes	CHF, DLP	CDK 2	NO	NO	NO	NO	No	NO	NO	.	NO	No	NO	NO	Yes	yes	NO	.	NO	.	Yes	2076-12-23	Paroxysmal	NO		NO	0.00176	.	NO	.	NO	.	Yes	Yes	NO	no	Yes	.	.	Normal	Normal
1230	67	F	Yes	Yes	Yes	NO	NO	Yes	DHF	CDK 2	NO	NO	NO	NO	No	NO	NO	.	NO	No	NO	NO	Yes	yes	NO	.	NO	.	Yes	2077-08-09		NO		NO	0.04341	.	NO	.	NO	.	NO	NO	NO	no	NO	.	.	Normal	Normal
1231	72	M	Yes	Yes	Yes	NO	NO	NO	No	CDK 2	NO	NO	NO	NO	No	NO	NO	.	NO	No	NO	NO	NO	No	NO	.	NO	.	Yes	2077-07-10		NO		NO	0.15434	.	NO	.	NO	.	NO	NO	NO	no	Yes	.	.	Normal	Normal
1232	83	M	NO	Yes	NO	NO	NO	NO	No	CDK 1	NO	NO	NO	NO	No	NO	NO	.	Yes	old CVA	NO	NO	Yes	yes	NO	.	NO	.	Yes	2076-09-20	Paroxysmal	NO		NO	0.10044	.	NO	.	NO	.	Yes	NO	NO	no	NO	.	.	Normal	Normal
1233	75	M	NO	Yes	Yes	NO	Yes	Yes	IHD	CDK 1	NO	NO	NO	NO	No	NO	NO	.	NO	No	NO	NO	Yes	yes	NO	.	NO	.	Yes	2077-09-04		NO		NO	0.06459	.	NO	.	NO	.	Yes	Yes	NO	no	NO	.	.	Normal	Normal
1234	80	M	Yes	Yes	Yes	NO	NO	Yes	CHF	CDK 4 or above	NO	NO	NO	NO	No	NO	NO	.	NO	No	NO	NO	Yes	yes	NO	.	NO	.	Yes	2077-04-07		NO		NO	0.0853	.	NO	.	NO	.	Yes	NO	NO	no	NO	.	.	Normal	Normal
1236	81	F	Yes	Yes	NO	NO	NO	NO	No	CDK 2	NO	NO	NO	NO	No	NO	NO	.	NO	No	NO	NO	Yes	Yes	NO	.	NO	.	Yes	2076-03-12		NO		NO	0.04504	.	NO	.	NO	.	NO	NO	NO	no	Yes	.	.	Normal	Normal
1237	77	F	Yes	Yes	Yes	NO	NO	Yes	modrate -severe tricaspid reguration	CDK 2	NO	NO	NO	NO	No	Yes	NO	.	NO	No	NO	NO	Yes	Yes	NO	.	NO	.	Yes	2077-01-20		NO		NO	0.06182	.	NO	.	NO	.	NO	NO	NO	no	NO	.	.	Normal	Normal
1238	77	M	Yes	Yes	NO	NO	NO	NO	No	CDK 1	NO	NO	NO	NO	No	NO	NO	.	NO	No	NO	NO	Yes	Yes	Yes	2076-10-04	NO	.	Yes	2076-12-22		NO		NO	0.10567	.	NO	.	Yes	2076-05-17	NO	NO	NO	no	NO	.	.	Normal	Normal
1239	82	M	NO	Yes	Yes	NO	NO	Yes	IHD	CDK 2	NO	NO	NO	NO	No	NO	NO	.	NO	No	NO	NO	NO	No	Yes	2076-05-17	NO	.	Yes	2077-06-03		NO		NO	0.12589	.	NO	.	NO	.	NO	Yes	NO	no	NO	.	.	Normal	Normal
1242	71	F	Yes	Yes	NO	Yes	NO	Yes	IHD, HF	CDK 3	NO	NO	NO	NO	No	NO	NO	.	NO	No	Yes	NO	Yes	yes	Yes	2076-03-16	NO	.	Yes	2076-10-03		NO		NO	0.1025	.	NO	.	Yes	2076-04-07	Yes	NO	NO	no	NO	.	.	Normal	Normal
1243	67	F	Yes	Yes	NO	Yes	Yes	Yes	CHF	CDK 2	NO	NO	NO	NO	No	NO	NO	.	NO	No	NO	Yes	Yes	Yes	Yes	2076-03-21	NO	.	Yes	2076-11-22		NO		NO	0.10702	.	NO	.	NO	.	NO	NO	NO	no	Yes	.	.	Normal	Normal
1244	84	F	Yes	Yes	Yes	NO	NO	Yes	CHF	CDK 4 or above	NO	NO	NO	NO	No	NO	NO	.	NO	No	NO	Yes	Yes	Yes	NO	.	NO	.	Yes	2077-05-04		NO		NO	0.19206	.	Yes	2077-05-25	Yes	2077-05-24	NO	NO	NO	no	NO	.	.	Normal	Normal
1245	25	F	NO	NO	NO	NO	NO	NO	No	CDK 1	NO	NO	NO	NO	No	NO	NO	.	NO	No	NO	NO	NO	No	NO	.	NO	.	Yes	2077-08-16	Paroxysmal	NO		NO	0.00214	.	NO	.	NO	.	NO	NO	NO	no	NO	.	.	Normal	Normal
1246	62	F	Yes	Yes	NO	NO	NO	NO	No	CDK 4 or above	NO	NO	NO	NO	No	NO	NO	.	NO	No	NO	Yes	Yes	Yes	NO	.	NO	.	Yes	2077-02-23	Paroxysmal	NO		NO	0.03351	.	NO	.	NO	.	NO	NO	NO	no	NO	.	.	Normal	Normal
1247	99	F	Yes	Yes	Yes	NO	NO	NO	No	CDK 2	NO	NO	NO	NO	No	NO	NO	.	NO	No	NO	NO	Yes	Yes	NO	.	NO	.	Yes	2077-04-17	Paroxysmal	NO		NO	0.17546	.	NO	.	NO	.	Yes	Yes	NO	no	NO	.	.	Normal	Normal
1248	65	M	Yes	Yes	NO	Yes	NO	NO	No	CDK 2	NO	NO	NO	NO	No	Yes	NO	42705	NO	No	NO	NO	NO	No	NO	.	NO	.	Yes	2077-03-10	Paroxysmal	NO		NO	0.11451	.	NO	.	NO	.	NO	Yes	NO	no	NO	.	.	Normal	Normal
1249	78	M	NO	NO	NO	NO	NO	NO	No	CDK 1	NO	NO	NO	NO	No	NO	NO	.	NO	No	NO	NO	Yes	Yes	Yes	.	NO	.	Yes	2077-05-12		NO		NO	0.03608	.	NO	.	Yes	2077-08-01	NO	NO	NO	no	NO	.	.	Normal	Normal
1250	83	F	Yes	Yes	Yes	NO	NO	NO	No	CDK 2	NO	NO	NO	NO	No	NO	NO	.	NO	No	NO	NO	Yes	Yes	NO	.	NO	.	Yes	2077-03-09	Persistent	NO		NO	0.14525	.	NO	.	NO	.	NO	NO	NO	no	NO	.	.	Normal	Normal
1251	63	F	NO	NO	NO	NO	NO	NO	No	CDK 2	NO	NO	NO	NO	No	NO	NO	.	NO	No	NO	Yes	NO	No	NO	.	NO	.	Yes	2079-12-12	Paroxysmal	NO		NO	0.09953	.	NO	.	NO	.	NO	NO	NO	no	NO	.	.	Normal	Normal
1252	69	F	NO	Yes	NO	Yes	NO	Yes	cardiomyopathy	CDK 2	NO	NO	NO	NO	No	NO	NO	.	NO	No	NO	Yes	Yes	Yes	NO	.	NO	.	Yes	2076-09-09		NO		NO	0.09677	.	NO	.	NO	.	NO	NO	NO	no	NO	.	.	Normal	Normal
1253	63	F	NO	Yes	NO	NO	NO	NO	No	CDK 1	NO	NO	NO	NO	No	Yes	NO	43277	NO	No	NO	NO	NO	No	NO	.	NO	.	Yes	2078-07-06		NO		NO	0.12275	.	NO	.	NO	.	Yes	NO	NO	no	NO	.	.	Normal	Normal
1254	62	M	Yes	NO	NO	NO	Yes	NO	No	CDK 1	NO	NO	NO	NO	No	NO	NO	.	NO	No	NO	NO	Yes	Yes	NO	.	NO	.	Yes	2077-06-07	Others	Yes	NON VALVULAU AFIB	NO	0.10774	.	NO	.	NO	.	NO	NO	NO	no	NO	.	.	Normal	Normal
1255	82	F	Yes	Yes	Yes	NO	NO	Yes	CHF	CDK 2	NO	NO	NO	NO	No	NO	NO	.	NO	No	NO	NO	Yes	Yes	NO	.	NO	.	Yes	2077-04-20		NO		NO	0.05696	.	NO	.	NO	.	NO	NO	NO	no	NO	.	.	Normal	Normal
1256	73	F	NO	Yes	Yes	NO	NO	Yes	CHF	CDK 2	NO	NO	NO	NO	No	NO	NO	.	NO	No	NO	NO	NO	No	NO	.	NO	.	Yes	2078-06-07		NO		NO	0.12421	.	NO	.	Yes	2078-06-14	NO	NO	NO	no	NO	.	.	Normal	Normal
1257	65	M	Yes	NO	NO	Yes	NO	Yes	CHF,IHD	CDK 4 or above	NO	NO	NO	NO	No	NO	NO	.	NO	No	NO	NO	Yes	Yes	NO	.	NO	.	Yes	2077-01-04		NO		NO	0.08349	.	NO	.	NO	.	NO	NO	NO	no	NO	.	.	Normal	Normal
1258	65	M	Yes	Yes	NO	NO	Yes	Yes	CHF	CDK 2	NO	NO	NO	NO	No	NO	NO	.	NO	No	NO	NO	Yes	Yes	Yes	2076-05-20	NO	.	Yes	2076-10-17		NO		NO	0.15347	.	NO	.	NO	.	NO	NO	NO	no	NO	.	.	Normal	Normal
1259	84	F	NO	NO	NO	Yes	NO	Yes	CHF	CDK 1	NO	NO	NO	NO	No	NO	NO	.	NO	No	NO	NO	NO	No	NO	.	NO	.	Yes	2076-12-14		NO		NO	0.0992	.	NO	.	NO	.	NO	NO	NO	no	Yes	.	.	Normal	Normal
1260	65	M	Yes	Yes	Yes	NO	Yes	NO	No	CDK 1	NO	NO	NO	NO	No	Yes	NO	.	NO	No	NO	NO	NO	No	NO	.	NO	.	Yes	2076-01-22	Paroxysmal	NO		NO	0.09559	.	NO	.	NO	.	Yes	NO	NO	no	NO	.	.	Normal	Normal
1261	79	F	Yes	Yes	Yes	NO	NO	Yes	CHF	CDK 2	NO	NO	NO	NO	No	NO	NO	.	NO	No	NO	NO	Yes	Yes	NO	.	NO	.	Yes	2076-10-07		NO		Yes	1.1182	2076-11-09	Yes	2076-11-09	NO	.	NO	NO	NO	no	NO	.	.	Normal	Normal
1262	85	M	Yes	Yes	Yes	NO	NO	Yes	IHD	CDK 4 or above	NO	NO	NO	NO	No	Yes	NO	43183	NO	No	NO	Yes	Yes	Yes	NO	.	NO	.	Yes	2077-09-08		NO		NO	0.14518	.	NO	.	NO	.	NO	NO	NO	no	Yes	.	.	Normal	Normal
1263	56	M	Yes	NO	NO	Yes	Yes	Yes	IHD	CDK 2	NO	NO	NO	NO	No	NO	NO	.	NO	No	NO	Yes	Yes	Yes	NO	.	NO	.	Yes	2076-12-12	Paroxysmal	NO		NO	0.09545	.	NO	.	Yes	2077-01-30	Yes	Yes	NO	no	NO	.	.	Normal	Normal
1266	59	F	Yes	Yes	NO	NO	NO	NO	No	CDK 3	NO	NO	NO	NO	No	NO	NO	.	NO	No	NO	Yes	Yes	Yes	NO	.	NO	.	Yes	2077-02-07		NO		NO	0.1065	.	NO	.	NO	.	NO	NO	NO	no	NO	.	.	Normal	Normal
1267	64	F	Yes	Yes	NO	NO	NO	NO	No	CDK 2	NO	NO	NO	NO	No	NO	NO	.	NO	No	NO	NO	Yes	Yes	NO	.	NO	.	Yes	2077-09-21		NO		NO	0.08796	.	NO	.	NO	.	Yes	NO	NO	no	NO	.	.	Normal	Normal
1268	48	M	Yes	Yes	Yes	NO	NO	NO	No	CDK 2	NO	NO	NO	NO	No	NO	NO	.	NO	No	NO	NO	Yes	Yes	NO	.	NO	.	Yes	2078-06-09		NO		NO	0.01716	.	NO	.	Yes	2078-07-03	NO	NO	NO	no	NO	.	.	Normal	Normal
1269	73	M	Yes	Yes	Yes	NO	NO	NO	No	CDK 2	NO	NO	NO	NO	No	NO	NO	.	NO	No	NO	NO	Yes	Yes	NO	.	NO	.	Yes	2078-12-25	Paroxysmal	NO		NO	0.17655	.	NO	.	NO	.	Yes	NO	NO	no	NO	.	.	Normal	Normal
1270	62	M	NO	Yes	NO	NO	NO	Yes	AORTIS STENOSIS	CDK 1	NO	NO	NO	NO	No	NO	NO	.	NO	No	NO	NO	Yes	Yes	NO	.	NO	.	Yes	2078-01-08		NO		NO	0.15641	.	NO	.	NO	.	Yes	NO	NO	no	NO	.	.	Normal	Normal
1271	90	M	Yes	Yes	Yes	NO	NO	Yes	IHD	CDK 2	NO	NO	NO	NO	No	NO	NO	.	NO	No	NO	NO	NO	No	NO	.	NO	.	Yes	2077-07-14	Paroxysmal	NO		NO	0.15194	.	NO	.	NO	.	NO	NO	NO	no	NO	.	.	Normal	Normal
1272	58	M	NO	Yes	NO	Yes	NO	Yes	CHF, CARDIOMYOPATHY	CDK 2	NO	NO	NO	NO	No	NO	NO	.	NO	No	NO	Yes	NO	No	NO	.	NO	.	Yes	2077-05-18		NO		NO	0.18338	.	NO	.	NO	.	Yes	NO	NO	no	NO	.	.	Normal	Normal
1273	66	M	Yes	Yes	NO	NO	Yes	NO	No	CDK 2	NO	NO	NO	NO	No	NO	NO	.	NO	No	NO	NO	Yes	Yes	Yes	2076-04-20	NO	.	Yes	2076-11-02	Paroxysmal	NO		NO	0.1371	.	NO	.	NO	.	NO	NO	NO	no	NO	.	.	Normal	Normal
1274	52	F	Yes	Yes	NO	NO	NO	NO	No	CDK 2	NO	NO	NO	NO	No	NO	NO	.	NO	No	NO	Yes	Yes	Yes	Yes	2076-05-16	NO	.	Yes	2076-10-10		NO		NO	0.12167	.	NO	.	NO	.	Yes	NO	NO	no	NO	.	.	Normal	Normal
1275	72	F	Yes	Yes	Yes	NO	Yes	NO	No	CDK 2	NO	NO	NO	NO	No	NO	NO	.	NO	No	NO	NO	Yes	Yes	NO	.	NO	.	Yes	2076-10-19	Persistent	NO		NO	0.1488	.	NO	.	NO	.	Yes	Yes	NO	no	NO	.	.	Normal	Normal
1276	79	M	Yes	Yes	NO	NO	Yes	NO	No	CDK 1	NO	NO	NO	NO	No	NO	NO	.	NO	No	NO	NO	NO	No	NO	.	NO	.	Yes	2078-06-04	Paroxysmal	NO		NO	0.11003	.	NO	.	NO	.	NO	Yes	NO		NO	.	.	Normal	Normal
1277	96	F	Yes	Yes	Yes	NO	NO	NO	No	CDK 1	NO	NO	NO	NO	No	NO	NO	.	NO	No	NO	NO	Yes	Yes	Yes	2077-03-09	NO	.	NO	.		NO		NO	0.18408	.	NO	.	NO	.	NO	NO	NO		NO	.	.	Normal	Normal
1278	58	F	NO	Yes	Yes	NO	NO	NO	No	CDK 1	NO	NO	NO	NO	No	NO	NO	.	NO	No	NO	NO	Yes	Yes	Yes	2076-02-05	Yes	2075-10-02	Yes	2076-09-20		NO		NO	0.09246	.	NO	.	NO	.	NO	NO	NO		NO	.	.	Normal	Normal
1279	65	F	NO	Yes	Yes	NO	NO	NO	No	CDK 1	NO	NO	NO	NO	No	NO	NO	.	NO	No	NO	NO	Yes	Yes	NO	.	NO	.	Yes	2076-12-20	Persistent	NO		NO	0.0041	.	NO	.	NO	.	NO	NO	NO		NO	.	.	Normal	Normal
1280	82	F	Yes	Yes	Yes	NO	NO	NO	No	CDK 1	NO	NO	NO	NO	No	NO	NO	.	NO	No	NO	Yes	Yes	Yes	NO	.	NO	.	Yes	2078-04-11		NO		NO	0.04274	.	NO	.	NO	.	NO	NO	NO		NO	.	.	Normal	Normal
1281	73	M	Yes	Yes	Yes	NO	NO	NO	No	CDK 1	NO	NO	NO	NO	No	NO	NO	.	NO	No	NO	NO	Yes	Yes	NO	.	NO	.	Yes	2076-12-19	Paroxysmal	NO		NO	0.15058	.	NO	.	NO	.	NO	NO	NO		NO	.	.	Normal	Normal
1282	69	M	Yes	Yes	NO	NO	NO	NO	No	CDK 3	NO	NO	NO	NO	No	NO	NO	.	NO	No	NO	NO	NO	No	Yes	2076-12-09	NO	.	Yes	2076-12-16		NO		NO	0.17605	.	NO	.	NO	.	NO	NO	NO		NO	.	.	Normal	Normal
1283	76	F	NO	Yes	Yes	NO	NO	NO	No	CDK 3	NO	NO	NO	NO	No	NO	NO	.	NO	No	NO	NO	NO	No	NO	.	NO	.	Yes	2076-07-29	Paroxysmal	NO		NO	0.15935	.	NO	.	NO	.	NO	NO	NO		NO	.	.	Normal	Normal
1284	75	F	NO	Yes	NO	Yes	NO	NO	No	CDK 1	NO	NO	NO	NO	No	NO	NO	.	NO	No	NO	NO	Yes	Yes	NO	.	NO	.	Yes	2078-03-23		NO		NO	0.13227	.	NO	.	NO	.	NO	NO	NO		NO	.	.	Normal	Normal
1285	88	F	NO	Yes	NO	Yes	NO	NO	No	CDK 1	NO	NO	NO	NO	No	NO	NO	.	NO	No	NO	NO	Yes	Yes	NO	.	Yes	2076-08-08	Yes	2077-07-27		NO		NO	0.19548	.	NO	.	NO	.	Yes	NO	NO		NO	.	.	Normal	Normal
1286	62	F	NO	Yes	NO	NO	Yes	NO	No	CDK 1	NO	NO	NO	NO	No	Yes	NO	.	NO	No	NO	NO	NO	No	Yes	2076-04-12	NO	.	Yes	2076-11-28	Paroxysmal	NO		NO	0.1137	.	NO	.	NO	.	Yes	NO	NO		NO	.	.	Normal	Normal
1287	49	M	NO	NO	NO	Yes	NO	NO	No	CDK 1	NO	NO	NO	NO	No	NO	NO	.	NO	No	NO	NO	NO	No	NO	.	NO	.	Yes	2077-08-13	Persistent	NO		NO	0.01725	.	NO	.	NO	.	NO	NO	NO		NO	.	.	Normal	Normal
1288	64	F	NO	Yes	NO	NO	NO	Yes	not specified	CDK 1	NO	NO	NO	NO	No	NO	NO	.	NO	No	NO	NO	Yes	Yes	NO	.	NO	.	Yes	2077-01-24	Paroxysmal	NO		NO	0.06461	.	NO	.	NO	.	NO	NO	NO		NO	.	.	Normal	Normal
1289	51	M	Yes	Yes	Yes	NO	NO	NO	No	CDK 1	NO	NO	NO	NO	No	NO	NO	.	NO	No	NO	NO	NO	No	NO	.	NO	.	Yes	2076-10-14		NO		NO	0.01259	.	NO	.	NO	.	Yes	NO	NO		NO	.	.	Normal	Normal
1290	76	F	Yes	Yes	NO	Yes	NO	NO	No	CDK 1	NO	NO	NO	NO	No	NO	NO	.	NO	No	NO	NO	NO	No	NO	.	NO	.	Yes	2077-03-21		NO		NO	0.05723	.	NO	.	NO	.	NO	NO	NO		NO	.	.	Normal	Normal
1291	74	M	Yes	Yes	NO	NO	Yes	NO	No	CDK 1	NO	NO	NO	NO	No	NO	NO	.	NO	No	NO	NO	NO	No	NO	.	NO	.	Yes	2077-11-13		NO		NO	0.09112	.	NO	.	NO	.	NO	NO	NO		NO	.	.	Normal	Normal
1292	36	F	NO	Yes	NO	NO	NO	NO	No	CDK 1	NO	NO	NO	NO	No	NO	NO	.	NO	No	NO	Yes	Yes	Yes	NO	.	NO	.	Yes	2076-09-01	Paroxysmal	NO		NO	0.03711	.	NO	.	NO	.	NO	NO	NO		NO	.	.	Normal	Normal
1293	72	M	Yes	Yes	NO	Yes	Yes	NO	No	CDK 1	NO	NO	NO	NO	No	NO	NO	.	NO	No	NO	NO	NO	No	Yes	2076-06-14	NO	.	Yes	2077-01-24	Paroxysmal	NO		NO	0.01305	.	NO	.	NO	.	NO	NO	NO		NO	.	.	Normal	Normal
1294	78	M	Yes	Yes	Yes	NO	NO	NO	No	CDK 1	Yes	Yes	NO	NO	No	NO	NO	.	NO	No	NO	NO	Yes	Yes	NO	.	NO	.	Yes	2078-04-24		NO		NO	0.09351	.	NO	.	NO	.	NO	NO	NO		NO	.	.	Normal	Normal
1295	92	M	Yes	Yes	Yes	NO	NO	NO	No	CDK 3	NO	NO	NO	NO	No	NO	NO	.	NO	No	NO	NO	Yes	Yes	NO	.	NO	.	Yes	2077-08-14		NO		NO	0.13628	.	NO	.	NO	.	Yes	NO	NO		NO	.	.	Normal	Normal
1296	78	F	Yes	Yes	Yes	NO	Yes	NO	No	CDK 3	NO	NO	NO	NO	No	NO	NO	.	NO	No	NO	NO	Yes	Yes	NO	.	NO	.	Yes	2078-03-20	Others	NO		NO	0.06937	.	NO	.	Yes	2078-05-24	NO	NO	NO		Yes	.	.	Normal	Normal
1297	78	M	Yes	Yes	Yes	NO	Yes	NO	No	CDK 3	NO	NO	NO	NO	No	NO	NO	.	NO	No	NO	Yes	NO	No	NO	.	NO	.	Yes	2078-03-28		NO		Yes	1.11967	2078-07-06	NO	.	Yes	2078-07-06	Yes	NO	NO		NO	.	.	Normal	Normal
1298	74	F	Yes	Yes	Yes	NO	Yes	Yes	MR mild	CDK 3	NO	NO	NO	NO	No	NO	NO	.	NO	No	NO	Yes	Yes	Yes	NO	.	NO	.	Yes	2077-08-04		NO		NO	0.00772	.	NO	.	NO	.	NO	NO	NO		Yes	.	.	Normal	Normal
1299	60	F	Yes	Yes	Yes	NO	NO	Yes	MR severe	CDK 1	NO	NO	NO	NO	No	NO	NO	.	NO	No	NO	NO	Yes	Yes	NO	.	NO	.	Yes	2077-03-10	Paroxysmal	NO		NO	0.09533	.	NO	.	NO	.	Yes	NO	NO		NO	.	.	Normal	Normal
1300	70	F	Yes	Yes	Yes	NO	NO	NO	No	CDK 1	NO	NO	NO	NO	No	NO	NO	.	NO	No	NO	NO	Yes	Yes	Yes	2076-04-22	NO	.	Yes	2077-01-18	Others	NO		NO	0.08565	.	NO	.	NO	.	NO	NO	NO		NO	.	.	Normal	Normal
1301	79	M	Yes	Yes	Yes	NO	NO	NO	No	CDK 1	NO	NO	NO	NO	No	NO	NO	.	NO	No	NO	NO	Yes	Yes	Yes	2076-05-03	NO	.	Yes	2077-01-25	Paroxysmal	NO		NO	0.15081	.	NO	.	NO	.	NO	NO	NO		NO	.	.	Normal	Normal
1303	63	F	NO	NO	Yes	NO	NO	Yes	Familial hypertrophic cardiomyopathy	CDK 3	NO	NO	NO	NO	No	NO	NO	.	NO	No	NO	NO	Yes	Yes	NO	.	NO	.	Yes	2076-12-02	Others	NO		NO	0.05388	.	NO	.	NO	.	NO	NO	NO		NO	.	.	Normal	Normal
1305	67	F	Yes	Yes	Yes	NO	NO	NO	No	CDK 1	NO	NO	NO	NO	No	NO	NO	.	NO	No	NO	NO	Yes	Yes	NO	.	NO	.	Yes	2077-01-09		NO		NO	0.1251	.	NO	.	NO	.	NO	NO	NO		NO	.	.	Normal	Normal
1306	60	M	Yes	Yes	NO	NO	Yes	NO	No	CDK 1	NO	NO	NO	NO	No	Yes	NO	.	NO	No	NO	NO	Yes	Yes	NO	.	NO	.	Yes	2077-03-05		NO		Yes	1.18687	2079-03-16	NO	.	NO	.	Yes	NO	NO		NO	.	.	Normal	Normal
1307	75	F	Yes	Yes	Yes	NO	NO	NO	No	CDK 1	Yes	Yes	NO	NO	No	NO	NO	.	NO	No	NO	NO	Yes	Yes	NO	.	NO	.	Yes	2076-10-10		NO		NO	0.17138	.	NO	.	Yes	2076-12-11	NO	NO	NO		Yes	.	.	Normal	Normal
1308	77	F	Yes	Yes	Yes	NO	NO	NO	No	CDK 1	NO	NO	NO	NO	No	NO	NO	.	NO	No	NO	NO	Yes	Yes	NO	.	NO	.	Yes	2077-01-03	Persistent	NO		NO	0.05831	.	NO	.	NO	.	NO	NO	NO		NO	.	.	Normal	Normal
1309	63	M	Yes	Yes	NO	Yes	Yes	NO	No	CDK 4 or above	NO	NO	NO	NO	No	NO	NO	.	NO	No	NO	NO	Yes	Yes	NO	.	NO	.	Yes	2078-01-30		NO		NO	0.18481	.	NO	.	NO	.	NO	NO	NO		NO	.	.	Normal	Normal
1310	55	F	Yes	Yes	NO	NO	NO	NO	No	CDK 3	NO	NO	NO	NO	No	NO	NO	.	NO	No	NO	NO	NO	No	NO	.	NO	.	Yes	2076-10-07		NO		NO	0.03479	.	NO	.	NO	.	NO	NO	NO		Yes	.	.	Normal	Normal
1311	66	M	Yes	Yes	Yes	NO	Yes	NO	No	CDK 1	NO	NO	NO	NO	No	NO	NO	.	NO	No	NO	NO	NO	No	NO	.	NO	.	Yes	2077-01-10	Paroxysmal	NO		NO	0.07121	.	NO	.	NO	.	NO	NO	NO		NO	.	.	Normal	Normal
1312	85	M	Yes	Yes	NO	Yes	Yes	NO	No	CDK 1	NO	NO	NO	NO	No	Yes	NO	.	NO	No	NO	NO	Yes	Yes	NO	.	NO	.	Yes	2077-10-26		NO		NO	0.18352	.	NO	.	NO	.	NO	Yes	NO		NO	.	.	Normal	Normal
1313	85	F	Yes	Yes	Yes	NO	NO	NO	No	CDK 1	NO	NO	NO	NO	No	NO	NO	.	NO	No	NO	NO	Yes	Yes	NO	.	NO	.	Yes	2077-11-10		NO		NO	0.14961	.	NO	.	NO	.	Yes	NO	NO		NO	.	.	Normal	Normal
1314	77	M	Yes	Yes	NO	NO	NO	NO	No	CDK 1	NO	NO	NO	NO	No	NO	NO	.	NO	No	NO	NO	Yes	Yes	NO	.	NO	.	Yes	2077-07-18	Paroxysmal	NO		NO	0.15505	.	NO	.	NO	.	NO	NO	NO		NO	.	.	Normal	Normal
1315	45	F	Yes	NO	NO	NO	NO	NO	No	CDK 1	NO	NO	NO	NO	No	NO	NO	.	NO	No	NO	Yes	Yes	Yes	NO	.	NO	.	Yes	2077-01-11		NO		NO	0.09195	.	NO	.	NO	.	NO	NO	NO		NO	.	.	Normal	Normal
1316	85	F	Yes	NO	Yes	NO	Yes	NO	No	CDK 1	NO	NO	NO	NO	No	Yes	Yes	43492	NO	No	NO	Yes	Yes	Yes	NO	.	NO	.	Yes	2077-01-05		NO		NO	0.03519	.	NO	.	NO	.	NO	NO	NO		NO	.	.	Normal	Normal
1317	85	F	Yes	Yes	Yes	NO	Yes	NO	No	CDK 1	NO	NO	NO	NO	No	NO	NO	.	NO	No	NO	NO	NO	No	NO	.	NO	.	Yes	2077-03-26		NO		NO	0.02477	.	NO	.	NO	.	NO	NO	NO		NO	.	.	Normal	Normal
1318	73	M	Yes	Yes	NO	NO	NO	NO	No	CDK 1	NO	Yes	NO	NO	No	Yes	NO	.	NO	No	NO	NO	NO	No	NO	.	NO	.	Yes	2077-09-16		NO		NO	0.07709	.	NO	.	NO	.	Yes	NO	NO		NO	.	.	Normal	Normal
1319	43	M	NO	Yes	Yes	NO	NO	NO	No	CDK 3	NO	NO	NO	NO	No	NO	NO	.	NO	No	NO	NO	NO	No	NO	.	NO	.	Yes	2076-10-16	Paroxysmal	NO		NO	0.09209	.	NO	.	NO	.	NO	NO	NO		Yes	.	.	.	.
1320	66	F	Yes	Yes	NO	NO	Yes	NO	No	CDK 4 or above	NO	Yes	NO	NO	No	NO	NO	.	NO	No	NO	Yes	Yes	Yes	NO	.	NO	.	Yes	2077-08-17	Others	NO		NO	0.19602	.	NO	.	NO	.	Yes	NO	NO		NO	.	.	Abnormal	Normal
1321	67	F	Yes	Yes	NO	NO	NO	NO	No	CDK 1	NO	NO	NO	NO	No	NO	NO	.	NO	No	NO	NO	Yes	Yes	NO	.	NO	.	Yes	2078-04-26		NO		NO	0.07405	.	NO	.	NO	.	NO	NO	NO		NO	.	.	Normal	Normal
1322	68	F	NO	Yes	Yes	NO	NO	NO	No	CDK 3	NO	NO	NO	NO	No	NO	NO	.	NO	No	NO	Yes	Yes	Yes	NO	.	NO	.	Yes	2076-11-02	Persistent	NO		NO	0.01591	.	NO	.	NO	.	Yes	NO	NO		NO	.	.	Normal	Normal
1323	73	F	Yes	Yes	Yes	NO	NO	NO	No	CDK 1	NO	NO	NO	NO	No	NO	NO	.	NO	No	NO	NO	Yes	Yes	NO	.	NO	.	Yes	2077-02-27		NO		NO	0.17793	.	NO	.	Yes	2077-06-14	Yes	NO	NO		NO	.	.	Normal	Normal
1324	95	F	Yes	Yes	NO	Yes	Yes	NO	No	CDK 3	NO	NO	NO	NO	No	NO	NO	.	NO	No	NO	NO	Yes	Yes	NO	.	NO	.	Yes	2077-11-29	Paroxysmal	NO		NO	0.05444	.	NO	.	NO	.	Yes	NO	NO		NO	.	.	Normal	Normal
1325	62	M	Yes	Yes	NO	NO	NO	NO	No	CDK 1	NO	NO	NO	NO	No	NO	NO	.	NO	No	NO	NO	Yes	Yes	NO	.	NO	.	Yes	2078-10-07		NO		NO	0.0178	.	NO	.	NO	.	NO	NO	NO		Yes	.	.	Normal	Normal
1326	66	F	Yes	Yes	NO	Yes	Yes	NO	No	CDK 1	NO	NO	NO	NO	No	Yes	NO	.	NO	No	NO	NO	NO	No	NO	.	NO	.	Yes	2077-11-22		NO		NO	0.07644	.	NO	.	NO	.	Yes	NO	NO		Yes	.	.	Normal	Normal
1327	45	M	Yes	Yes	Yes	NO	NO	Yes	SVT, dilated cardiomyopathy	CDK 1	NO	NO	NO	NO	No	NO	NO	.	NO	No	NO	Yes	NO	No	NO	.	NO	.	Yes	2077-11-16		NO		NO	0.03885	.	NO	.	NO	.	NO	NO	NO		NO	.	.	Normal	Normal
1328	72	M	Yes	Yes	Yes	NO	NO	NO	No	CDK 1	NO	NO	NO	NO	No	Yes	NO	.	NO	No	NO	NO	Yes	Yes	NO	.	NO	.	Yes	2078-07-10		NO		NO	0.17604	.	NO	.	Yes	2078-08-11	NO	NO	NO		NO	.	.	Normal	Normal
1329	87	F	Yes	Yes	NO	Yes	NO	NO	No	CDK 3	NO	NO	NO	NO	No	Yes	NO	.	NO	No	NO	Yes	Yes	Yes	NO	.	NO	.	Yes	2076-10-24		NO		NO	0.00381	.	NO	.	NO	.	NO	NO	NO		NO	.	.	Normal	Normal
1330	61	M	NO	Yes	NO	Yes	Yes	NO	No	CDK 4 or above	NO	NO	NO	NO	No	NO	NO	.	NO	No	NO	NO	Yes	Yes	NO	.	NO	.	Yes	2078-02-07		NO		NO	0.14497	.	NO	.	NO	.	Yes	NO	NO		NO	.	.	Normal	Normal
1331	75	F	Yes	Yes	NO	NO	Yes	Yes	NSTEMI, CABG	CDK 1	NO	NO	NO	NO	No	NO	NO	.	NO	No	NO	NO	NO	No	NO	.	NO	.	Yes	2076-10-07		NO		NO	0.11392	.	NO	.	NO	.	Yes	NO	NO		NO	.	.	Normal	Normal
1332	78	M	Yes	Yes	Yes	NO	NO	NO	No	CDK 1	NO	NO	NO	NO	No	Yes	NO	43023	NO	No	NO	NO	Yes	Yes	NO	.	NO	.	Yes	2077-10-16		NO		NO	0.04112	.	NO	.	NO	.	NO	NO	NO		Yes	.	.	Normal	Normal
1333	56	F	Yes	Yes	NO	Yes	NO	Yes	peripartum cardiomyopathy	CDK 1	NO	NO	NO	NO	No	NO	NO	.	NO	No	NO	NO	NO	No	NO	.	NO	.	Yes	2076-11-22		NO		NO	0.16767	.	NO	.	NO	.	NO	NO	NO		NO	.	.	Normal	Normal
1334	85	M	NO	NO	NO	Yes	NO	NO	No	CDK 3	NO	NO	NO	NO	No	NO	NO	.	NO	No	NO	NO	Yes	Yes	NO	.	NO	.	Yes	2078-04-28		NO		NO	0.07603	.	NO	.	NO	.	NO	NO	NO		NO	.	.	Normal	Normal
1335	76	F	Yes	Yes	Yes	NO	Yes	NO	No	CDK 1	NO	NO	NO	NO	No	NO	NO	.	NO	No	NO	NO	Yes	Yes	Yes	2076-07-29	NO	.	Yes	2076-10-17		NO		NO	0.03054	.	NO	.	NO	.	Yes	NO	NO		NO	.	.	Normal	Normal
1336	75	M	Yes	Yes	Yes	NO	NO	NO	No	CDK 1	NO	NO	NO	NO	No	Yes	NO	.	NO	No	NO	NO	Yes	Yes	Yes	2076-04-08	NO	.	Yes	2076-10-10		NO		NO	0.0441	.	NO	.	NO	.	NO	NO	NO		NO	.	.	Normal	Normal
1337	79	M	Yes	Yes	NO	NO	Yes	NO	No	CDK 3	NO	NO	NO	NO	No	NO	NO	.	NO	No	NO	Yes	NO	No	NO	.	NO	.	Yes	2077-03-23		NO		NO	0.17612	.	NO	.	NO	.	NO	NO	NO		NO	.	.	Normal	Normal
1338	58	M	Yes	Yes	NO	Yes	NO	Yes	stage c HF, post AICD impl	CDK 4 or above	NO	NO	NO	NO	No	NO	NO	.	NO	No	NO	NO	Yes	Yes	NO	.	NO	.	Yes	2078-03-06	Paroxysmal	Yes	and flutter	NO	0.12861	.	NO	.	NO	.	NO	NO	NO		NO	.	.	Normal	Normal
1339	77	M	Yes	Yes	NO	Yes	Yes	NO	No	CDK 3	NO	NO	NO	NO	No	NO	NO	.	NO	No	NO	NO	Yes	Yes	NO	.	NO	.	Yes	2077-07-01		NO		NO	0.01935	.	NO	.	.	.	Yes	NO	NO		NO	.	.	Normal	Normal
1340	63	F	NO	Yes	NO	NO	NO	Yes	Aortic stenosis	CDK 1	NO	NO	NO	NO	No	NO	NO	.	NO	No	NO	NO	NO	No	NO	.	NO	.	Yes	2076-09-08	Others	Yes	and flutter	NO	0.12955	.	NO	.	NO	.	NO	Yes	NO		NO	.	.	Normal	Normal
1341	75	F	NO	Yes	NO	NO	Yes	NO	No	CDK 2	NO	NO	NO	NO	No	NO	NO	.	NO	No	NO	NO	NO	No	NO	.	NO	.	Yes	2078-03-15		NO		NO	0.08796	.	NO	.	NO	.	NO	NO	NO		NO	.	.	Normal	Normal
1342	80	M	Yes	Yes	NO	NO	Yes	NO	No	CDK 3	NO	NO	NO	NO	No	NO	NO	.	NO	No	NO	NO	Yes	Yes	NO	.	NO	.	Yes	2076-11-04	Persistent	NO		NO	0.13342	.	NO	.	NO	.	NO	NO	NO		NO	.	.	Normal	Normal
1343	58	F	Yes	Yes	NO	NO	NO	Yes	Aortic aneurysm	CDK 2	NO	NO	NO	NO	No	NO	NO	.	NO	No	NO	NO	Yes	Yes	NO	.	NO	.	Yes	2077-04-24		NO		NO	0.10984	.	NO	.	NO	.	Yes	NO	NO		NO	.	.	Normal	Normal
1344	73	F	NO	Yes	Yes	NO	NO	NO	No	CDK 1	NO	NO	NO	NO	No	NO	NO	.	NO	No	NO	Yes	NO	No	Yes	2078-01-04	NO	.	NO	.	Persistent	NO		NO	0.08245	.	NO	.	NO	.	NO	NO	NO		NO	.	.	Normal	Normal
1345	72	F	Yes	Yes	NO	NO	Yes	NO	No	CDK 1	NO	NO	NO	NO	No	NO	NO	.	NO	No	NO	NO	NO	No	Yes	2076-06-29	NO	.	Yes	2076-10-24	Others	Yes	and flutter	NO	0.13344	.	NO	.	NO	.	NO	NO	NO		NO	.	.	Normal	Normal
1346	83	F	Yes	Yes	Yes	NO	NO	NO	No	CDK 3	NO	NO	NO	NO	No	Yes	Yes	.	NO	No	NO	NO	NO	No	NO	.	NO	.	Yes	2077-11-29	Paroxysmal	NO		NO	0.15588	.	NO	.	NO	.	NO	Yes	NO		NO	.	.	Normal	Normal
1347	65	M	Yes	Yes	NO	Yes	Yes	Yes	cardiac cirrhosis, ischemic cardiomyopathy	CDK 3	NO	NO	NO	Yes	congestive hepatopathy	NO	NO	.	NO	No	NO	NO	NO	No	NO	.	NO	.	Yes	2077-03-03		NO		NO	0.17783	.	NO	.	NO	.	Yes	NO	NO		NO	.	.	Normal	Normal
1348	64	M	Yes	Yes	NO	Yes	NO	Yes	dilated cardiomyopathy	CDK 1	NO	NO	NO	NO	No	NO	NO	.	NO	No	NO	NO	NO	No	NO	.	NO	.	Yes	2078-02-19		NO		NO	0.15944	.	NO	.	NO	.	Yes	NO	NO		NO	.	.	Normal	Normal
1349	79	M	Yes	Yes	Yes	NO	NO	NO	No	CDK 3	NO	NO	NO	NO	No	NO	NO	.	NO	No	NO	NO	Yes	Yes	NO	.	NO	.	Yes	2077-06-15		NO		NO	0.11161	.	NO	.	NO	.	NO	NO	NO		NO	.	.	Normal	Normal
1350	82	F	NO	Yes	NO	NO	NO	Yes	AF_MR_DHF_TR Rheumatic	CDK 2	NO	Yes	NO	NO	No	NO	NO	.	NO	No	NO	Yes	Yes	Yes	NO	.	NO	.	Yes	2077-07-04	Others	Yes	N/A	NO	0.04522	.	NO	.	NO	.	NO	NO	NO	N/A	NO	.	.	Normal	Normal
1351	77	F	NO	Yes	NO	NO	Yes	Yes	AF_MI_3VD_IHD	CDK 3	NO	NO	NO	NO	No	NO	NO	.	NO	No	NO	NO	Yes	Yes	NO	.	NO	.	Yes	2076-11-18	Others	Yes	Rapid	NO	0.00916	.	NO	.	NO	.	Yes	NO	Yes	Ticagrelor	NO	.	.	Abnormal	Abnormal
1352	77	M	Yes	Yes	NO	NO	NO	Yes	AF_IHD	CDK 1	NO	NO	NO	NO	No	Yes	NO	42788	NO	No	NO	NO	NO	No	NO	.	NO	.	Yes	2077-04-19	Others	Yes	N/A	NO	0.14797	.	NO	.	NO	.	NO	NO	NO	N/A	NO	.	.	.	.
1353	74	F	Yes	Yes	NO	NO	NO	Yes	AF	CDK 2	NO	NO	NO	NO	No	NO	NO	.	NO	No	NO	NO	Yes	Yes	NO	.	NO	.	Yes	2077-02-21	Others	Yes	Fast	NO	0.12959	.	NO	.	NO	.	NO	NO	NO	N/A	Yes	.	.	Normal	.
1354	68	F	Yes	Yes	NO	NO	NO	Yes	AF_DHF_Non ICM	CDK 2	NO	NO	NO	NO	No	NO	NO	.	NO	No	NO	NO	Yes	Yes	NO	.	NO	.	Yes	2077-11-14	Others	Yes	N/A	NO	0.00549	.	NO	.	NO	.	NO	NO	NO	N/A	NO	.	.	Normal	Normal
1355	73	F	Yes	Yes	NO	NO	Yes	Yes	AF_CHF	CDK 2	NO	NO	NO	NO	No	NO	NO	.	NO	No	NO	NO	Yes	Yes	NO	.	NO	.	Yes	2078-04-10	Others	Yes	FVR	NO	0.09778	.	NO	.	NO	.	NO	NO	NO	N/A	Yes	.	.	Abnormal	Abnormal
1356	67	F	Yes	Yes	NO	NO	NO	Yes	AF_MR_Dilated LA	CDK 2	NO	NO	NO	NO	No	NO	NO	.	NO	No	NO	Yes	Yes	Yes	NO	.	NO	.	Yes	2077-11-02	Others	Yes	N/A	NO	0.12134	.	NO	.	NO	.	NO	NO	NO	N/A	NO	.	.	Normal	Normal
1357	78	F	NO	Yes	NO	NO	NO	Yes	AF_MR	CDK 3	NO	NO	NO	NO	No	NO	NO	.	NO	No	NO	NO	Yes	Yes	NO	.	NO	.	Yes	2077-02-27	Paroxysmal	Yes	N/A	NO	0.04776	.	NO	.	NO	.	NO	NO	NO	N/A	NO	.	.	Normal	Normal
1358	87	M	Yes	Yes	NO	NO	NO	Yes	AF	CDK 2	NO	Yes	NO	NO	No	NO	NO	.	Yes	CVA_Dementia	NO	NO	Yes	Yes	NO	.	NO	.	Yes	2077-09-03	Others	Yes	N/A	NO	0.11527	.	NO	.	Yes	2077-04-19	NO	NO	NO	N/A	Yes	.	.	Normal	Normal
1359	38	F	NO	Yes	NO	NO	NO	Yes	AF_CHF_Arrhythmia_Non-ICM_DCM_MR_Polymorphic VT	CDK 1	NO	NO	NO	NO	No	NO	NO	.	NO	No	NO	NO	Yes	Yes	NO	.	NO	.	Yes	2077-06-27	Paroxysmal	Yes	N/A	NO	0.01939	.	NO	.	NO	.	NO	NO	NO	N/A	NO	.	.	Normal	Normal
1360	96	F	NO	Yes	NO	NO	NO	Yes	AF	CDK 2	NO	NO	NO	NO	No	NO	NO	.	NO	No	NO	NO	Yes	Yes	NO	.	NO	.	Yes	2077-01-25	Others	Yes	RVR	NO	0.01126	.	NO	.	NO	.	NO	NO	NO	N/A	Yes	.	.	Normal	.
1361	97	M	Yes	NO	NO	NO	NO	Yes	AF	CDK 1	NO	NO	NO	NO	No	NO	NO	.	Yes	Left MCA Territory Ischemic Infarction with Hemmorhagic Transformation	NO	NO	NO	No	NO	.	NO	.	Yes	2078-06-30	Persistent	Yes	N/A	NO	0.05437	.	NO	.	Yes	2078-08-18	Yes	NO	NO	N/A	NO	.	.	Normal	Normal
1362	78	M	Yes	Yes	NO	NO	Yes	Yes	Atrial Flutter_IHD_ 3 VD_ DHF_ ICM_ Scarred Myocardium	CDK 2	NO	NO	NO	NO	No	NO	NO	.	NO	No	NO	NO	Yes	Yes	NO	.	NO	.	Yes	2078-02-01	Others	Yes	N/A	NO	0.09309	.	NO	.	Yes	2078-02-22	Yes	NO	NO	N/A	NO	.	.	Normal	Normal
1363	68	M	Yes	Yes	NO	NO	NO	Yes	AF_ HFpEF	CDK 1	NO	NO	NO	NO	No	NO	NO	.	NO	No	NO	NO	NO	No	Yes	2076-08-16	NO	.	Yes	2076-12-27	Paroxysmal	Yes	N/A	NO	0.1874	.	NO	.	NO	.	NO	NO	NO	N/A	NO	.	.	Normal	Normal
1364	52	F	NO	Yes	NO	NO	Yes	Yes	AF_LVF	CDK 3	NO	NO	NO	NO	No	NO	NO	.	NO	No	NO	NO	NO	No	NO	.	NO	.	Yes	2076-12-15	Others	Yes	N/A	NO	0.14708	.	NO	.	NO	.	Yes	NO	NO	N/A	Yes	.	.	Normal	Normal
1365	86	F	Yes	Yes	NO	NO	NO	Yes	AF_ IHD_ DHF	CDK 2	NO	NO	NO	NO	No	NO	NO	.	Yes	Dementia	NO	NO	Yes	Yes	Yes	2076-04-27	NO	.	Yes	2076-04-11	Persistent	Yes	N/A	NO	0.05879	.	NO	.	NO	.	Yes	NO	NO	N/A	NO	.	.	Normal	Normal
1366	70	M	NO	Yes	NO	NO	NO	Yes	AF_CHF_AV Block	CDK 2	NO	NO	NO	NO	No	NO	NO	.	NO	No	NO	NO	Yes	Yes	Yes	2076-07-27	NO	.	Yes	2076-10-20	Paroxysmal	Yes	N/A	NO	0.11055	.	NO	.	NO	.	NO	NO	NO	N/A	.	.	.	Normal	Normal
1367	78	M	Yes	Yes	NO	NO	Yes	Yes	AF_CHF_Cardiomyopathy	CDK 3	NO	NO	NO	NO	No	NO	NO	.	Yes	Epilepsy (CPS)	NO	NO	Yes	Yes	NO	.	NO	.	Yes	2077-05-19	Others	Yes	Permenant	NO	0.04019	.	NO	.	NO	.	NO	NO	NO	N/A	NO	.	.	Normal	.
1368	79	F	NO	Yes	NO	NO	NO	Yes	AF	.	NO	NO	NO	NO	No	NO	NO	.	NO	No	NO	NO	Yes	Yes	Yes	2076-04-01	NO	.	Yes	2076-10-27	Others	Yes	N/A	NO	0.0892	.	NO	.	.	.	NO	NO	NO	N/A	.	.	.	.	.
1369	69	F	NO	Yes	NO	NO	NO	Yes	AF_Severe AS_ MR	CDK 1	NO	NO	NO	NO	No	NO	NO	.	NO	No	NO	NO	Yes	Yes	NO	.	NO	.	Yes	2077-09-29	Others	Yes	Rapid	NO	0.06262	.	NO	.	NO	.	NO	NO	NO	N/A	Yes	.	.	Normal	Normal
1370	53	F	Yes	Yes	NO	NO	NO	Yes	AF_IHD	CDK 2	NO	NO	NO	NO	No	NO	NO	.	NO	No	NO	Yes	NO	No	NO	.	NO	.	Yes	2077-06-19	Others	Yes	RVR	NO	0.15158	.	NO	.	NO	.	Yes	Yes	NO	N/A	Yes	.	.	Normal	Normal
1371	65	M	Yes	Yes	NO	NO	NO	Yes	AF_ Atrial Flutter_ DHF	CDK 4 or above	NO	NO	NO	NO	No	NO	NO	.	Yes	Old Facial Nerve Palsy	NO	NO	Yes	Yes	NO	.	NO	.	Yes	2078-04-29	Others	Yes	N/A	NO	0.01911	.	NO	.	NO	.	Yes	NO	NO	N/A	Yes	.	.	Normal	Normal
1372	66	F	Yes	Yes	NO	NO	NO	Yes	AF_IHD_Cardiomyopathy	CDK 1	NO	NO	NO	NO	No	NO	NO	.	NO	No	NO	NO	NO	No	Yes	2076-10-04	NO	.	Yes	2076-11-21	Persistent	Yes	N/A	NO	0.14591	.	NO	.	NO	.	NO	NO	NO	N/A	NO	.	.	Normal	Normal
1373	78	F	Yes	Yes	NO	NO	Yes	Yes	AF_Accute Coronary Syndrome (Angina)_ Non ST-Elevation MI_AVNRT	CDK 3	NO	NO	NO	NO	No	Yes	NO	43022	NO	No	NO	NO	Yes	Yes	NO	.	NO	.	Yes	2078-11-03	Paroxysmal	Yes	N/A	NO	0.1366	.	Yes	2078-03-06	Yes	2078-05-04	Yes	Yes	NO	N/A	NO	.	.	Abnormal	Abnormal
1374	66	M	Yes	Yes	NO	NO	Yes	Yes	AF_ IHD	CDK 2	NO	NO	NO	NO	No	NO	NO	.	NO	No	NO	NO	Yes	Yes	NO	.	NO	.	Yes	2077-02-01	Others	Yes	N/A	NO	0.04162	.	NO	.	NO	.	Yes	Yes	NO	N/A	NO	.	.	Normal	Normal
1375	79	F	NO	NO	NO	NO	NO	Yes	AF_MR	CDK 2	NO	NO	NO	NO	No	NO	NO	.	NO	No	NO	NO	Yes	Yes	NO	.	NO	.	Yes	2077-06-29	Others	Yes	Controlled Ventecular Response	NO	0.05845	.	NO	.	NO	.	NO	NO	NO	N/A	NO	.	.	Normal	Normal
1376	80	M	Yes	Yes	NO	NO	NO	Yes	AF_DHF_Preserved Ejection Fraction	CDK 4 or above	NO	NO	NO	NO	No	NO	NO	.	NO	No	NO	Yes	Yes	Yes	NO	.	NO	.	Yes	2077-11-14	Others	Yes	N/A	NO	0.00123	.	NO	.	NO	.	NO	NO	NO	N/A	Yes	.	.	Normal	Normal
1377	89	M	Yes	Yes	NO	NO	NO	Yes	AF_HF_IHD	CDK 2	NO	NO	NO	NO	No	NO	NO	.	NO	No	NO	NO	Yes	Yes	NO	.	NO	.	Yes	2077-06-08	Others	Yes	N/A	NO	0.11336	.	NO	.	Yes	2077-08-11	NO	Yes	NO	N/A	NO	.	.	Normal	Normal
1378	81	F	NO	Yes	Yes	NO	NO	Yes	AF_DHF_AS_ MR	CDK 2	NO	NO	NO	NO	No	NO	NO	.	NO	No	NO	NO	Yes	Yes	NO	.	NO	.	Yes	2077-08-06	Others	Yes	With ST-T Changes	NO	0.06527	.	NO	.	NO	.	NO	NO	NO	N/A	NO	.	.	Normal	Normal
1379	54	M	NO	NO	NO	NO	NO	Yes	AF_Apical Hocm	CDK 1	NO	NO	NO	NO	No	NO	NO	.	NO	No	NO	NO	Yes	Yes	NO	.	NO	.	Yes	2076-08-12	Paroxysmal	Yes	N/A	NO	0.10795	.	NO	.	NO	.	NO	NO	NO	N/A	NO	.	.	.	.
1380	83	M	Yes	Yes	NO	NO	Yes	Yes	AF_HF_ICM_3VD	CDK 2	NO	NO	NO	NO	No	NO	NO	.	NO	No	NO	NO	Yes	Yes	NO	.	NO	.	Yes	2077-11-12	Paroxysmal	Yes	N/A	NO	0.04212	.	NO	.	NO	.	Yes	Yes	NO	N/A	NO	.	.	Normal	Normal
1381	54	F	NO	Yes	NO	NO	NO	Yes	AF	CDK 1	NO	NO	NO	NO	No	Yes	NO	42605	Yes	Right Hemiplegia with Diffiuse Hyporeflexia	NO	Yes	Yes	Yes	Yes	2076-10-01	NO	.	Yes	2076-08-11	Paroxysmal	Yes	N/A	NO	0.00447	.	NO	.	NO	.	Yes	Yes	NO	N/A	Yes	.	.	Normal	Normal
1382	71	F	Yes	Yes	NO	NO	NO	Yes	AF_ DCM	CDK 2	NO	NO	NO	NO	No	NO	NO	.	NO	No	NO	NO	Yes	Yes	NO	.	NO	.	Yes	2076-02-11	Others	Yes	Chronic, Permanent	NO	0.05013	.	NO	.	NO	.	NO	NO	NO	N/A	Yes	.	.	Normal	Normal
1383	49	M	NO	Yes	NO	NO	Yes	Yes	AF_ICM_Severe Native Coronary Artery Disease	CDK 2	NO	NO	NO	NO	No	NO	NO	.	NO	No	NO	NO	Yes	Yes	Yes	2076-08-14	NO	.	Yes	2076-09-19	Paroxysmal	Yes	N/A	NO	0.11462	.	NO	.	NO	.	Yes	Yes	NO	N/A	Yes	.	.	Normal	Normal
1384	67	F	Yes	Yes	NO	NO	NO	Yes	AF_CHF_Severe AS_Valvular Heart Disease	CDK 3	NO	NO	NO	NO	No	NO	NO	.	NO	No	NO	NO	Yes	Yes	NO	.	NO	.	Yes	2077-11-29	Others	Yes	Rate Controlled	NO	0.11983	.	NO	.	NO	.	Yes	Yes	NO	N/A	NO	.	.	Normal	Normal
1385	69	M	NO	Yes	NO	NO	NO	Yes	AF	CDK 1	NO	NO	NO	NO	No	NO	NO	.	NO	No	NO	NO	Yes	Yes	Yes	2076-07-20	NO	.	Yes	2077-02-23	Others	Yes	RVR	NO	0.01146	.	NO	.	NO	.	NO	NO	NO	N/A	NO	.	.	Normal	Normal
1386	73	F	Yes	Yes	NO	NO	NO	Yes	AF	CDK 1	NO	NO	NO	NO	No	NO	NO	.	NO	No	NO	NO	Yes	Yes	Yes	2076-10-05	NO	.	Yes	2077-12-16	Paroxysmal	Yes	N/A	NO	0.18039	.	NO	.	NO	.	NO	NO	NO	N/A	NO	.	.	Normal	Normal
1387	76	F	NO	Yes	NO	NO	NO	Yes	AF	CDK 2	NO	NO	NO	NO	No	Yes	NO	42416	NO	No	NO	NO	Yes	Yes	NO	.	NO	.	Yes	2077-12-17	Paroxysmal	Yes	N/A	Yes	1.10356	2077-02-20	NO	.	NO	.	NO	NO	NO	N/A	NO	.	.	Normal	Normal
1388	80	F	Yes	Yes	Yes	NO	NO	Yes	AF & Atrial Flutter	CDK 2	NO	NO	NO	NO	No	NO	NO	.	NO	No	NO	NO	Yes	Yes	NO	.	NO	.	Yes	2076-11-02	Others	Yes	N/A	NO	0.11254	.	NO	.	NO	.	NO	NO	NO	N/A	NO	.	.	Normal	Normal
1389	63	M	Yes	Yes	NO	NO	Yes	Yes	AF_IHD_3VD with sever LV dysfunction	CDK 1	NO	NO	NO	NO	No	NO	NO	.	NO	No	NO	NO	Yes	Yes	NO	.	NO	.	Yes	2076-09-12	Paroxysmal	Yes	N/A	NO	0.0386	.	NO	.	Yes	2076-09-21	Yes	Yes	NO	N/A	Yes	.	.	Normal	Normal
1390	85	F	Yes	Yes	NO	NO	NO	Yes	Atrial Flutter (Valvular)_ (CHB)_MS_Moderate Mitral Annular Calcification_MR	CDK 3	NO	NO	NO	NO	No	NO	NO	.	NO	No	NO	NO	NO	No	NO	.	NO	.	Yes	2076-11-18	Others	Yes	N/A	NO	0.13412	.	NO	.	Yes	2077-02-08	NO	NO	NO	N/A	NO	.	.	Normal	Normal
1391	72	M	NO	Yes	NO	NO	NO	Yes	AF & Atrial Flutter_ Obstructive Hypertrophic Cardiomyopathy	CDK 3	NO	NO	NO	NO	No	NO	NO	.	NO	No	NO	NO	Yes	Yes	Yes	2076-05-11	NO	.	Yes	2076-11-21	Paroxysmal	Yes	N/A	NO	0.01444	.	NO	.	NO	.	NO	NO	NO	N/A	NO	.	.	Abnormal	Normal
1392	76	M	.	.	.	.	.	Yes	AF	CDK 2	.	.	.	NO	No	.	.	.	NO	No	.	.	NO	No	Yes	2076-04-05	NO	.	Yes	2076-11-15	Others	Yes	N/A	NO	0.02502	.	NO	.	NO	.	NO	NO	NO	N/A	.	.	.	.	.
1393	76	M	NO	NO	NO	NO	NO	Yes	AF_ Dilated Non ICM	CDK 3	NO	NO	NO	NO	No	NO	NO	.	NO	No	NO	NO	Yes	Yes	NO	.	NO	.	Yes	2076-09-12	Paroxysmal	Yes	N/A	NO	0.0805	.	NO	.	NO	.	NO	NO	NO	N/A	NO	.	.	Normal	Normal
1394	82	M	NO	Yes	NO	NO	NO	Yes	AF	CDK 1	NO	NO	NO	NO	No	NO	NO	.	NO	No	NO	NO	Yes	Yes	Yes	2076-04-28	NO	.	Yes	2076-12-13	Others	Yes	N/A	Yes	1.1001	2076-12-10	NO	.	NO	.	NO	NO	NO	N/A	NO	.	.	Normal	Normal
1395	82	F	NO	Yes	Yes	NO	NO	Yes	AF_DHF	CDK 3	NO	NO	NO	NO	No	NO	NO	.	NO	No	NO	Yes	Yes	Yes	NO	.	NO	.	Yes	2078-06-28	Others	Yes	Rate controlled initially then fast	NO	0.10145	.	NO	.	NO	.	NO	NO	NO	N/A	NO	.	.	Normal	Normal
1396	67	F	Yes	Yes	NO	NO	Yes	Yes	AF_IHD_DCHF	CDK 3	NO	NO	NO	NO	No	NO	NO	.	NO	No	NO	NO	Yes	Yes	NO	.	NO	.	Yes	2076-12-06	Paroxysmal	Yes	N/A	NO	0.03856	.	NO	.	Yes	2077-01-12	Yes	NO	NO	N/A	NO	.	.	Normal	Normal
1397	65	F	Yes	Yes	Yes	NO	NO	Yes	AF	CDK 2	NO	NO	NO	NO	No	NO	NO	.	NO	No	NO	NO	Yes	Yes	NO	.	NO	.	Yes	2076-12-26	Paroxysmal	Yes	N/A	NO	0.08393	.	NO	.	NO	.	NO	NO	NO	N/A	NO	.	.	Abnormal	Normal
1398	77	F	NO	Yes	NO	NO	NO	Yes	AF_DHF_Mitral Valve Disease_Rheumatic Heart Disease	CDK 3	NO	NO	NO	NO	No	NO	NO	.	Yes	Dementia	NO	Yes	Yes	Yes	NO	.	NO	.	Yes	2077-02-14	Others	Yes	Fast rate initially then controlled	Yes	1.15824	2077-05-23	Yes	2077-05-23	Yes	2077-05-20	NO	Yes	NO	N/A	NO	.	.	Normal	Normal
1399	45	F	NO	NO	NO	NO	NO	Yes	AF_HCM	CDK 1	NO	NO	NO	NO	No	NO	NO	.	NO	No	NO	NO	NO	No	Yes	2076-08-01	NO	.	Yes	2076-11-10	Others	Yes	Permenant	NO	0.17877	.	NO	.	NO	.	NO	NO	NO	N/A	NO	.	.	Normal	Normal
1400	70	F	NO	Yes	NO	NO	Yes	Yes	AF	CDK 2	NO	NO	NO	NO	No	NO	NO	.	NO	No	NO	NO	NO	No	NO	.	NO	.	Yes	2076-12-06	Paroxysmal	Yes	N/A	NO	0.09604	.	NO	.	NO	.	NO	NO	NO	N/A	NO	.	.	.	.
1401	82	M	Yes	Yes	NO	NO	Yes	Yes	AF_DHF_Non ST-Elevation MI	CDK 4 or above	NO	NO	NO	NO	No	NO	NO	.	Yes	CVA	NO	NO	Yes	Yes	NO	.	NO	.	Yes	2078-05-01	Paroxysmal	Yes	N/A	NO	0.08708	.	NO	.	NO	.	Yes	Yes	NO	N/A	NO	.	.	Normal	Normal
1402	91	M	NO	NO	NO	NO	NO	Yes	AF_HFpEF	CDK 4 or above	NO	NO	NO	NO	No	NO	NO	.	NO	No	NO	NO	Yes	Yes	NO	.	NO	.	Yes	2077-05-17	Paroxysmal	Yes	N/A	NO	0.15169	.	NO	.	NO	.	Yes	NO	NO	N/A	NO	.	.	Normal	Normal
1403	60	F	Yes	Yes	NO	NO	NO	Yes	AF	CDK 2	NO	NO	NO	NO	No	NO	NO	.	NO	No	NO	NO	Yes	Yes	Yes	2065-07-06	NO	.	Yes	2077-01-03	Persistent	Yes	N/A	NO	0.03696	.	NO	.	NO	.	NO	NO	NO	N/A	NO	.	.	Normal	Normal
1404	72	F	Yes	Yes	NO	NO	NO	Yes	AF_DHF_Acute Coronary Syndrome (Anterior ST_ Elevation MI)_IHD_LVH	CDK 2	NO	NO	NO	NO	No	NO	NO	.	NO	No	NO	NO	Yes	Yes	NO	.	NO	.	Yes	2077-04-17	Paroxysmal	Yes	N/A	NO	0.11483	.	NO	.	Yes	2077-08-18	Yes	NO	Yes	Ticagrelor	NO	.	.	Normal	Normal
1405	73	M	NO	Yes	NO	NO	NO	Yes	Atrial Flutter_HFrEF_ Non ICM	CDK 3	NO	NO	NO	NO	No	Yes	NO	1997	NO	No	NO	NO	NO	No	NO	.	NO	.	Yes	2077-08-18	Others	Yes	N/A	NO	0.09324	.	NO	.	NO	.	Yes	NO	NO	N/A	Yes	.	.	Normal	Normal
1406	73	M	Yes	Yes	Yes	NO	NO	Yes	AF_IHD_3VD_HF(CMP)_Ischemic Left Ventricular Failure	CDK 2	NO	NO	NO	NO	No	NO	Yes	.	NO	No	NO	Yes	Yes	Yes	Yes	2076-04-15	NO	.	Yes	2076-11-04	Paroxysmal	Yes	N/A	NO	0.09696	.	NO	.	NO	.	NO	Yes	NO	N/A	.	.	.	Normal	Normal
1407	59	F	Yes	Yes	NO	NO	NO	Yes	AF	CDK 2	NO	NO	NO	NO	No	NO	NO	.	NO	No	NO	NO	Yes	Yes	NO	.	NO	.	Yes	2076-09-26	Others	Yes	N/A	NO	0.06796	.	NO	.	NO	.	Yes	NO	NO	N/A	NO	.	.	Normal	Normal
1408	73	F	NO	Yes	NO	NO	NO	Yes	AF	CDK 2	NO	NO	NO	NO	No	Yes	NO	43274	Yes	Right Hemiplegia & facial drop & dysarthria	NO	NO	NO	No	NO	.	NO	.	Yes	2078-07-04	Others	Yes	N/A	NO	0.05861	.	NO	.	NO	.	NO	NO	NO	N/A	Yes	.	.	.	.
1409	42	M	NO	NO	NO	NO	NO	Yes	AF	CDK 1	NO	NO	NO	NO	No	NO	NO	.	NO	No	NO	NO	Yes	Yes	NO	.	NO	.	Yes	2077-05-24	Paroxysmal	Yes	N/A	NO	0.05973	.	NO	.	NO	.	Yes	NO	NO	N/A	NO	.	.	Normal	Normal
1410	49	M	NO	NO	NO	Yes	NO	Yes	AF_HF_MR_Non ICM	CDK 2	NO	NO	NO	NO	No	NO	NO	.	NO	No	NO	NO	Yes	Yes	NO	.	NO	.	Yes	2078-04-11	Paroxysmal	Yes	N/A	Yes	1.16015	2078-04-11	NO	.	NO	.	Yes	NO	NO	N/A	NO	.	.	Normal	Normal
1411	74	M	Yes	Yes	NO	NO	NO	Yes	AF	CDK 1	NO	NO	NO	NO	No	NO	NO	.	NO	No	NO	NO	Yes	Yes	NO	.	NO	.	Yes	2078-02-21	Others	Yes	RVR	NO	0.12319	.	NO	.	NO	.	NO	NO	NO	N/A	NO	.	.	Normal	Normal
1412	78	M	Yes	Yes	NO	NO	NO	Yes	AF & Atrial Flutter_HF	CDK 2	NO	NO	NO	NO	No	NO	NO	.	NO	No	NO	NO	Yes	Yes	NO	.	NO	.	Yes	2078-02-20	Others	Yes	CVR	NO	0.15248	.	NO	.	NO	.	Yes	NO	NO	N/A	Yes	.	.	Normal	Normal
1413	61	M	NO	NO	NO	NO	NO	Yes	AF	CDK 2	NO	NO	NO	NO	No	Yes	NO	42186	NO	No	NO	NO	NO	No	Yes	2076-06-10	NO	.	Yes	2076-06-30	Paroxysmal	Yes	N/A	NO	0.19871	.	NO	.	NO	.	NO	NO	NO	N/A	NO	.	.	Normal	Normal
1414	54	F	Yes	Yes	NO	NO	NO	Yes	AF & Atrial Flutter	CDK 1	NO	NO	NO	NO	No	NO	NO	.	NO	No	NO	Yes	Yes	Yes	NO	.	NO	.	Yes	2076-11-02	Others	Yes	RVR	NO	0.02518	.	NO	.	NO	.	Yes	NO	NO	N/A	Yes	.	.	Normal	Normal
1415	21	M	NO	NO	NO	NO	NO	Yes	Atrial Flutter_ Pulmonary HTN_ MS_MR-DHF	CDK 1	NO	NO	NO	NO	No	NO	NO	.	NO	No	NO	NO	Yes	Yes	NO	.	NO	.	Yes	2077-07-20	Others	Yes	Ventricular Bigeminy	NO	0.10002	.	NO	.	NO	.	NO	NO	NO	N/A	NO	.	.	Normal	Normal
1416	67	F	Yes	Yes	NO	NO	Yes	Yes	AF_Cardiomyopathy	CDK 3	NO	NO	NO	NO	No	NO	NO	.	NO	No	NO	NO	NO	No	NO	.	NO	.	Yes	2077-11-15	Others	Yes	Rate Controlled	NO	0.11275	.	NO	.	NO	.	Yes	Yes	NO	N/A	Yes	.	.	Normal	Normal
1417	65	M	Yes	Yes	NO	NO	NO	Yes	AF	CDK 3	NO	NO	NO	NO	No	NO	NO	.	NO	No	NO	NO	Yes	Yes	Yes	2076-04-27	NO	.	Yes	2076-11-01	Persistent	Yes	N/A	NO	0.11047	.	NO	.	NO	.	NO	NO	NO	N/A	NO	.	.	Normal	Normal
1418	67	F	Yes	Yes	NO	NO	NO	Yes	AF	CDK 2	NO	NO	NO	NO	No	NO	NO	.	NO	No	NO	NO	Yes	Yes	NO	.	NO	.	Yes	2078-04-08	Others	Yes	Fast	NO	0.03679	.	NO	.	Yes	2075-05-21	Yes	NO	NO	N/A	NO	.	.	Normal	Normal
1419	77	F	Yes	Yes	NO	NO	NO	Yes	AF_Mild MR_Mild AS_Mild AR_HFpEF_DHF_CHF	CDK 3	NO	NO	NO	NO	No	NO	NO	.	NO	No	NO	NO	Yes	Yes	NO	.	NO	.	Yes	2077-02-20	Others	Yes	RVR	Yes	1.04287	2077-02-21	NO	.	NO	.	Yes	NO	NO	N/A	NO	.	.	Normal	Normal
1420	65	M	NO	NO	NO	NO	Yes	Yes	AF_CHF_Residual Sever ICM & Severe Systolic Dysfunction_LV Thrombus_Moderate MR_Mild LAD_ previous Cardiac Arrest	CDK 3	NO	NO	NO	NO	No	NO	NO	.	Yes	CVA	NO	NO	Yes	Yes	NO	.	NO	.	Yes	2077-07-21	Paroxysmal	Yes	N/A	Yes	1.07888	2077-08-17	NO	.	Yes	2078-08-19	NO	NO	NO	N/A	NO	.	.	Abnormal	Abnormal
1421	74	F	Yes	Yes	NO	NO	NO	Yes	AF_ICM with Poor Systolic Function_DHF_CHF_Mild LAD Lesion_Mild to Moderate MR	CDK 3	NO	NO	NO	NO	No	NO	NO	.	NO	No	NO	Yes	Yes	Yes	Yes	.	NO	.	Yes	2076-09-02	Persistent	Yes	N/A	Yes	1.08383	2076-10-05	NO	.	Yes	2076-11-10	Yes	Yes	NO	N/A	NO	.	.	Normal	Normal
1422	87	F	NO	Yes	NO	NO	NO	Yes	AF	CDK 2	NO	NO	NO	NO	No	Yes	NO	43214	NO	No	NO	NO	NO	No	NO	.	NO	.	Yes	2077-11-15	Paroxysmal	Yes	RVR	NO	0.15679	.	NO	.	NO	.	Yes	NO	NO	N/A	Yes	.	.	Normal	Normal
1423	57	F	NO	NO	NO	NO	NO	Yes	AF	CDK 2	NO	NO	NO	NO	No	NO	NO	.	NO	No	NO	NO	NO	No	NO	.	NO	.	Yes	2076-10-03	Others	Yes	New Onset Rate not Controlled yet	NO	0.16559	.	NO	.	.	.	NO	NO	NO	N/A	NO	.	.	Normal	Normal
1424	70	F	NO	Yes	NO	NO	NO	Yes	AF & Atrial Flutter	CDK 1	NO	NO	NO	NO	No	NO	NO	.	NO	No	NO	Yes	NO	No	Yes	2078-07-24	NO	.	Yes	2078-07-25	Others	Yes	FVR	NO	0.11779	.	NO	.	Yes	2078-07-26	NO	NO	NO	N/A	NO	.	.	Normal	Normal
1425	76	M	Yes	Yes	NO	NO	NO	Yes	AF	CDK 1	NO	NO	NO	NO	No	NO	NO	.	NO	No	NO	NO	Yes	Yes	NO	.	NO	.	Yes	2078-05-04	Others	Yes	RVR	NO	0.00984	.	NO	.	NO	.	Yes	NO	NO	N/A	NO	.	.	Normal	Abnormal
1426	90	F	Yes	Yes	NO	NO	NO	Yes	AF_HF(G2DD)_HFpEF	CDK 3	NO	NO	NO	NO	No	NO	NO	.	Yes	Dementia & Parkinson	NO	NO	Yes	Yes	NO	.	NO	.	Yes	2078-04-06	Others	Yes	N/A	NO	0.11684	.	NO	.	Yes	2078-06-01	Yes	NO	NO	N/A	Yes	.	.	Normal	Normal
1427	74	F	Yes	Yes	NO	NO	NO	Yes	AF_CHF_Mild MR	CDK 2	Yes	NO	NO	NO	No	NO	NO	.	NO	No	NO	Yes	Yes	Yes	NO	.	NO	.	Yes	2078-08-15	Others	Yes	N/A	Yes	1.14357	2078-08-20	NO	.	NO	.	Yes	NO	NO	N/A	Yes	.	.	Normal	Normal
1428	58	F	Yes	Yes	NO	NO	NO	Yes	AF	CDK 3	NO	NO	NO	NO	No	NO	NO	.	NO	No	NO	NO	Yes	Yes	NO	.	NO	.	Yes	2077-10-24	Others	Yes	On Rate Control	NO	0.03222	.	NO	.	Yes	2078-03-01	NO	NO	NO	N/A	Yes	.	.	Normal	Normal
1429	54	M	Yes	Yes	NO	NO	NO	Yes	Atrial Flutter_ LVHF_Cardiomyopathy (Tachycardia Induced)_CHF_Mild MR	CDK 1	NO	NO	NO	NO	No	NO	NO	.	NO	No	NO	NO	NO	No	NO	.	NO	.	Yes	2076-11-18	Others	Yes	Ventricular Rate Controlled	NO	0.0715	.	NO	.	NO	.	Yes	NO	NO	N/A	Yes	.	.	Normal	Normal
1430	66	M	Yes	Yes	NO	NO	Yes	Yes	AF_IHD_Cardiomyopathy with HF_DHF_Cardiac Cirrhosis with Refractory Ascities	CDK 2	NO	NO	NO	NO	No	NO	NO	.	NO	No	NO	NO	NO	No	NO	.	NO	.	Yes	2078-05-14	Paroxysmal	Yes	N/A	Yes	1.02846	2078-07-28	NO	.	Yes	2078-08-20	Yes	NO	NO	N/A	NO	.	.	Normal	Normal
1431	53	M	NO	NO	NO	NO	NO	Yes	AF & Atrial Flutter_DHF	CDK 3	Yes	NO	NO	Yes	Yes	NO	NO	.	NO	No	NO	NO	NO	No	Yes	2076-06-28	NO	.	Yes	2076-10-21	Others	Yes	Rapid_Chronic	NO	0.04627	.	NO	.	Yes	2076-10-28	Yes	NO	NO	N/A	NO	.	.	Normal	Normal
1432	63	M	NO	Yes	NO	NO	NO	Yes	AF	CDK 2	NO	NO	NO	NO	No	NO	NO	.	NO	No	NO	NO	Yes	Yes	NO	.	NO	.	Yes	2076-09-01	Paroxysmal	Yes	N/A	NO	0.07666	.	NO	.	NO	.	NO	NO	NO	N/A	NO	.	.	Normal	Normal
1433	47	F	Yes	Yes	NO	NO	NO	Yes	AF & Atrial Flutter	CDK 1	NO	NO	NO	NO	No	NO	NO	.	NO	No	NO	NO	Yes	Yes	NO	.	NO	.	Yes	2076-12-20	Others	Yes	RVR	NO	0.15027	.	NO	.	NO	.	NO	NO	NO	N/A	NO	.	.	Normal	Normal
1434	75	F	NO	Yes	NO	NO	Yes	Yes	AF_Severe AS_Valvular Heart Disease_ DHF	CDK 3	NO	NO	NO	NO	No	NO	NO	.	NO	No	NO	NO	Yes	Yes	NO	.	NO	.	Yes	2076-10-04	Paroxysmal	Yes	N/A	NO	0.06844	.	NO	.	NO	.	NO	NO	NO	N/A	Yes	.	.	Normal	Normal
1435	59	M	NO	NO	NO	NO	NO	Yes	AF & Atrial Flutter	CDK 2	NO	NO	NO	NO	No	NO	NO	.	NO	No	NO	NO	NO	No	NO	.	NO	.	Yes	2078-08-14	Others	Yes	FVR; non Valvular	NO	0.15655	.	NO	.	NO	.	NO	NO	NO	N/A	NO	.	.	Normal	Normal
1436	76	F	Yes	Yes	NO	NO	NO	Yes	Atrial Flutter_IHD_Severe HF Cardiomyopathy	CDK 3	NO	NO	NO	NO	No	NO	NO	.	NO	No	NO	Yes	Yes	Yes	NO	.	NO	.	Yes	2077-11-24	Others	Yes	N/A	NO	0.02013	.	NO	.	NO	.	NO	NO	NO	N/A	NO	.	.	Normal	Normal
1437	66	M	NO	NO	NO	NO	NO	Yes	AF & Atrial Flutter	CDK 1	NO	NO	NO	NO	No	NO	NO	.	NO	No	NO	NO	NO	No	Yes	2076-04-08	NO	.	Yes	2076-12-13	Persistent	Yes	N/A	NO	0.15492	.	NO	.	.	.	Yes	NO	NO	N/A	NO	.	.	Normal	.
1438	48	F	NO	Yes	NO	NO	NO	Yes	AF	CDK 1	NO	NO	NO	NO	No	NO	NO	.	NO	No	NO	Yes	Yes	Yes	NO	.	NO	.	Yes	2077-03-23	Paroxysmal	Yes	N/A	NO	0.17598	.	NO	.	NO	.	NO	NO	NO	N/A	Yes	.	.	Normal	Normal
1439	67	F	NO	Yes	NO	NO	NO	Yes	AF	CDK 2	NO	NO	NO	NO	No	NO	NO	.	NO	No	NO	NO	Yes	Yes	Yes	2077-05-18	NO	.	Yes	2077-05-19	Paroxysmal	Yes	N/A	NO	0.05979	.	NO	.	NO	.	NO	NO	NO	N/A	NO	.	.	Normal	Normal
1440	51	M	NO	Yes	NO	NO	NO	Yes	AF_Incessant Pulmonary Veins Atrial Tachycardia	CDK 2	NO	NO	NO	NO	No	NO	NO	.	NO	No	NO	NO	NO	No	NO	.	NO	.	Yes	2077-12-13	Paroxysmal	Yes	N/A	NO	0.17879	.	NO	.	NO	.	NO	NO	NO	N/A	.	.	.	Normal	Normal
1441	88	F	Yes	Yes	NO	NO	NO	Yes	AF_DHF_CHF	CDK 2	NO	NO	NO	NO	No	NO	NO	.	Yes	Dementia	NO	NO	Yes	Yes	Yes	2076-04-22	NO	.	Yes	2077-02-09	Others	Yes	N/A	NO	0.09663	.	NO	.	NO	.	Yes	NO	NO	N/A	.	.	.	Normal	Normal
1442	79	F	Yes	Yes	Yes	NO	NO	Yes	AF_HFpEF_CHF	CDK 2	NO	NO	NO	NO	No	NO	NO	.	NO	No	Yes	Yes	Yes	Yes	NO	.	NO	.	Yes	2078-03-08	Others	Yes	N/A	Yes	1.16134	2078-03-20	Yes	2078-03-21	Yes	2078-03-21	NO	NO	NO	N/A	Yes	.	.	Normal	Normal
1443	82	M	Yes	Yes	Yes	NO	NO	Yes	DLP	CDK 2	NO	NO	NO	NO	No	NO	NO	.	NO	No	NO	NO	NO	No	Yes	2076-04-05	NO	.	NO	.	Others	Yes	AF & Flutter	NO	0.06668	.	.	.	.	.	NO	NO	NO		NO	.	.	Normal	Normal
1444	81	M	Yes	Yes	Yes	NO	NO	NO	No	CDK 1	NO	NO	NO	NO	No	NO	NO	.	NO	No	NO	NO	Yes	Yes	NO	.	NO	.	Yes	2077-05-12		NO		NO	0.02487	.	NO	.	NO	.	NO	NO	NO		NO	.	.	Normal	Normal
1445	77	F	Yes	Yes	Yes	NO	NO	NO	No	CDK 2	NO	NO	NO	NO	No	NO	NO	.	NO	No	NO	NO	Yes	Yes	Yes	2076-04-18	NO	.	Yes	2077-04-04		NO		NO	0.00315	.	NO	.	NO	.	NO	NO	NO		NO	.	.	Normal	Normal
1446	57	F	NO	Yes	Yes	NO	NO	NO	No	CDK 2	NO	NO	NO	NO	No	NO	NO	.	NO	No	NO	NO	NO	No	Yes	2076-08-24	NO	.	Yes	2077-05-16	Persistent	NO		NO	0.09899	.	NO	.	.	.	NO	NO	NO		NO	.	.	.	.
1447	76	M	Yes	Yes	NO	NO	NO	NO	No	CDK 2	NO	NO	NO	NO	No	NO	NO	.	NO	No	NO	NO	NO	No	Yes	2076-05-16	NO	.	NO	.	Others	Yes	plus atrial flutter	NO	0.08384	.	NO	.	.	.	Yes	Yes	NO		NO	.	.	Normal	Normal
1448	74	F	Yes	Yes	Yes	Yes	NO	Yes	combined sys/dia, dilated cardiomyopathy	CDK 3	NO	NO	NO	NO	No	NO	NO	.	NO	No	NO	NO	Yes	Yes	Yes	2076-05-18	NO	.	NO	.		NO		NO	0.10239	.	NO	.	NO	.	Yes	NO	NO		NO	.	.	Normal	Normal
1449	72	F	Yes	Yes	Yes	NO	NO	NO	No	CDK 1	NO	NO	NO	NO	No	NO	NO	.	NO	No	NO	Yes	Yes	Yes	Yes	2076-01-30	NO	.	NO	.		NO		NO	0.09847	.	NO	.	NO	.	NO	NO	NO		NO	.	.	Normal	Normal
1450	82	F	Yes	Yes	Yes	NO	NO	Yes	Mitral stenosis	CDK 2	NO	NO	NO	NO	No	Yes	NO	42575	NO	No	NO	NO	Yes	Yes	Yes	2076-09-01	NO	.	NO	.		NO		Yes	1.14604	2076-09-14	Yes	2076-09-14	Yes	2076-09-14	Yes	Yes	NO		NO	.	.	Normal	Normal
1451	58	M	Yes	Yes	Yes	NO	NO	Yes	cardiomyopathy	CDK 1	NO	NO	NO	NO	No	NO	NO	.	NO	No	NO	NO	Yes	Yes	Yes	2076-08-05	NO	.	NO	.	Persistent	NO		NO	0.03713	.	NO	.	NO	.	Yes	NO	NO		NO	.	.	Normal	Normal
1452	73	M	NO	Yes	NO	NO	NO	NO	No	CDK 2	NO	NO	NO	NO	No	NO	NO	.	NO	No	NO	Yes	Yes	Yes	Yes	2076-06-21	NO	.	NO	.	Paroxysmal	NO		NO	0.17385	.	NO	.	NO	.	NO	NO	NO		NO	.	.	Normal	Normal
1453	68	F	Yes	Yes	NO	Yes	Yes	Yes	cardiomyopathy	CDK 3	NO	NO	NO	NO	No	Yes	NO	42483	NO	No	NO	NO	Yes	Yes	Yes	2076-04-28	NO	.	NO	.		NO		NO	0.03963	.	NO	.	NO	.	NO	NO	NO		NO	.	.	Normal	Normal
1454	84	F	Yes	Yes	Yes	NO	NO	NO	No	CDK 2	NO	NO	NO	NO	No	NO	NO	.	NO	No	NO	NO	Yes	Yes	Yes	2076-05-11	NO	.	Yes	2077-05-23		NO		NO	0.0593	.	NO	.	NO	.	NO	NO	NO		NO	.	.	Normal	Normal
1455	43	F	NO	NO	NO	NO	NO	Yes	dilated cardiomyopathy	CDK 1	NO	NO	NO	Yes	non alcoholic steatohepatitis	NO	NO	.	NO	No	NO	NO	Yes	Yes	NO	.	NO	.	Yes	2078-02-01		NO		NO	0.08466	.	NO	.	NO	.	NO	NO	NO		NO	.	.	Normal	Normal
1456	57	F	Yes	NO	Yes	NO	NO	NO	No	CDK 1	NO	NO	NO	NO	No	NO	NO	.	NO	No	NO	NO	Yes	Yes	Yes	2076-08-12	NO	.	NO	.	Paroxysmal	NO		NO	0.04122	.	NO	.	NO	.	NO	NO	NO		NO	.	.	Normal	Normal
1457	87	F	Yes	Yes	Yes	NO	NO	NO	No	CDK 3	NO	NO	NO	NO	No	NO	NO	.	NO	No	NO	NO	Yes	Yes	NO	.	Yes	2076-06-15	NO	.		NO		NO	0.10674	.	NO	.	NO	.	NO	NO	NO		NO	.	.	Normal	Normal
1458	42	M	NO	NO	NO	NO	NO	Yes	Arrythmia	CDK 1	NO	NO	NO	NO	No	NO	NO	.	NO	No	NO	NO	Yes	Yes	NO	.	Yes	2075-01-02	NO	.	Persistent	NO		NO	0.13751	.	NO	.	NO	.	NO	NO	NO		NO	.	.	Normal	Normal
1459	69	M	Yes	Yes	NO	Yes	Yes	NO	No	CDK 3	NO	NO	NO	NO	No	NO	NO	.	NO	No	NO	NO	Yes	Yes	NO	.	Yes	2076-04-19	NO	.	Paroxysmal	NO		NO	0.06208	.	NO	.	NO	.	NO	NO	NO		NO	.	.	Normal	Normal
1460	86	F	Yes	Yes	Yes	NO	NO	Yes	IHD	CDK 4 or above	Yes	Yes	NO	Yes	ascites, NASH non-alcoholic steatohepatitis	NO	NO	.	NO	No	NO	NO	Yes	Yes	NO	.	Yes	2077-04-27	NO	.		NO		NO	0.13722	.	NO	.	NO	.	NO	NO	NO		NO	.	.	Normal	Normal
1461	66	F	NO	Yes	Yes	NO	NO	Yes	cardiomyopathy	CDK 1	NO	NO	NO	NO	No	NO	NO	.	NO	No	NO	Yes	Yes	Yes	NO	.	Yes	2077-08-15	NO	.		NO		NO	0.0212	.	NO	.	NO	.	NO	NO	NO		Yes	.	.	Normal	Normal
1462	87	M	Yes	Yes	Yes	NO	NO	NO	No	CDK 2	NO	NO	NO	NO	No	Yes	NO	42944	NO	No	NO	NO	Yes	Yes	NO	.	NO	.	Yes	2077-08-02	Others	Yes	Flutter	NO	0.07443	.	NO	.	NO	.	NO	NO	NO	No	NO	.	.	Normal	Normal
1463	63	F	Yes	Yes	Yes	NO	NO	NO	No	CDK 3	NO	NO	NO	NO	No	NO	NO	.	NO	No	NO	NO	NO	No	Yes	2076-04-21	NO	.	Yes	2076-12-06	Paroxysmal	NO	No	NO	0.19394	.	NO	.	NO	.	NO	NO	NO	No	NO	.	.	Normal	Normal
1464	52	M	NO	Yes	NO	NO	NO	NO	No	None	NO	NO	NO	NO	No	NO	NO	.	NO	No	NO	NO	NO	No	NO	.	NO	.	Yes	2077-03-20	Others	Yes	New onset	NO	0.12306	.	NO	.	NO	.	NO	NO	NO	No	NO	.	.	Normal	Normal
1465	75	M	Yes	NO	NO	Yes	Yes	Yes	CABG / Mitral vulve replacment	CDK 3	Yes	Yes	NO	Yes	Portal HTN	NO	NO	.	NO	No	NO	NO	NO	No	NO	.	NO	.	Yes	2076-07-26		NO	No	NO	0.07174	.	NO	.	NO	.	NO	NO	NO	No	NO	.	.	Normal	Normal
1466	74	M	Yes	Yes	NO	Yes	NO	Yes	DHF / aorta vulve replacment	CDK 3	NO	NO	NO	NO	No	NO	NO	.	NO	No	NO	Yes	Yes	Yes	NO	.	NO	.	Yes	2078-01-23	Paroxysmal	NO	No	NO	0.10444	.	NO	.	NO	.	NO	NO	NO	No	NO	.	.	Normal	Normal
1467	82	F	Yes	Yes	Yes	NO	Yes	Yes	DHF	CDK 3	NO	NO	NO	NO	No	NO	NO	.	NO	No	NO	Yes	Yes	Yes	NO	.	NO	.	Yes	2078-02-02	Others	Yes	New onset	Yes	1.18045	2078-03-22	Yes	2078-03-01	Yes	2078-03-23	NO	NO	NO	No	Yes	.	.	Normal	Normal
1468	53	F	Yes	Yes	NO	NO	Yes	NO	No	CDK 2	NO	NO	NO	NO	No	NO	NO	.	NO	No	NO	NO	NO	No	NO	.	NO	.	Yes	2077-07-11	Paroxysmal	Yes	RVR	NO	0.06768	.	NO	.	NO	.	NO	NO	NO	No	NO	.	.	Normal	Normal
1469	55	F	Yes	Yes	NO	NO	NO	NO	No	CDK 2	NO	NO	NO	NO	No	NO	NO	.	NO	No	NO	NO	Yes	Yes	NO	.	NO	.	Yes	2077-07-29	Others	Yes	Flutter	NO	0.13631	.	NO	.	NO	.	Yes	NO	NO	No	NO	.	.	Normal	Normal
1470	87	M	Yes	Yes	Yes	NO	NO	NO	No	CDK 3	NO	NO	NO	NO	No	Yes	NO	.	Yes	Seizure	NO	NO	Yes	Yes	NO	.	NO	.	Yes	2077-01-31	Paroxysmal	NO	No	NO	0.13511	.	NO	.	NO	.	Yes	NO	NO	No	NO	.	.	Normal	Normal
1471	53	F	NO	Yes	Yes	NO	NO	NO	No	CDK 3	NO	NO	NO	NO	No	NO	NO	.	NO	No	NO	NO	Yes	Yes	NO	.	NO	.	Yes	2078-07-19	Persistent	Yes	Chronic	Yes	1.00159	2078-07-27	Yes	2078-07-30	NO	.	Yes	NO	NO	No	NO	.	.	Normal	Normal
1472	75	F	NO	Yes	Yes	NO	NO	Yes	IHD	CDK 2	NO	NO	NO	NO	No	NO	NO	.	NO	No	NO	NO	NO	No	NO	.	NO	.	Yes	2077-01-02	Others	Yes	Flutter	NO	0.17687	.	NO	.	NO	.	NO	NO	Yes	Ticagrelor	Yes	.	.	Normal	Normal
1473	90	F	Yes	Yes	NO	NO	NO	Yes	Sever MR/	CDK 1	NO	NO	NO	NO	No	Yes	NO	.	Yes	Dementia	NO	NO	Yes	Yes	NO	.	NO	.	Yes	2078-01-02	Persistent	Yes	RVR	NO	0.18734	.	NO	.	NO	.	NO	NO	NO	No	NO	.	.	Normal	Normal
1474	83	F	NO	Yes	NO	NO	NO	NO	No	CDK 2	NO	NO	NO	NO	No	Yes	Yes	.	Yes	Dementia	NO	Yes	Yes	Yes	Yes	2076-05-12	NO	.	Yes	2078-06-04	Others	Yes	Chronic	NO	0.03064	.	NO	.	NO	.	NO	NO	NO	No	Yes	.	.	Normal	Normal
1475	86	F	Yes	Yes	Yes	NO	NO	NO	No	CDK 2	NO	NO	NO	NO	No	Yes	NO	.	NO	No	NO	NO	Yes	Yes	Yes	2076-02-19	NO	.	Yes	2077-02-27	Others	Yes	LBBB	NO	0.12105	.	NO	.	NO	.	NO	NO	NO	No	NO	.	.	Normal	Normal
1476	53	M	Yes	Yes	Yes	NO	NO	NO	No	None	NO	NO	NO	NO	No	NO	Yes	42642	NO	No	NO	NO	NO	No	NO	.	NO	.	Yes	2076-09-30	Others	Yes	RVR	NO	0.12059	.	NO	.	NO	.	NO	NO	NO	No	Yes	.	.	Normal	Normal
1477	74	M	NO	NO	Yes	NO	NO	NO	No	None	NO	NO	NO	NO	No	NO	NO	.	NO	No	NO	NO	Yes	Yes	NO	.	NO	.	Yes	2077-01-06	Others	Yes	A. feb	NO	0.19171	.	NO	.	NO	.	Yes	NO	NO	No	NO	.	.	Normal	Normal
1478	86	F	Yes	Yes	Yes	NO	Yes	Yes	CHF	CDK 3	NO	NO	NO	NO	No	NO	NO	.	NO	No	NO	Yes	Yes	Yes	NO	.	NO	.	Yes	2077-10-18	Others	Yes	Chronic	NO	0.02847	.	NO	.	NO	.	NO	NO	NO	No	NO	.	.	Normal	Normal
1479	86	F	Yes	Yes	Yes	NO	NO	NO	No	CDK 2	NO	NO	NO	NO	No	Yes	NO	.	NO	No	NO	NO	Yes	Yes	NO	.	NO	.	Yes	2078-02-22	Paroxysmal	Yes	RVR	NO	0.09559	.	NO	.	NO	.	NO	NO	NO	No	Yes	.	.	Abnormal	Normal
1480	83	F	NO	Yes	Yes	NO	Yes	NO	No	CDK 2	NO	NO	NO	NO	No	NO	NO	.	NO	No	NO	NO	NO	No	NO	.	NO	.	Yes	2077-02-15	Others	Yes	Chronic	NO	0.17159	.	NO	.	NO	.	NO	NO	NO	No	Yes	.	.	Normal	Normal
1481	89	M	NO	Yes	NO	Yes	NO	NO	No	CDK 3	NO	NO	NO	Yes	Yes	Yes	NO	43149	NO	No	NO	NO	NO	No	NO	.	NO	.	Yes	2078-03-05	Persistent	NO	No	NO	0.07861	.	NO	.	Yes	2078-04-17	NO	NO	NO	No	NO	.	.	Abnormal	Abnormal
1482	62	F	Yes	Yes	NO	NO	Yes	Yes	CABG	None	NO	NO	NO	NO	No	NO	NO	.	NO	No	NO	NO	NO	No	Yes	2076-04-21	NO	.	Yes	2076-07-22	Persistent	NO	No	NO	0.01203	.	NO	.	NO	.	NO	NO	NO	No	NO	.	.	Normal	Normal
1483	89	M	Yes	NO	NO	NO	NO	NO	No	None	NO	NO	NO	NO	No	NO	NO	.	NO	No	NO	NO	Yes	Yes	NO	.	NO	.	Yes	2078-06-18	Others	Yes	A. feb	NO	0.04731	.	NO	.	NO	.	Yes	NO	NO	No	NO	.	.	Normal	Normal
1484	67	M	Yes	Yes	NO	NO	NO	NO	No	CDK 2	NO	NO	NO	NO	No	NO	NO	.	NO	No	NO	NO	Yes	Yes	NO	.	NO	.	Yes	2077-11-10	Others	Yes	A. feb	NO	0.12746	.	NO	.	NO	.	Yes	NO	NO	No	NO	.	.	Normal	Normal
1485	72	F	Yes	NO	Yes	NO	NO	Yes	Cardiomyophathy	CDK 3	NO	Yes	NO	NO	No	NO	NO	.	NO	No	NO	NO	Yes	Yes	NO	.	NO	.	Yes	2076-10-10	Persistent	NO	No	NO	0.1254	.	NO	.	NO	.	NO	NO	NO	No	Yes	.	.	Normal	Normal
1486	62	F	Yes	Yes	NO	NO	NO	NO	No	CDK 2	NO	NO	NO	NO	No	NO	NO	.	NO	No	NO	Yes	NO	No	Yes	2076-07-25	NO	.	Yes	2076-02-12	Persistent	NO	No	NO	0.16565	.	NO	.	NO	.	NO	NO	NO	No	NO	.	.	Normal	Normal
1487	79	M	NO	Yes	Yes	NO	Yes	NO	No	CDK 1	NO	NO	NO	NO	No	Yes	NO	43087	NO	No	NO	Yes	Yes	Yes	NO	.	NO	.	Yes	2077-11-01	Others	Yes	A. Feb	NO	0.16856	.	NO	.	NO	.	Yes	NO	NO	No	NO	.	.	Abnormal	Abnormal
1488	69	F	Yes	Yes	NO	Yes	Yes	Yes	Cardiomyophathy	CDK 2	NO	NO	NO	NO	No	NO	NO	.	NO	No	NO	NO	Yes	Yes	NO	.	NO	.	Yes	2076-10-04	Others	Yes	Flutter	NO	0.09894	.	NO	.	NO	.	NO	NO	NO	No	Yes	.	.	Normal	Normal
1489	95	M	NO	NO	NO	NO	NO	NO	No	CDK 1	NO	NO	NO	NO	No	Yes	NO	.	NO	No	NO	NO	Yes	Yes	NO	.	NO	.	Yes	2077-09-16	Others	Yes	A. Feb	NO	0.09033	.	NO	.	Yes	2077-11-29	NO	NO	NO	No	Yes	.	.	Normal	Normal
1490	60	F	NO	Yes	NO	Yes	Yes	NO	No	CDK 4 or above	NO	NO	NO	NO	No	NO	NO	.	NO	No	NO	NO	Yes	Yes	NO	.	NO	.	Yes	2078-06-05	Others	Yes	Chronic	NO	0.14104	.	NO	.	Yes	2078-06-22	NO	NO	NO	No	NO	.	.	Abnormal	Abnormal
1491	81	F	Yes	Yes	Yes	NO	NO	NO	No	CDK 2	NO	NO	NO	NO	No	NO	NO	.	NO	No	NO	Yes	Yes	Yes	Yes	2076-02-12	NO	.	Yes	2077-01-02	Paroxysmal	Yes	A. feb	NO	0.15314	.	NO	.	NO	.	NO	NO	NO	No	NO	.	.	Normal	Normal
1492	72	M	Yes	Yes	Yes	NO	NO	NO	No	CDK 3	NO	NO	NO	NO	No	NO	NO	.	NO	No	NO	NO	Yes	Yes	NO	.	NO	.	Yes	2078-01-10	Others	Yes	RVR	NO	0.11711	.	NO	.	Yes	2078-05-10	Yes	NO	NO	No	Yes	.	.	Normal	Normal
1493	69	F	Yes	Yes	NO	NO	NO	NO	No	CDK 2	Yes	NO	Yes	NO	No	NO	NO	.	NO	No	Yes	NO	Yes	Yes	NO	.	NO	.	Yes	2078-03-30	Others	Yes	A. feb	NO	0.1935	.	NO	.	NO	.	Yes	NO	NO	No	NO	.	.	Abnormal	Normal
1494	91	M	Yes	Yes	NO	NO	Yes	NO	No	CDK 3	NO	NO	NO	NO	No	NO	NO	.	NO	No	NO	NO	Yes	Yes	NO	.	NO	.	Yes	2076-10-28	Others	Yes	A. feb	NO	0.08715	.	NO	.	NO	.	Yes	Yes	NO	No	NO	.	.	Normal	Normal
1495	85	F	Yes	Yes	NO	NO	Yes	NO	No	CDK 3	NO	NO	NO	NO	No	Yes	NO	.	NO	No	NO	Yes	Yes	Yes	NO	.	NO	.	Yes	2077-02-01	Others	Yes	A. feb	NO	0.01768	.	NO	.	Yes	2077-02-24	Yes	Yes	NO	No	NO	.	.	Abnormal	Normal
1496	69	M	Yes	Yes	Yes	NO	NO	NO	No	CDK 3	NO	NO	NO	NO	No	NO	NO	.	NO	No	NO	NO	Yes	Yes	NO	.	NO	.	Yes	2077-08-29	Others	Yes	A. feb	NO	0.06543	.	NO	.	NO	.	NO	NO	NO	No	NO	.	.	Normal	Normal
1497	87	M	Yes	Yes	NO	Yes	Yes	Yes	DHF	CDK 1	NO	NO	NO	NO	No	NO	NO	.	NO	No	NO	Yes	Yes	Yes	NO	.	NO	.	Yes	2078-06-05	Others	Yes	New onset	NO	0.0481	.	NO	.	NO	.	Yes	NO	NO	No	Yes	.	.	Normal	Normal
1498	58	M	NO	Yes	NO	NO	Yes	NO	No	CDK 2	NO	NO	NO	NO	No	NO	NO	.	NO	No	NO	NO	Yes	Yes	Yes	2076-09-05	NO	.	Yes	2076-11-05	Paroxysmal	NO	No	NO	0.17169	.	NO	.	NO	.	Yes	NO	NO	No	NO	.	.	Abnormal	Normal
1499	70	M	Yes	Yes	NO	NO	NO	NO	No	CDK 2	NO	NO	NO	NO	No	NO	NO	.	NO	No	NO	NO	Yes	Yes	NO	.	NO	.	Yes	2078-03-07	Others	Yes	Fast	NO	0.10621	.	NO	.	NO	.	Yes	NO	NO	No	NO	.	.	Normal	Normal
1500	83	F	Yes	Yes	NO	NO	Yes	Yes	Cardiomyophathy	CDK 2	NO	NO	NO	NO	No	NO	NO	.	NO	No	NO	Yes	Yes	Yes	NO	.	NO	.	Yes	2077-11-23	Others	Yes	A. feb	NO	0.04812	.	NO	.	NO	.	Yes	Yes	NO	No	NO	.	.	Normal	Normal
1501	61	M	Yes	Yes	NO	Yes	Yes	NO	No	CDK 2	NO	NO	NO	NO	No	Yes	NO	.	NO	No	NO	NO	Yes	Yes	NO	.	NO	.	Yes	2077-11-15	Others	Yes	A. feb	NO	0.03206	.	NO	.	Yes	2077-12-01	NO	NO	NO	No	NO	.	.	Normal	Normal
1502	84	M	NO	NO	NO	Yes	Yes	NO	No	CDK 2	NO	NO	NO	NO	No	NO	NO	.	Yes	Dementia	NO	NO	Yes	Yes	NO	.	NO	.	Yes	2077-11-22	Others	Yes	A. feb	Yes	1.07639	2077-12-30	Yes	2077-12-30	Yes	2077-12-31	Yes	Yes	NO	No	Yes	.	.	Normal	Normal
1503	77	M	Yes	Yes	Yes	NO	NO	NO	No	CDK 1	NO	NO	NO	NO	No	NO	NO	.	NO	No	NO	NO	Yes	Yes	NO	.	NO	.	Yes	2077-10-05	Others	Yes	A. feb	NO	0.06743	.	NO	.	Yes	2077-10-17	NO	NO	NO	No	NO	.	.	Normal	Normal
1504	43	M	NO	NO	NO	NO	Yes	NO	No	CDK 3	NO	NO	NO	NO	No	NO	NO	.	NO	No	NO	NO	NO	No	NO	.	NO	.	Yes	2078-02-21	Others	Yes	VF	NO	0.18623	.	NO	.	NO	.	NO	NO	NO	No	NO	.	.	Abnormal	Normal
1505	65	M	NO	Yes	NO	Yes	NO	NO	No	None	NO	NO	NO	NO	No	Yes	NO	.	NO	No	NO	NO	NO	No	NO	.	NO	.	Yes	2077-09-15	Paroxysmal	Yes	LBBB	NO	0.10103	.	NO	.	NO	.	NO	NO	NO	No	NO	.	.	Normal	Normal
1506	61	M	Yes	NO	NO	Yes	NO	NO	No	CDK 2	NO	NO	NO	NO	No	NO	NO	.	NO	No	NO	NO	Yes	Yes	NO	.	NO	.	Yes	2077-01-03	Others	Yes	LBBB	NO	0.16176	.	NO	.	NO	.	NO	NO	NO	No	NO	.	.	Normal	Normal
1507	67	M	NO	NO	NO	NO	NO	Yes	IHD	CDK 2	NO	NO	NO	NO	No	Yes	NO	43038	NO	No	NO	NO	NO	No	NO	.	NO	.	Yes	2077-11-04	Paroxysmal	Yes	New onset	NO	0.17086	.	NO	.	NO	.	Yes	NO	NO	No	NO	.	.	Normal	Normal
1508	78	F	NO	Yes	NO	NO	NO	NO	No	CDK 3	Yes	Yes	NO	NO	No	NO	NO	.	NO	No	NO	NO	NO	No	Yes	2077-07-23	NO	.	NO	.	Others	Yes	A. feb	Yes	1.02277	2077-09-20	Yes	2077-09-21	NO	2077-09-21	NO	NO	NO	No	NO	.	.	Normal	Normal
1509	58	F	NO	NO	NO	NO	NO	NO	No	CDK 1	NO	NO	NO	NO	No	NO	NO	.	NO	No	NO	Yes	NO	No	Yes	2076-02-23	NO	.	Yes	2077-04-25	Paroxysmal	NO	No	NO	0.05416	.	NO	.	NO	.	NO	NO	NO	No	NO	.	.	Normal	Normal
1510	60	F	Yes	Yes	NO	NO	NO	NO	No	None	NO	NO	NO	NO	No	NO	NO	.	NO	No	NO	NO	Yes	Yes	Yes	2076-08-01	NO	.	Yes	2077-04-24	Paroxysmal	NO	No	NO	0.0864	.	NO	.	NO	.	Yes	NO	NO	No	NO	.	.	Normal	Normal
1511	69	F	NO	Yes	NO	Yes	NO	Yes	Cardiomyophathy	CDK 2	NO	NO	NO	NO	No	NO	NO	.	NO	No	NO	NO	Yes	Yes	Yes	2076-07-05	NO	.	NO	.	Others	Yes	Flutter	NO	0.1569	.	NO	.	NO	.	NO	NO	NO	No	NO	.	.	Normal	Normal
1512	66	M	Yes	Yes	NO	Yes	Yes	NO	No	CDK 1	NO	NO	NO	NO	No	Yes	NO	.	NO	No	NO	NO	NO	No	Yes	2076-04-25	NO	.	NO	.	Others	Yes	A. feb	NO	0.00303	.	NO	.	NO	.	NO	NO	NO	No	NO	.	.	Normal	Normal
1513	85	M	Yes	Yes	NO	Yes	NO	Yes	DHF	CDK 2	NO	NO	NO	NO	No	NO	NO	.	NO	No	NO	NO	Yes	Yes	Yes	2076-07-12	NO	.	NO	.	Others	Yes	RVR	Yes	1.17016	2076-08-07	NO	.	NO	.	Yes	NO	NO	No	NO	.	.	Abnormal	Normal
1514	85	M	Yes	Yes	Yes	NO	NO	Yes	CHF	CDK 3	NO	NO	NO	NO	No	NO	NO	.	NO	No	NO	NO	NO	No	Yes	2076-07-18	NO	.	Yes	2077-12-01	Others	Yes	Flutter	Yes	1.11032	2077-11-27	NO	.	NO	.	NO	NO	NO	No	NO	.	.	Normal	Normal
1515	78	F	Yes	Yes	Yes	NO	Yes	NO	No	CDK 2	NO	NO	NO	NO	No	Yes	NO	.	NO	No	NO	NO	Yes	Yes	Yes	2077-05-27	NO	.	NO	.	Others	Yes	A. feb	NO	0.17243	.	NO	.	NO	.	NO	NO	NO	No	NO	.	.	Normal	Normal
1516	61	M	Yes	NO	NO	NO	NO	NO	No	CDK 2	NO	NO	NO	NO	No	NO	NO	.	NO	No	NO	NO	NO	No	Yes	2076-06-05	NO	.	NO	.	Others	Yes	RVR	NO	0.00826	.	NO	.	NO	.	NO	NO	NO	No	NO	.	.	Normal	Normal
1517	55	F	NO	Yes	NO	NO	NO	NO	No	CDK 1	NO	NO	NO	NO	No	NO	NO	.	NO	No	NO	Yes	Yes	Yes	Yes	2076-05-12	Yes	2076-05-04	Yes	2077-07-04	Others	Yes	Chronic	NO	0.1753	.	NO	.	NO	.	NO	NO	NO	No	Yes	.	.	Normal	Normal
1518	73	F	Yes	Yes	NO	NO	Yes	NO	No	CDK 2	NO	NO	NO	NO	No	Yes	NO	42887	NO	No	NO	NO	Yes	Yes	Yes	2076-10-24	NO	.	NO	.	Others	Yes	Chronic	NO	0.01515	.	NO	.	NO	.	NO	NO	NO	No	Yes	.	.	Normal	Normal
1519	78	F	NO	Yes	NO	NO	NO	NO	No	CDK 3	NO	NO	NO	NO	No	NO	NO	.	Yes	Dementia	NO	NO	NO	No	Yes	2076-07-18	NO	.	NO	.	Paroxysmal	NO	No	NO	0.0451	.	NO	.	NO	.	NO	NO	NO	No	NO	.	.	Normal	Normal
1520	64	F	Yes	Yes	NO	NO	NO	NO	No	CDK 1	NO	NO	NO	Yes	Yes	Yes	Yes	.	NO	No	NO	NO	Yes	Yes	Yes	2076-07-18	NO	.	Yes	2077-05-01	Paroxysmal	Yes	Chronic	Yes	1.04779	2076-07-21	NO	.	NO	.	NO	NO	NO	No	NO	.	.	Normal	Normal
1521	66	M	NO	NO	NO	NO	Yes	NO	No	None	NO	NO	NO	NO	No	NO	NO	.	NO	No	NO	NO	Yes	Yes	Yes	2076-08-22	NO	.	Yes	2077-05-08	Others	Yes	Flutter	NO	0.01949	.	NO	.	NO	.	NO	NO	NO	No	NO	.	.	Normal	Normal
1522	56	M	Yes	Yes	NO	NO	NO	NO	No	None	NO	NO	Yes	NO	No	NO	NO	.	NO	No	NO	NO	Yes	Yes	Yes	2076-03-16	NO	.	Yes	2077-10-11	Others	Yes	A. feb	NO	0.12809	.	NO	.	NO	.	Yes	NO	NO	No	Yes	.	.	Abnormal	Normal
1523	79	M	Yes	Yes	Yes	NO	Yes	Yes	CABG	CDK 2	NO	NO	NO	NO	No	NO	Yes	.	NO	No	NO	Yes	Yes	Yes	Yes	2076-05-02	NO	.	Yes	2078-06-08	Others	Yes	A. feb	NO	0.06083	.	NO	.	NO	.	Yes	NO	NO	No	NO	.	.	Normal	Normal
1524	68	F	Yes	Yes	NO	Yes	NO	Yes	no ischemic CMP	CDK 2	NO	NO	NO	NO	No	NO	NO	.	NO	No	NO	.	Yes	Yes	NO	.	NO	.	Yes	2077-08-17		NO		NO	0.07223	.	NO	.	NO	.	Yes	NO	NO		NO	.	.	Normal	Normal
1525	81	F	NO	Yes	NO	NO	NO	NO	No	CDK 1	NO	NO	NO	NO	No	NO	NO	.	NO	No	NO	NO	Yes	Yes	NO	.	NO	.	Yes	2078-06-07		NO		NO	0.09768	.	NO	.	NO	.	NO	NO	NO		NO	.	.	Normal	Normal
1526	71	F	Yes	Yes	NO	Yes	NO	NO	No	CDK 3	NO	NO	NO	NO	No	NO	NO	.	NO	No	NO	Yes	Yes	Yes	NO	.	NO	.	Yes	2076-11-11		NO		NO	0.0671	.	NO	.	NO	.	NO	NO	NO		NO	.	.	Normal	Normal
1527	73	M	Yes	Yes	Yes	NO	NO	NO	No	CDK 1	NO	NO	NO	NO	No	NO	NO	.	NO	No	NO	NO	NO	No	NO	.	NO	.	Yes	2076-12-06	Paroxysmal	NO		NO	0.03452	.	NO	.	NO	.	NO	NO	NO		NO	.	.	Normal	Normal
1528	85	F	NO	Yes	Yes	NO	NO	NO	No	CDK 2	NO	NO	NO	NO	No	Yes	NO	42796	NO	No	NO	Yes	Yes	Yes	NO	.	NO	.	Yes	2077-03-03		NO		NO	0.05138	.	NO	.	NO	.	Yes	NO	NO		NO	.	.	Normal	Normal
1529	76	F	NO	Yes	Yes	NO	NO	NO	No	CDK 2	NO	NO	NO	NO	No	NO	NO	.	NO	No	NO	NO	Yes	Yes	NO	.	NO	.	Yes	2077-01-31	Others	Yes	Afib & flutter	NO	0.07554	.	NO	.	NO	.	Yes	NO	NO		NO	.	.	Normal	Normal
1530	34	M	NO	NO	NO	NO	NO	NO	No	CDK 1	NO	NO	NO	NO	No	NO	NO	.	NO	No	NO	NO	Yes	Yes	NO	.	NO	.	Yes	2077-11-08	Paroxysmal	NO		NO	0.18046	.	NO	.	.	.	NO	NO	NO		NO	.	.	Normal	Normal
1531	63	M	NO	NO	NO	Yes	NO	Yes	dilated cardiomyopathy DCM	CDK 1	NO	NO	NO	NO	No	NO	NO	.	NO	No	NO	NO	NO	No	NO	.	NO	.	Yes	2077-02-03		NO		NO	0.06882	.	NO	.	NO	.	NO	NO	NO		NO	.	.	Normal	Normal
1532	76	F	Yes	Yes	Yes	NO	NO	Yes	tricuspid regurgitation	CDK 1	NO	NO	NO	NO	No	Yes	NO	43203	NO	No	NO	NO	Yes	Yes	NO	.	NO	.	Yes	2077-03-09		NO		NO	0.07355	.	NO	.	.	.	Yes	NO	NO		NO	.	.	Normal	Normal
1533	90	M	Yes	Yes	NO	Yes	NO	Yes	post CABG	CDK 4 or above	NO	NO	NO	NO	No	Yes	NO	42458	NO	No	NO	NO	Yes	Yes	NO	.	NO	.	Yes	2077-04-11		NO		NO	0.05987	.	NO	.	NO	.	NO	NO	NO		NO	.	.	Normal	Normal
1535	78	F	Yes	Yes	Yes	NO	NO	NO	No	CDK 2	NO	NO	NO	NO	No	NO	NO	.	NO	No	NO	NO	Yes	Yes	NO	.	NO	.	Yes	2077-03-24		NO		NO	0.03952	.	NO	.	NO	.	NO	NO	NO		NO	.	.	Normal	Normal
1536	74	F	Yes	Yes	Yes	NO	NO	NO	No	CDK 1	NO	NO	NO	NO	No	NO	NO	.	NO	No	NO	NO	Yes	Yes	NO	.	NO	.	Yes	2077-02-14	Paroxysmal	NO		NO	0.12718	.	NO	.	NO	.	NO	NO	NO		NO	.	.	Normal	Normal
1537	60	F	Yes	Yes	NO	Yes	NO	Yes	post CABG	CDK 3	NO	NO	NO	NO	No	NO	NO	.	NO	No	NO	NO	NO	No	NO	.	NO	.	Yes	2077-01-17	Others	Yes	atria flutter	NO	0.0033	.	NO	.	NO	.	NO	NO	NO		NO	.	.	Normal	Normal
1538	69	M	Yes	Yes	NO	Yes	Yes	Yes	ischemic cardimyopathy	CDK 2	NO	NO	NO	NO	No	NO	NO	.	NO	No	NO	Yes	Yes	Yes	NO	.	NO	.	Yes	2076-12-16	Paroxysmal	NO		NO	0.07865	.	NO	.	NO	.	NO	NO	NO		NO	.	.	Normal	Normal
1539	75	F	Yes	Yes	Yes	NO	NO	NO	No	CDK 3	NO	NO	NO	NO	No	NO	NO	.	NO	No	NO	NO	Yes	Yes	NO	.	NO	.	Yes	2077-07-27		NO		NO	0.17633	.	NO	.	NO	.	NO	NO	NO		NO	.	.	Normal	Normal
1540	64	F	Yes	Yes	NO	Yes	NO	Yes	ischemic cardiomyopathy	CDK 4 or above	NO	Yes	NO	Yes	massive ascites	NO	NO	.	NO	No	NO	Yes	Yes	Yes	NO	.	NO	.	Yes	2077-03-22	Paroxysmal	NO		NO	0.09564	.	NO	.	NO	.	NO	NO	NO		NO	.	.	Normal	Normal
1541	88	F	Yes	Yes	NO	Yes	NO	NO	No	CDK 2	NO	NO	NO	NO	No	Yes	NO	43083	NO	No	NO	Yes	Yes	Yes	NO	.	NO	.	Yes	2076-12-03		NO		NO	0.10677	.	NO	.	NO	.	NO	NO	NO		NO	.	.	Normal	Normal
1542	47	M	NO	Yes	NO	Yes	NO	Yes	no ischemic CMP	CDK 3	NO	NO	NO	NO	No	NO	NO	.	NO	No	NO	NO	NO	No	NO	.	NO	.	Yes	2076-11-24	Paroxysmal	NO		NO	0.06878	.	NO	.	NO	.	NO	NO	NO		NO	.	.	Normal	Normal
1543	80	M	Yes	Yes	NO	Yes	NO	NO	No	CDK 2	NO	NO	NO	NO	No	NO	NO	.	NO	No	NO	NO	Yes	Yes	NO	.	NO	.	Yes	2078-01-23		NO		NO	0.00457	.	NO	.	NO	.	NO	NO	NO		NO	.	.	Normal	Normal
1544	24	M	Yes	Yes	Yes	Yes	NO	Yes	combined cardiomyopathy	CDK 2	NO	NO	NO	NO	No	NO	NO	.	NO	No	NO	Yes	Yes	Yes	NO	.	NO	.	Yes	2078-03-07		NO		NO	0.10795	.	NO	.	NO	.	NO	NO	NO		NO	.	.	Normal	Normal
1545	79	M	Yes	Yes	NO	Yes	Yes	Yes	ischemic cardiomyopathy	CDK 2	NO	NO	NO	NO	No	Yes	NO	43031	NO	No	NO	NO	Yes	Yes	NO	.	NO	.	Yes	2078-03-06	Paroxysmal	NO		NO	0.07491	.	NO	.	NO	.	NO	Yes	NO		NO	.	.	Normal	Normal
1546	67	F	NO	Yes	NO	NO	NO	NO	No	CDK 2	NO	NO	NO	NO	No	NO	NO	.	NO	No	NO	Yes	Yes	Yes	NO	.	NO	.	Yes	2077-03-30		NO		NO	0.11023	.	NO	.	NO	.	NO	NO	NO		NO	.	.	Normal	Normal
1547	75	F	NO	Yes	Yes	NO	NO	NO	No	CDK 3	Yes	Yes	NO	Yes	HCV	NO	NO	.	NO	No	NO	NO	Yes	Yes	NO	.	NO	.	Yes	2077-10-20		NO		NO	0.17862	.	NO	.	NO	.	NO	NO	NO		NO	.	.	Abnormal	Normal
1548	78	F	Yes	Yes	Yes	NO	NO	Yes	old MI	CDK 1	NO	NO	NO	NO	No	NO	NO	.	NO	No	NO	Yes	Yes	Yes	NO	.	NO	.	Yes	2077-01-11		NO		NO	0.04649	.	NO	.	NO	.	Yes	NO	NO		NO	.	.	Normal	Normal
1549	71	F	NO	Yes	Yes	NO	NO	NO	No	CDK 1	NO	NO	NO	NO	No	NO	NO	.	NO	No	NO	NO	Yes	Yes	NO	.	NO	.	Yes	2078-10-03		NO		NO	0.07518	.	NO	.	NO	.	Yes	NO	NO		NO	.	.	Normal	Normal
1550	66	F	Yes	Yes	NO	Yes	Yes	Yes	post CABG	CDK 2	NO	NO	NO	NO	No	NO	NO	.	NO	No	NO	NO	Yes	Yes	NO	.	NO	.	Yes	2077-01-12	Others	Yes	Afib\flutter	NO	0.14932	.	NO	.	NO	.	Yes	NO	NO		NO	.	.	Normal	Normal
1551	63	F	Yes	Yes	Yes	NO	NO	NO	No	CDK 3	NO	Yes	NO	Yes	ascites	NO	NO	.	NO	No	NO	NO	Yes	Yes	NO	.	NO	.	Yes	2076-09-21		NO		NO	0.18987	.	Yes	2076-11-16	Yes	2076-11-16	NO	NO	NO		NO	.	.	Normal	Normal
1553	83	F	Yes	Yes	Yes	NO	NO	NO	No	CDK 1	NO	NO	NO	NO	No	NO	NO	.	NO	No	NO	NO	NO	No	NO	.	NO	.	Yes	2077-01-31		NO		NO	0.12091	.	NO	.	NO	.	NO	NO	NO		NO	.	.	Normal	Normal
1554	63	F	NO	NO	Yes	NO	NO	Yes	Valvular heart disease	CDK 2	NO	NO	NO	NO	No	NO	NO	.	NO	No	NO	Yes	Yes	Yes	NO	.	NO	.	Yes	2076-10-10	Paroxysmal	NO		NO	0.13042	.	NO	.	NO	.	NO	NO	NO		NO	.	.	Normal	Normal
1555	49	M	Yes	NO	NO	Yes	Yes	NO	No	CDK 1	NO	NO	NO	NO	No	NO	NO	.	NO	No	NO	NO	Yes	YES	NO	.	NO	.	Yes	2078-08-30	Paroxysmal	NO		NO	0.15815	.	NO	.	NO	.	Yes	Yes	NO		NO	.	.	.	.
1556	63	M	Yes	Yes	NO	NO	Yes	Yes	HF, PACEMAKER	CDK 3	NO	NO	NO	NO	No	NO	NO	.	NO	No	NO	NO	Yes	Yes	Yes	2076-08-10	NO	.	Yes	2077-01-24	Others	Yes	atrial flutter	NO	0.03998	.	NO	.	NO	.	NO	NO	NO		NO	.	.	Normal	Normal
1557	53	M	Yes	Yes	Yes	NO	NO	NO	No	CDK 1	NO	NO	NO	NO	No	NO	NO	.	NO	No	NO	NO	Yes	YES	NO	.	NO	.	Yes	2078-05-29	Paroxysmal	NO		NO	0.06862	.	NO	.	NO	.	NO	Yes	NO		NO	.	.	Normal	Normal
1558	71	F	Yes	Yes	NO	NO	NO	NO	No	CDK 2	NO	NO	NO	NO	No	NO	NO	.	NO	No	NO	NO	Yes	YES	NO	.	NO	.	Yes	2078-12-10		NO		NO	0.02828	.	NO	.	Yes	2078-12-20	NO	NO	NO		Yes	.	.	Normal	Normal
1559	52	M	NO	Yes	NO	Yes	NO	NO	No	CDK 1	NO	NO	NO	NO	No	NO	NO	.	NO	No	NO	Yes	Yes	YES	NO	.	NO	.	Yes	2076-10-31		NO		NO	0.07345	.	NO	.	NO	.	Yes	NO	NO		NO	.	.	Normal	Normal
1560	76	M	Yes	Yes	NO	Yes	NO	NO	No	CDK 1	NO	NO	NO	NO	No	Yes	NO	.	NO	No	NO	NO	Yes	YES	NO	.	NO	.	Yes	2078-02-10	Paroxysmal	NO		NO	0.12035	.	NO	.	NO	.	Yes	NO	NO		NO	.	.	Normal	Normal
1561	87	F	NO	Yes	NO	NO	NO	NO	No	CDK 1	NO	NO	NO	NO	No	NO	NO	.	NO	No	NO	Yes	NO	No	Yes	2076-04-27	NO	.	Yes	2076-12-20	Paroxysmal	NO		NO	0.07412	.	NO	.	NO	.	NO	NO	NO		Yes	.	.	Normal	Normal
1562	72	F	Yes	NO	NO	NO	NO	NO	No	CDK 2	NO	NO	NO	NO	No	NO	NO	.	NO	No	NO	NO	Yes	YES	Yes	2076-04-28	NO	.	Yes	2077-01-07		NO		NO	0.01587	.	NO	.	NO	.	NO	NO	NO		NO	.	.	Normal	Normal
1563	74	F	Yes	Yes	NO	NO	NO	NO	No	CDK 3	NO	NO	NO	NO	No	NO	NO	.	NO	No	NO	NO	Yes	YES	NO	.	NO	.	Yes	2077-05-18	Paroxysmal	NO		NO	0.0602	.	NO	.	NO	.	Yes	Yes	NO		NO	.	.	Normal	Normal
1564	97	M	NO	Yes	NO	NO	NO	NO	No	CDK 3	NO	NO	NO	NO	No	NO	NO	.	Yes	CVA (2 YEARS AGO)	NO	NO	Yes	YES	NO	.	NO	.	Yes	2077-10-05		NO		NO	0.18705	.	NO	.	NO	.	NO	NO	NO		Yes	.	.	Normal	Normal
1565	38	M	NO	Yes	NO	NO	NO	NO	No	CDK 1	NO	NO	NO	NO	No	NO	NO	.	NO	No	NO	NO	Yes	YES	NO	.	NO	.	Yes	2076-04-13	Paroxysmal	NO		NO	0.02905	.	NO	.	NO	.	Yes	NO	NO		NO	.	.	Normal	Normal
1566	65	F	NO	Yes	NO	NO	NO	NO	No	CDK 1	NO	NO	NO	NO	No	NO	NO	.	NO	No	NO	NO	Yes	YES	NO	.	NO	.	Yes	2077-09-03	Paroxysmal	NO		NO	0.14854	.	NO	.	NO	.	NO	NO	NO		NO	.	.	Normal	Normal
1567	87	M	NO	NO	Yes	NO	NO	NO	No	CDK 1	NO	NO	NO	NO	No	NO	NO	.	Yes	OLD CVA	NO	Yes	Yes	YES	NO	.	NO	.	Yes	2078-01-04		NO		NO	0.13493	.	NO	.	NO	.	NO	NO	NO		NO	.	.	Normal	Normal
1568	67	M	Yes	Yes	NO	NO	NO	NO	No	CDK 1	NO	NO	NO	NO	No	NO	NO	.	NO	No	NO	NO	Yes	YES	NO	.	NO	.	Yes	2078-09-04	Paroxysmal	NO		NO	0.06106	.	NO	.	NO	.	NO	NO	NO		NO	.	.	Normal	Normal
1569	65	F	NO	NO	NO	NO	NO	NO	No	CDK 2	NO	NO	NO	NO	No	NO	NO	.	NO	No	NO	NO	Yes	YES	NO	.	NO	.	Yes	2078-07-20	Paroxysmal	NO		NO	0.02095	.	NO	.	NO	.	NO	NO	NO		NO	.	.	Normal	Normal
1570	57	M	Yes	Yes	NO	NO	NO	NO	No	CDK 1	NO	NO	NO	NO	No	NO	NO	.	NO	No	NO	NO	NO	No	NO	.	NO	.	Yes	2076-01-12	Paroxysmal	NO		NO	0.01326	.	NO	.	NO	.	NO	NO	NO		Yes	.	.	Normal	Normal
1571	59	M	Yes	Yes	NO	Yes	Yes	NO	No	CDK 3	NO	NO	NO	NO	No	NO	NO	.	NO	No	NO	NO	Yes	YES	NO	.	NO	.	Yes	2076-05-13	Paroxysmal	NO		NO	0.17166	.	NO	.	NO	.	Yes	Yes	NO		NO	.	.	Normal	Normal
1572	56	M	Yes	Yes	NO	Yes	NO	NO	No	CDK 3	NO	NO	NO	NO	No	NO	NO	.	NO	No	NO	NO	NO	No	NO	.	NO	.	Yes	2077-05-07	Paroxysmal	NO		NO	0.18382	.	NO	.	Yes	2077-06-22	Yes	NO	NO		NO	.	.	Abnormal	Abnormal
1573	65	M	NO	NO	NO	NO	NO	NO	No	CDK 1	NO	NO	Yes	NO	No	NO	NO	.	NO	No	NO	NO	Yes	yes	NO	.	NO	.	Yes	2078-04-05		NO		NO	0.12147	.	NO	.	NO	.	NO	NO	NO		NO	.	.	Normal	Normal
1574	62	M	Yes	Yes	NO	Yes	NO	NO	No	CDK 1	NO	NO	NO	NO	No	NO	NO	.	NO	No	NO	NO	NO	No	Yes	2076-05-18	NO	.	Yes	2076-09-19	Others	Yes	atrial flutter	NO	0.1266	.	NO	.	NO	.	Yes	NO	NO		NO	.	.	Normal	Normal
1575	79	M	Yes	Yes	NO	NO	NO	NO	No	CDK 2	NO	NO	NO	NO	No	NO	NO	.	NO	No	NO	NO	Yes	yes	NO	.	NO	.	Yes	2078-11-28	Paroxysmal	NO		NO	0.06071	.	NO	.	NO	.	NO	NO	NO		Yes	.	.	Normal	Normal
1576	41	M	Yes	Yes	Yes	NO	NO	NO	No	CDK 1	NO	NO	NO	NO	No	Yes	NO	42534	NO	No	NO	NO	Yes	yes	Yes	2076-06-23	NO	.	Yes	2078-07-11	Paroxysmal	NO		NO	0.05261	.	NO	.	NO	.	Yes	NO	NO		Yes	.	.	Normal	Normal
1577	76	M	Yes	Yes	NO	NO	NO	NO	No	CDK 1	NO	NO	NO	NO	No	Yes	NO	42570	NO	No	NO	NO	Yes	YES	Yes	2076-09-20	NO	.	Yes	2076-11-17		NO		NO	0.14603	.	NO	.	NO	.	Yes	Yes	NO		NO	.	.	Normal	Normal
1578	63	F	Yes	Yes	Yes	NO	NO	NO	No	CDK 2	NO	NO	NO	NO	No	NO	NO	.	Yes	OLD CVA	NO	NO	Yes	YES	Yes	2077-05-20	Yes	.	Yes	2077-08-23	Others	Yes	NVAF	NO	0.01129	.	NO	.	NO	.	Yes	NO	NO		Yes	.	.	Normal	Normal
1579	102	F	Yes	Yes	NO	NO	NO	NO	No	CDK 1	NO	NO	NO	NO	No	NO	Yes	42922	NO	No	NO	NO	Yes	YES	NO	.	NO	.	Yes	2077-09-07	Paroxysmal	NO		NO	0.04156	.	NO	.	NO	.	Yes	NO	NO		NO	.	.	Normal	Normal
1580	56	F	Yes	Yes	Yes	NO	Yes	NO	No	CDK 3	NO	NO	NO	NO	No	NO	NO	.	NO	No	NO	Yes	Yes	YES	NO	.	NO	.	Yes	2078-05-09	Paroxysmal	NO		NO	0.00209	.	NO	.	NO	.	Yes	Yes	NO		Yes	.	.	Normal	Normal
1581	94	M	Yes	Yes	Yes	NO	NO	NO	No	CDK 3	NO	NO	NO	NO	No	NO	NO	.	Yes	OLD CVA	NO	NO	Yes	YES	NO	.	NO	.	Yes	2077-07-22	Others	Yes	ATRIAL FLUTTER	NO	0.16276	.	NO	.	Yes	2077-10-16	NO	NO	NO		NO	.	.	Normal	Normal
1582	86	M	Yes	Yes	Yes	NO	Yes	NO	No	CDK 2	NO	NO	NO	NO	No	NO	NO	.	NO	No	NO	NO	Yes	YES	NO	.	NO	.	Yes	2078-08-02	Paroxysmal	NO		NO	0.05132	.	NO	.	NO	.	Yes	Yes	NO		NO	.	.	Normal	Normal
1583	63	M	NO	NO	NO	NO	NO	NO	No	CDK 1	NO	NO	NO	NO	No	NO	NO	.	NO	No	NO	NO	Yes	YES	NO	.	NO	.	Yes	2078-12-24	Others	Yes	ATRIAL FLUTTER	NO	0.01364	.	NO	.	NO	.	NO	NO	NO		NO	.	.	Normal	Normal
1584	76	F	Yes	Yes	Yes	NO	NO	NO	No	CDK 3	NO	NO	NO	NO	No	NO	NO	.	NO	No	NO	NO	Yes	YES	NO	.	NO	.	Yes	2077-11-30		NO		NO	0.1454	.	NO	.	NO	.	Yes	NO	NO		NO	.	.	Normal	Normal
1585	74	M	Yes	Yes	Yes	NO	NO	NO	No	CDK 2	NO	NO	NO	NO	No	Yes	NO	.	Yes	OLD	NO	NO	Yes	YES	NO	.	NO	.	Yes	2077-06-20		NO		NO	0.06496	.	NO	.	NO	.	Yes	NO	NO		NO	.	.	Normal	Normal
1586	85	M	Yes	Yes	Yes	NO	NO	NO	No	CDK 3	NO	NO	NO	NO	No	NO	NO	.	NO	No	NO	NO	Yes	YES	NO	.	NO	.	Yes	2076-12-29		NO		NO	0.07313	.	NO	.	NO	.	Yes	NO	NO		NO	.	.	Normal	Normal
1587	71	M	Yes	Yes	NO	Yes	Yes	NO	No	CDK 3	NO	NO	NO	NO	No	NO	NO	.	NO	No	NO	NO	Yes	YES	NO	.	NO	.	Yes	2078-09-10	Paroxysmal	NO		NO	0.13211	.	NO	.	NO	.	Yes	Yes	NO		NO	.	.	Normal	Normal
1588	89	F	Yes	Yes	Yes	NO	NO	NO	No	CDK 3	NO	NO	NO	NO	No	NO	NO	.	NO	No	NO	NO	Yes	YES	NO	.	NO	.	Yes	2076-12-14		NO		NO	0.13581	.	NO	.	NO	.	Yes	NO	NO		NO	.	.	Normal	Normal
1589	60	F	Yes	Yes	Yes	NO	NO	NO	No	CDK 1	NO	NO	NO	NO	No	Yes	NO	.	Yes	OLD	NO	NO	Yes	YES	Yes	2076-01-07	NO	.	Yes	2076-12-01		NO		NO	0.0052	.	NO	.	NO	.	Yes	NO	NO		NO	.	.	Normal	Normal
1590	86	F	NO	NO	Yes	NO	NO	Yes	SEVER TR	CDK 3	NO	NO	NO	NO	No	NO	NO	.	NO	No	NO	Yes	Yes	YES	NO	.	NO	.	Yes	2077-10-17		NO		NO	0.03561	.	NO	.	NO	.	Yes	NO	NO		NO	.	.	Normal	Normal
1591	55	F	Yes	NO	NO	NO	Yes	NO	No	CDK 2	NO	Yes	NO	NO	No	NO	NO	.	NO	No	NO	Yes	Yes	YES	NO	.	NO	.	Yes	2076-01-12	Paroxysmal	NO		NO	0.07972	.	NO	.	NO	.	NO	NO	NO		NO	.	.	Normal	Normal
1592	44	M	NO	Yes	NO	NO	NO	NO	No	CDK 2	NO	NO	NO	NO	No	NO	NO	.	NO	No	NO	NO	NO	No	NO	.	NO	.	Yes	2077-08-02	Paroxysmal	NO		NO	0.15605	.	NO	.	NO	.	NO	NO	NO		NO	.	.	Normal	Normal
1593	56	M	Yes	Yes	NO	NO	Yes	Yes	SEVER AS	CDK 2	NO	NO	NO	NO	No	NO	NO	.	NO	No	NO	NO	NO	No	NO	.	NO	.	Yes	2076-04-13	Paroxysmal	NO		NO	0.17598	.	NO	.	NO	.	NO	NO	NO		Yes	.	.	Normal	Normal
1594	69	M	Yes	NO	NO	NO	NO	NO	No	CDK 1	NO	NO	NO	NO	No	NO	NO	.	NO	No	NO	NO	Yes	YES	NO	.	NO	.	Yes	2077-12-19		NO		NO	0.10094	.	NO	.	NO	.	NO	NO	NO		Yes	.	.	Normal	Normal
1595	57	F	Yes	Yes	NO	NO	NO	NO	No	CDK 1	NO	NO	NO	NO	No	NO	NO	.	NO	No	NO	NO	Yes	YES	NO	.	NO	.	Yes	2076-10-11	Paroxysmal	NO		NO	0.0965	.	NO	.	NO	.	NO	NO	NO		Yes	.	.	Normal	Normal
1596	47	M	NO	Yes	NO	Yes	NO	NO	No	CDK 3	NO	NO	NO	NO	No	NO	NO	.	NO	No	NO	NO	Yes	YES	NO	.	NO	.	Yes	2077-01-19	Paroxysmal	NO		NO	0.03246	.	NO	.	NO	.	Yes	NO	NO		NO	.	.	Normal	Normal
1597	59	M	NO	Yes	Yes	NO	NO	NO	No	CDK 1	NO	NO	NO	NO	No	NO	NO	.	NO	No	NO	NO	Yes	YES	NO	.	NO	.	Yes	2077-01-07	Paroxysmal	NO		NO	0.11137	.	NO	.	NO	.	Yes	NO	NO		NO	.	.	Normal	Normal
1598	81	M	Yes	Yes	Yes	NO	NO	NO	No	CDK 1	NO	NO	NO	NO	No	NO	NO	.	NO	No	NO	NO	Yes	YES	NO	.	NO	.	Yes	2077-06-04		NO		NO	0.08107	.	NO	.	NO	.	NO	NO	NO		NO	.	.	Normal	Normal
1599	73	M	NO	Yes	NO	Yes	Yes	NO	No	CDK 2	NO	NO	NO	NO	No	NO	NO	.	NO	No	NO	NO	NO	No	NO	.	Yes	.	Yes	2077-01-07		NO		NO	0.00192	.	NO	.	NO	.	NO	NO	NO		NO	.	.	Normal	Normal
1600	75	F	Yes	Yes	Yes	NO	Yes	NO	No	CDK 1	NO	NO	NO	NO	No	NO	NO	.	NO	No	NO	NO	Yes	YES	NO	.	NO	.	Yes	2076-10-27	Persistent	NO		NO	0.03988	.	NO	.	NO	.	NO	NO	NO		NO	.	.	Normal	Normal
1601	87	M	Yes	Yes	NO	Yes	Yes	NO	No	CDK 1	NO	NO	NO	NO	No	NO	NO	.	NO	No	NO	NO	Yes	YES	NO	.	NO	.	Yes	2077-08-06	Paroxysmal	NO		NO	0.19769	.	NO	.	NO	.	NO	NO	NO		Yes	.	.	Normal	Normal
1602	88	F	Yes	Yes	Yes	NO	NO	NO	No	CDK 3	NO	NO	NO	NO	No	NO	NO	.	NO	No	NO	Yes	Yes	YES	NO	.	NO	.	Yes	2078-07-26		NO		NO	0.19051	.	NO	.	NO	.	NO	NO	NO		NO	.	.	Normal	Normal
1603	65	M	NO	Yes	NO	NO	NO	NO	No	CDK 1	NO	NO	NO	NO	No	NO	NO	.	NO	No	NO	NO	NO	No	NO	.	NO	.	Yes	2076-11-04		NO		NO	0.10073	.	NO	.	NO	.	NO	NO	NO		NO	.	.	Normal	Normal
1604	68	F	NO	Yes	NO	NO	NO	NO	No	CDK 2	NO	NO	NO	NO	No	NO	NO	.	NO	No	NO	NO	Yes	YES	Yes	2076-06-24	NO	.	Yes	2076-09-20	Persistent	NO		NO	0.09029	.	NO	.	NO	.	NO	NO	NO		NO	.	.	Normal	Normal
1605	68	F	Yes	Yes	NO	Yes	Yes	NO	No	CDK 3	NO	NO	NO	NO	No	NO	NO	.	NO	No	NO	Yes	Yes	YES	NO	.	NO	.	Yes	2076-04-27	Others	Yes	atrial flutter	NO	0.04378	.	NO	.	NO	.	NO	Yes	NO		NO	.	.	Normal	Normal
1606	33	M	NO	NO	NO	Yes	NO	NO	No	CDK 1	NO	NO	NO	NO	No	NO	NO	.	NO	No	NO	NO	NO	No	NO	.	NO	.	Yes	2077-01-08		NO		NO	0.18319	.	NO	.	NO	.	Yes	NO	NO		NO	.	.	Normal	Normal
1607	90	F	Yes	Yes	NO	NO	NO	NO	No	CDK 3	NO	NO	NO	NO	No	NO	NO	.	NO	No	NO	NO	Yes	YES	NO	.	NO	.	Yes	2077-02-13	Paroxysmal	NO		NO	0.17821	.	NO	.	NO	.	NO	Yes	NO		Yes	.	.	Normal	Normal
1608	74	F	NO	Yes	NO	Yes	NO	NO	No	CDK 2	NO	NO	NO	NO	No	NO	NO	.	NO	No	NO	NO	Yes	YES	NO	.	NO	.	Yes	2077-03-20		NO		NO	0.09287	.	NO	.	NO	.	NO	NO	NO		NO	.	.	Normal	Normal
1609	87	F	NO	Yes	Yes	NO	NO	Yes	CHF	CDK 2	NO	NO	NO	NO	No	NO	Yes	.	NO	No	NO	NO	Yes	YES	NO	.	NO	.	Yes	2078-06-24	Persistent	NO		NO	0.1861	.	NO	.	NO	.	NO	NO	NO		NO	.	.	Normal	Normal
1610	52	F	Yes	Yes	NO	NO	NO	NO	No	CDK 2	NO	NO	NO	NO	No	NO	NO	.	NO	No	NO	NO	NO	No	Yes	2076-07-20	NO	.	Yes	2077-01-25	Paroxysmal	NO		NO	0.12798	.	NO	.	NO	.	NO	NO	NO		NO	.	.	Normal	Normal
1611	76	F	Yes	Yes	NO	Yes	Yes	NO	No	CDK 2	NO	NO	NO	NO	No	NO	NO	.	NO	No	NO	NO	Yes	YES	NO	.	NO	.	Yes	2077-02-09	Paroxysmal	NO		NO	0.1998	.	NO	.	NO	.	Yes	NO	NO		NO	.	.	Normal	Normal
1612	78	M	Yes	Yes	NO	Yes	Yes	NO	No	CDK 3	NO	NO	NO	NO	No	NO	NO	.	NO	No	NO	NO	Yes	YES	NO	.	NO	.	Yes	2077-01-08	Paroxysmal	NO		NO	0.18019	.	NO	.	NO	.	Yes	Yes	NO		NO	.	.	Normal	Normal
1613	65	F	Yes	Yes	NO	NO	NO	NO	No	CDK 1	NO	NO	NO	NO	No	NO	NO	.	NO	No	NO	Yes	Yes	YES	Yes	2076-04-29	NO	.	Yes	2076-12-06	Paroxysmal	NO		NO	0.15076	.	NO	.	NO	.	NO	NO	NO		NO	.	.	Normal	Normal
1614	73	M	Yes	Yes	NO	NO	NO	NO	No	CDK 2	NO	NO	NO	NO	No	NO	NO	.	NO	No	NO	NO	Yes	YES	NO	.	NO	.	Yes	2078-03-07		NO		NO	0.09845	.	NO	.	NO	.	NO	NO	NO		NO	.	.	Normal	Normal
1615	48	M	NO	NO	Yes	NO	NO	NO	No	CDK 1	NO	NO	NO	NO	No	NO	NO	.	NO	No	NO	NO	NO	No	NO	.	NO	.	Yes	2077-10-17	Persistent	NO		NO	0.14108	.	NO	.	NO	.	NO	NO	NO		Yes	.	.	Normal	Normal
1616	74	M	Yes	Yes	Yes	NO	Yes	NO	No	CDK 2	NO	NO	NO	NO	No	NO	NO	.	NO	No	NO	NO	Yes	YES	Yes	2077-03-15	NO	.	Yes	2077-12-13		NO		NO	0.09774	.	NO	.	NO	.	Yes	NO	NO		NO	.	.	Normal	Normal
1617	83	F	Yes	Yes	Yes	NO	NO	NO	No	CDK 2	NO	NO	NO	NO	No	Yes	NO	.	NO	No	NO	NO	Yes	YES	Yes	2076-05-02	NO	.	Yes	2076-12-05		NO		NO	0.12086	.	NO	.	NO	.	Yes	NO	NO		NO	.	.	Normal	Normal
1618	62	F	Yes	Yes	NO	NO	NO	Yes	VULVE HEART DISEASE	CDK 3	NO	Yes	NO	NO	No	NO	NO	.	NO	No	NO	NO	Yes	YES	NO	.	NO	.	Yes	2076-08-15		NO		NO	0.06543	.	NO	.	NO	.	NO	NO	NO		NO	.	.	Normal	Normal
1619	79	M	NO	Yes	NO	NO	NO	NO	No	CDK 1	NO	NO	NO	NO	No	NO	NO	.	NO	No	NO	NO	Yes	YES	NO	.	NO	.	Yes	2076-10-27		NO		NO	0.05644	.	NO	.	Yes	2078-12-27	NO	NO	NO		NO	.	.	Abnormal	Abnormal
1620	43	M	NO	NO	NO	Yes	NO	NO	No	CDK 1	NO	NO	NO	NO	No	NO	NO	.	NO	No	NO	NO	NO	No	NO	.	NO	.	Yes	2076-05-17	Paroxysmal	NO		NO	0.08407	.	NO	.	Yes	2076-06-19	NO	NO	NO		NO	.	.	Normal	Normal
1621	76	F	Yes	Yes	NO	Yes	Yes	NO	No	CDK 3	NO	NO	NO	NO	No	NO	NO	.	NO	No	NO	NO	Yes	YES	NO	.	NO	.	Yes	2078-01-17	Persistent	NO		NO	0.05428	.	NO	.	NO	.	Yes	Yes	NO		NO	.	.	Normal	Normal
1622	77	F	Yes	Yes	Yes	NO	NO	NO	No	CDK 4 or above	NO	NO	NO	NO	No	NO	NO	.	NO	No	NO	NO	Yes	YES	NO	.	NO	.	Yes	2077-03-14		NO		Yes	1.0768	2077-06-06	Yes	2077-06-06	Yes	2077-06-06	Yes	NO	NO		Yes	.	.	Normal	Normal
1623	74	F	NO	Yes	NO	NO	NO	NO	No	CDK 1	NO	NO	NO	NO	No	NO	NO	.	NO	No	NO	NO	Yes	YES	NO	.	NO	.	Yes	2077-03-02	Others	Yes	chronic afib	NO	0.08915	.	NO	.	NO	.	NO	NO	NO		NO	.	.	Normal	Normal
1624	69	M	Yes	Yes	NO	NO	NO	NO	No	CDK 2	NO	NO	NO	NO	No	NO	NO	.	NO	No	NO	NO	NO	No	Yes	2076-05-20	NO	.	Yes	2076-09-30	Others	Yes	PAF	NO	0.14627	.	NO	.	Yes	2076-07-28	Yes	NO	NO		NO	.	.	Normal	Normal
1625	57	F	NO	Yes	Yes	NO	NO	NO	No	CDK 1	NO	NO	NO	NO	No	NO	NO	.	NO	No	NO	NO	NO	No	NO	.	NO	.	Yes	2077-02-13	Paroxysmal	NO		NO	0.18812	.	NO	.	NO	.	NO	NO	NO		Yes	.	.	Normal	Normal
1626	58	F	Yes	NO	NO	NO	NO	NO	No	CDK 2	NO	NO	NO	NO	No	NO	NO	.	NO	No	NO	NO	NO	No	NO	.	NO	.	Yes	2076-11-30	Paroxysmal	NO		NO	0.14893	.	NO	.	NO	.	NO	NO	NO		NO	.	.	Normal	Normal
1627	71	M	NO	Yes	NO	NO	NO	NO	No	CDK 1	NO	NO	NO	NO	No	Yes	NO	.	NO	No	NO	NO	Yes	YES	NO	.	NO	.	Yes	2077-07-31		NO		NO	0.18053	.	NO	.	NO	.	NO	NO	NO		NO	.	.	Normal	Normal
1628	85	M	Yes	Yes	Yes	NO	Yes	NO	No	CDK 1	NO	NO	NO	NO	No	Yes	NO	43241	NO	No	NO	NO	Yes	YES	NO	.	NO	.	Yes	2076-12-27	Persistent	NO		NO	0.0459	.	NO	.	NO	.	NO	Yes	NO		NO	.	.	Normal	Normal
1629	80	F	Yes	Yes	NO	NO	NO	NO	No	CDK 4 or above	NO	NO	NO	NO	No	Yes	NO	.	NO	No	NO	NO	Yes	Yes	NO	.	NO	.	Yes	2078-09-04	Others	Yes	New	NO	0.12542	.	NO	.	NO	.	Yes	NO	NO	No	Yes	.	.	Normal	Normal
1630	61	F	NO	Yes	NO	NO	Yes	NO	No	CDK 2	NO	NO	NO	NO	No	NO	NO	.	NO	No	NO	NO	Yes	Yes	NO	.	NO	.	Yes	2076-12-12	Others	Yes	RVR	NO	0.1338	.	NO	.	NO	.	Yes	Yes	NO	No	NO	.	.	Normal	Normal
1631	50	F	NO	NO	NO	NO	NO	NO	No	CDK 1	NO	NO	NO	NO	No	NO	NO	.	NO	No	NO	NO	NO	No	NO	.	NO	.	Yes	2076-11-21	Paroxysmal	Yes	Flutter	NO	0.16499	.	NO	.	Yes	2077-01-01	NO	NO	NO	No	NO	.	.	Normal	Normal
1632	83	M	Yes	NO	NO	NO	NO	NO	No	CDK 1	NO	NO	NO	NO	No	NO	NO	.	NO	No	NO	NO	NO	No	NO	.	NO	.	Yes	2078-05-05	Paroxysmal	NO	No	NO	0.17273	.	NO	.	NO	.	Yes	NO	NO	No	NO	.	.	Normal	Normal
1633	57	M	Yes	Yes	NO	NO	Yes	NO	No	CDK 2	NO	NO	NO	NO	No	NO	NO	.	NO	No	NO	NO	Yes	Yes	NO	.	NO	.	Yes	2077-08-11	Others	Yes	Flutter	NO	0.17139	.	NO	.	NO	.	Yes	NO	NO	No	NO	.	.	Normal	Normal
1634	65	F	Yes	Yes	NO	NO	Yes	NO	No	CDK 1	NO	NO	NO	NO	No	NO	NO	.	NO	No	NO	NO	NO	No	NO	.	NO	.	Yes	2078-06-29	Others	Yes	A. Feb	NO	0.11507	.	NO	.	NO	.	Yes	Yes	NO	No	Yes	.	.	Normal	Normal
1635	76	F	Yes	Yes	NO	NO	Yes	NO	No	CDK 3	NO	NO	NO	NO	No	NO	NO	.	NO	No	NO	NO	Yes	Yes	NO	.	NO	.	Yes	2076-10-07	Others	Yes	A. Feb	NO	0.09091	.	NO	.	NO	.	NO	Yes	NO	No	NO	.	.	Abnormal	Abnormal
1636	77	F	Yes	Yes	NO	NO	NO	NO	No	None	NO	NO	NO	NO	No	NO	NO	.	NO	No	NO	NO	Yes	Yes	NO	.	NO	.	Yes	2078-09-28	Others	Yes	LBBB	NO	0.04188	.	NO	.	NO	.	NO	Yes	NO	No	NO	.	.	Normal	Normal
1637	79	F	Yes	Yes	NO	Yes	Yes	NO	No	CDK 3	NO	NO	NO	NO	No	NO	NO	.	NO	No	NO	Yes	NO	No	NO	.	NO	.	Yes	2077-06-20	Paroxysmal	Yes	Fast	NO	0.04868	.	NO	.	NO	.	NO	NO	NO	No	NO	.	.	Normal	Normal
1638	69	F	Yes	Yes	Yes	NO	NO	NO	No	CDK 3	NO	NO	NO	NO	No	NO	NO	.	NO	No	NO	NO	Yes	Yes	NO	.	NO	.	Yes	2077-12-20	Persistent	Yes	RVR	NO	0.00539	.	Yes	2077-12-25	NO	.	NO	NO	NO	No	NO	.	.	Normal	Normal
1639	81	M	Yes	NO	NO	NO	NO	NO	No	CDK 2	NO	NO	NO	NO	No	NO	NO	.	NO	No	NO	NO	Yes	Yes	NO	.	NO	.	Yes	2077-02-15	Paroxysmal	Yes	RvR	NO	0.07404	.	NO	.	NO	.	NO	NO	NO	No	Yes	.	.	Normal	Normal
1640	71	M	Yes	Yes	Yes	NO	NO	Yes	Yes	CDK 1	NO	NO	NO	NO	No	NO	NO	.	NO	No	NO	NO	NO	No	NO	.	NO	.	Yes	2078-01-23	Others	Yes	A. Feb	NO	0.19293	.	NO	.	NO	.	NO	NO	NO	No	NO	.	.	Normal	Normal
1641	79	M	Yes	Yes	Yes	NO	Yes	NO	No	CDK 3	NO	NO	NO	NO	No	NO	Yes	2007	NO	No	NO	Yes	Yes	Yes	NO	.	NO	.	Yes	2077-03-27	Paroxysmal	NO	No	NO	0.05338	.	NO	.	Yes	2077-04-26	Yes	Yes	NO	No	NO	.	.	Normal	Normal
1642	90	M	Yes	Yes	NO	Yes	NO	NO	No	CDK 2	NO	NO	NO	NO	No	Yes	NO	.	Yes	Yes	NO	NO	NO	No	NO	.	NO	.	Yes	2076-10-19	Others	Yes	A. Feb	Yes	1.08733	2076-12-25	NO	.	NO	.	Yes	Yes	NO	No	NO	.	.	Abnormal	Abnormal
1643	84	F	NO	NO	Yes	NO	NO	NO	No	CDK 1	NO	NO	NO	NO	No	NO	NO	.	NO	No	NO	NO	NO	No	NO	.	NO	.	Yes	2076-09-29	Others	Yes	Chronic	NO	0.08317	.	NO	.	NO	.	NO	NO	NO	No	NO	.	.	Normal	Normal
1644	37	F	NO	NO	Yes	NO	NO	NO	No	None	NO	NO	NO	Yes	Yes	NO	NO	.	NO	No	NO	NO	NO	No	NO	.	NO	.	Yes	2077-07-07	Paroxysmal	Yes	Fast	NO	0.17558	.	NO	.	NO	.	Yes	NO	NO	No	NO	.	.	Normal	Normal
1645	62	F	Yes	Yes	Yes	NO	Yes	NO	No	CDK 1	NO	NO	NO	NO	No	NO	NO	.	NO	No	NO	Yes	Yes	Yes	NO	.	NO	.	Yes	2077-12-09	Others	Yes	New / LBBB	NO	0.07155	.	NO	.	NO	.	Yes	Yes	NO	No	NO	.	.	Normal	Normal
1646	71	F	Yes	Yes	NO	Yes	Yes	NO	No	CDK 3	NO	NO	NO	NO	No	NO	NO	.	NO	No	NO	NO	Yes	Yes	NO	.	NO	.	Yes	2077-10-05	Paroxysmal	Yes	RVR	NO	0.07995	.	NO	.	NO	.	Yes	NO	NO	No	NO	.	.	Normal	Normal
1647	70	F	NO	Yes	Yes	NO	NO	NO	No	None	NO	NO	NO	NO	No	NO	NO	.	NO	No	NO	Yes	Yes	Yes	NO	.	NO	.	Yes	2076-10-04	Paroxysmal	NO	No	NO	0.01978	.	NO	.	NO	.	Yes	NO	NO	No	NO	.	.	Normal	Normal
1648	87	F	Yes	Yes	NO	Yes	Yes	NO	No	CDK 2	NO	NO	NO	NO	No	NO	NO	.	NO	No	NO	NO	Yes	Yes	NO	.	NO	.	Yes	2076-09-05	Others	Yes	RVR	NO	0.06844	.	NO	.	NO	.	Yes	Yes	NO	No	NO	.	.	Normal	Normal
1649	54	M	NO	Yes	NO	Yes	Yes	Yes	Yes	None	NO	NO	NO	NO	No	Yes	Yes	.	NO	No	NO	Yes	Yes	Yes	NO	.	NO	.	Yes	2078-07-12	Others	Yes	RVR	NO	0.03348	.	NO	.	NO	.	NO	Yes	NO	No	NO	.	.	Normal	Normal
1650	73	M	NO	Yes	NO	NO	Yes	NO	No	None	NO	NO	NO	NO	No	NO	NO	.	NO	No	NO	Yes	Yes	Yes	NO	.	NO	.	Yes	2078-05-25	Paroxysmal	NO	No	NO	0.0491	.	NO	.	NO	.	Yes	Yes	NO	No	Yes	.	.	Abnormal	Normal
1651	71	F	Yes	Yes	Yes	NO	NO	NO	No	CDK 2	NO	NO	NO	Yes	Yes	Yes	NO	43072	Yes	Yes	NO	Yes	Yes	Yes	NO	.	NO	.	Yes	2077-08-16	Others	Yes	RvR	NO	0.16526	.	NO	.	NO	.	NO	NO	NO	No	NO	.	.	Normal	Normal
1652	89	F	Yes	Yes	Yes	NO	NO	NO	No	CDK 3	NO	NO	NO	NO	No	NO	NO	.	NO	No	NO	NO	Yes	Yes	NO	.	NO	.	Yes	2077-04-15	Paroxysmal	NO	No	NO	0.08017	.	NO	.	NO	.	NO	NO	NO	No	NO	.	.	Normal	Normal
1653	71	F	Yes	Yes	Yes	NO	NO	NO	No	CDK 1	NO	NO	NO	NO	No	NO	NO	.	NO	No	NO	Yes	Yes	Yes	Yes	2076-05-12	NO	.	Yes	2076-09-26	Paroxysmal	NO	No	NO	0.12442	.	NO	.	NO	.	NO	NO	NO	No	NO	.	.	Normal	Normal
1654	72	M	NO	Yes	NO	Yes	NO	NO	No	CDK 1	NO	NO	NO	NO	No	NO	NO	.	Yes	Yes	NO	Yes	Yes	Yes	NO	.	NO	.	Yes	2076-10-25	Paroxysmal	Yes	SVT	NO	0.02352	.	NO	.	NO	.	NO	NO	NO	No	NO	.	.	Normal	Normal
1655	68	M	NO	NO	Yes	NO	Yes	NO	No	CDK 2	NO	NO	NO	NO	No	NO	NO	.	NO	No	NO	NO	NO	No	NO	.	NO	.	Yes	2078-01-03	Paroxysmal	NO	No	NO	0.12662	.	NO	.	NO	.	NO	Yes	NO	No	NO	.	.	Normal	Normal
1656	68	F	NO	Yes	NO	Yes	Yes	NO	No	CDK 1	NO	NO	NO	NO	No	NO	NO	.	NO	No	NO	Yes	Yes	Yes	NO	.	NO	.	Yes	2077-01-30	Others	Yes	Fast	NO	0.0323	.	NO	.	NO	.	NO	NO	NO	No	NO	.	.	Normal	Normal
1657	78	M	Yes	Yes	Yes	NO	NO	NO	No	CDK 1	NO	NO	NO	NO	No	Yes	NO	.	NO	No	NO	NO	Yes	Yes	NO	.	NO	.	Yes	2076-09-19	Others	Yes	A. Feb	NO	0.01895	.	NO	.	NO	.	NO	NO	NO	No	NO	.	.	Abnormal	Normal
1658	49	M	Yes	Yes	NO	NO	NO	NO	No	CDK 2	NO	NO	NO	NO	No	NO	NO	.	NO	No	NO	NO	Yes	Yes	NO	.	NO	.	Yes	2076-12-20	Others	Yes	A. Feb	NO	0.1772	.	NO	.	NO	.	Yes	NO	NO	No	Yes	.	.	Normal	Abnormal
1659	83	M	NO	Yes	NO	Yes	NO	NO	No	CDK 2	NO	NO	NO	NO	No	NO	NO	.	NO	No	NO	Yes	NO	No	NO	.	NO	.	Yes	2078-02-19	Others	Yes	RVR	NO	0.15915	.	NO	.	NO	.	NO	NO	NO	No	NO	.	.	Normal	Abnormal
1660	64	F	NO	Yes	NO	NO	NO	NO	No	CDK 2	NO	NO	NO	Yes	Yes	NO	NO	.	NO	No	NO	NO	Yes	Yes	NO	.	NO	.	Yes	2077-09-25	Others	Yes	A. Feb	NO	0.06683	.	NO	.	NO	.	NO	NO	NO	No	NO	.	.	Normal	Normal
1661	55	M	NO	NO	Yes	NO	Yes	NO	No	CDK 1	NO	NO	NO	NO	No	NO	NO	.	NO	No	NO	NO	Yes	Yes	NO	.	NO	.	Yes	2077-01-26	Others	Yes	RVR	NO	0.18719	.	NO	.	NO	.	Yes	NO	NO	No	NO	.	.	Normal	Normal
1662	77	F	Yes	Yes	Yes	NO	NO	NO	No	CDK 3	NO	NO	NO	NO	No	Yes	NO	.	NO	No	NO	Yes	Yes	Yes	NO	.	NO	.	Yes	2078-04-20	Others	Yes	A. Feb	NO	0.02368	.	NO	.	NO	.	NO	NO	NO	No	NO	.	.	Normal	Normal
1663	55	F	NO	NO	NO	Yes	NO	NO	No	CDK 2	NO	Yes	NO	NO	No	NO	NO	.	NO	No	NO	NO	NO	No	NO	.	NO	.	Yes	2077-11-22	Others	Yes	LBBB	NO	0.114	.	NO	.	NO	.	NO	NO	NO	No	NO	.	.	Normal	Normal
1664	43	M	NO	NO	Yes	NO	NO	NO	No	CDK 1	NO	NO	NO	NO	No	NO	NO	.	NO	No	NO	NO	Yes	Yes	Yes	2076-06-02	NO	.	Yes	2076-11-10	Paroxysmal	NO	No	NO	0.17624	.	NO	.	NO	.	NO	NO	NO	No	NO	.	.	Normal	Normal
1665	83	M	Yes	Yes	Yes	NO	Yes	NO	No	CDK 4 or above	NO	NO	NO	NO	No	NO	NO	.	NO	No	NO	NO	Yes	Yes	NO	.	NO	.	Yes	2077-02-02		NO	No	NO	0.00349	.	NO	.	NO	.	NO	NO	NO	No	NO	.	.	Abnormal	Abnormal
1666	76	M	Yes	Yes	Yes	NO	NO	NO	No	CDK 2	NO	NO	NO	NO	No	NO	NO	.	NO	No	NO	NO	Yes	Yes	NO	.	NO	.	Yes	2077-03-09	Others	Yes	Chronic	NO	0.06229	.	NO	.	NO	.	NO	NO	NO	No	NO	.	.	Normal	Normal
1667	79	F	Yes	Yes	NO	NO	NO	NO	No	CDK 2	NO	NO	NO	NO	No	Yes	NO	.	NO	No	NO	NO	Yes	Yes	Yes	2076-04-11	NO	.	Yes	2077-01-30	Persistent	NO	No	NO	0.16832	.	NO	.	NO	.	NO	NO	NO	No	Yes	.	.	Normal	Normal
1668	57	F	Yes	Yes	Yes	NO	NO	NO	No	CDK 1	NO	NO	NO	NO	No	NO	NO	.	NO	No	NO	NO	NO	No	NO	.	NO	.	Yes	2077-03-10	Persistent	NO	No	NO	0.03067	.	NO	.	NO	.	NO	NO	NO	No	NO	.	.	Normal	Normal
1669	81	M	Yes	Yes	Yes	NO	NO	NO	No	CDK 3	NO	NO	NO	NO	No	NO	NO	.	NO	No	NO	NO	NO	No	NO	.	NO	.	Yes	2078-05-01	Others	Yes	LBBB	NO	0.0053	.	NO	.	NO	.	Yes	NO	NO	No	NO	.	.	Normal	Normal
1670	86	F	NO	NO	Yes	NO	NO	NO	No	CDK 1	NO	NO	NO	NO	No	NO	NO	.	NO	No	NO	NO	Yes	Yes	NO	.	NO	.	Yes	2077-02-23	Paroxysmal	Yes	N	NO	0.12981	.	NO	.	NO	.	NO	NO	NO	No	NO	.	.	Normal	Normal
1671	82	M	NO	Yes	NO	Yes	NO	NO	No	CDK 3	NO	NO	NO	Yes	Yes	NO	NO	.	NO	No	NO	NO	NO	No	NO	.	NO	.	Yes	2078-08-07	Persistent	NO	No	NO	0.1112	.	NO	.	NO	.	NO	NO	NO	No	NO	.	.	Normal	Normal
1672	73	M	Yes	Yes	Yes	NO	NO	NO	No	CDK 3	NO	NO	NO	NO	No	NO	NO	.	NO	No	NO	NO	Yes	Yes	NO	.	NO	.	Yes	2077-02-03	Paroxysmal	NO	No	NO	0.1383	.	NO	.	NO	.	Yes	NO	NO	No	NO	.	.	Normal	Normal
1673	77	M	Yes	Yes	Yes	NO	Yes	NO	No	CDK 3	NO	NO	NO	NO	No	Yes	NO	.	NO	No	NO	NO	Yes	Yes	NO	.	NO	.	Yes	2078-08-13	Others	Yes	RVR	NO	0.0395	.	NO	.	Yes	2078-08-27	NO	NO	NO	No	NO	.	.	Abnormal	Abnormal
1674	77	M	Yes	Yes	NO	NO	NO	NO	No	CDK 1	NO	NO	NO	NO	No	NO	NO	.	NO	No	NO	NO	Yes	Yes	NO	.	NO	.	Yes	2076-11-29	Others	Yes	A. Feb	NO	0.18696	.	NO	.	NO	.	NO	NO	NO	No	NO	.	.	Normal	Normal
1675	55	F	Yes	Yes	NO	Yes	Yes	NO	No	CDK 3	NO	Yes	NO	NO	No	NO	NO	.	NO	No	NO	Yes	Yes	Yes	NO	.	NO	.	Yes	2076-11-29	Others	Yes	RVR	Yes	1.04074	2076-12-21	Yes	2076-12-27	Yes	2076-12-27	Yes	NO	NO	No	NO	.	.	Abnormal	Normal
1676	44	M	NO	Yes	NO	Yes	NO	NO	No	CDK 2	NO	NO	NO	NO	No	NO	NO	.	NO	No	NO	NO	NO	No	NO	.	NO	.	Yes	2076-09-20	Paroxysmal	Yes	Flutter	NO	0.18397	.	NO	.	NO	.	NO	NO	NO	No	NO	.	.	Normal	Normal
1677	87	M	Yes	Yes	NO	NO	Yes	NO	No	CDK 1	NO	NO	NO	NO	No	NO	NO	.	NO	No	NO	NO	NO	No	NO	.	NO	.	Yes	2077-05-20	Others	Yes	A. Feb	NO	0.0913	.	NO	.	NO	.	NO	NO	NO	No	NO	.	.	Normal	Normal
1678	80	F	Yes	Yes	Yes	NO	Yes	NO	No	CDK 1	NO	NO	NO	NO	No	Yes	NO	.	NO	No	NO	NO	Yes	Yes	NO	.	NO	.	Yes	2077-06-22	Others	Yes	A. Feb	NO	0.1988	.	NO	.	NO	.	NO	NO	NO	No	Yes	.	.	Abnormal	Abnormal
1679	77	M	NO	NO	Yes	NO	Yes	NO	No	CDK 2	NO	Yes	NO	NO	No	Yes	NO	2015	NO	No	NO	NO	Yes	Yes	NO	.	NO	.	Yes	2078-05-03	Others	Yes	RVR	Yes	1.14124	2078-07-02	NO	.	NO	.	Yes	NO	NO	No	NO	.	.	Normal	Normal
1680	70	M	Yes	Yes	Yes	NO	Yes	NO	No	CDK 2	NO	NO	NO	NO	No	NO	NO	.	NO	No	NO	NO	Yes	Yes	NO	.	NO	.	Yes	2077-06-30	Paroxysmal	NO	No	NO	0.05659	.	NO	.	NO	.	Yes	Yes	NO	No	NO	.	.	Abnormal	Normal
1681	73	F	NO	Yes	Yes	NO	NO	NO	No	CDK 3	NO	NO	NO	NO	No	NO	NO	.	NO	No	NO	NO	Yes	Yes	NO	.	NO	.	Yes	2077-10-11	Paroxysmal	NO	No	NO	0.1769	.	NO	.	NO	.	Yes	NO	NO	No	NO	.	.	Abnormal	Abnormal
1682	64	F	Yes	Yes	NO	NO	Yes	NO	No	CDK 2	NO	NO	NO	NO	No	NO	NO	.	NO	No	NO	NO	NO	No	NO	.	NO	.	Yes	2078-04-26	Paroxysmal	NO	No	NO	0.18944	.	NO	.	NO	.	Yes	NO	NO	No	Yes	.	.	Normal	Normal
1683	78	M	NO	Yes	NO	Yes	Yes	NO	No	CDK 1	NO	NO	NO	NO	No	NO	NO	.	NO	No	NO	NO	NO	No	NO	.	NO	.	Yes	2076-10-21	Others	Yes	A. Feb	NO	0.09174	.	NO	.	NO	.	NO	NO	NO	No	Yes	.	.	Normal	Normal
1684	76	M	Yes	Yes	Yes	NO	NO	Yes	Yes	CDK 1	NO	NO	NO	NO	No	NO	NO	.	NO	No	NO	NO	Yes	Yes	NO	.	NO	.	Yes	2077-08-01	Paroxysmal	Yes	N	NO	0.08397	.	NO	.	NO	.	Yes	NO	NO	No	NO	.	.	Abnormal	Normal
1685	70	M	Yes	Yes	NO	NO	NO	NO	No	CDK 3	NO	NO	NO	NO	No	NO	NO	.	NO	No	NO	NO	Yes	Yes	NO	.	NO	.	Yes	2077-02-27	Others	Yes	A. Feb	NO	0.0885	.	NO	.	NO	.	NO	NO	NO	No	Yes	.	.	Normal	Normal
1686	69	M	Yes	Yes	NO	NO	Yes	NO	No	CDK 3	NO	NO	NO	NO	No	NO	NO	.	NO	No	NO	NO	NO	No	NO	.	NO	.	Yes	2076-11-11	Others	Yes	Flutter	NO	0.15422	.	NO	.	NO	.	NO	NO	NO	No	NO	.	.	Normal	Normal
1687	83	M	NO	Yes	Yes	NO	Yes	NO	No	CDK 3	NO	NO	NO	NO	No	NO	NO	.	NO	No	NO	NO	NO	No	NO	.	NO	.	Yes	2077-03-30	Others	Yes	Chronic	NO	0.09493	.	NO	.	NO	.	NO	NO	NO	No	NO	.	.	Normal	Normal
1688	79	M	Yes	Yes	NO	NO	Yes	NO	No	CDK 1	NO	Yes	NO	NO	No	NO	NO	.	NO	No	Yes	NO	Yes	Yes	NO	.	NO	.	Yes	2078-03-20	Others	Yes	Chronic	NO	0.16677	.	NO	.	NO	.	NO	NO	NO	No	Yes	.	.	Abnormal	Normal
1689	70	F	Yes	Yes	NO	Yes	Yes	NO	No	CDK 2	NO	NO	NO	NO	No	NO	NO	.	NO	No	NO	NO	NO	No	NO	.	NO	.	Yes	2077-01-10	Others	Yes	Chronic	NO	0.11231	.	NO	.	NO	.	NO	Yes	NO	No	Yes	.	.	Normal	Normal
1690	60	F	Yes	Yes	NO	Yes	NO	NO	No	CDK 1	NO	NO	NO	NO	No	NO	NO	.	NO	No	NO	NO	NO	No	NO	.	NO	.	Yes	2078-04-06	Others	Yes	RVR	NO	0.0083	.	NO	.	NO	.	NO	NO	NO	No	Yes	.	.	Normal	Normal
1691	93	M	NO	Yes	NO	NO	NO	NO	No	CDK 1	NO	NO	NO	NO	No	NO	NO	.	NO	No	NO	NO	Yes	Yes	NO	.	NO	.	Yes	2076-12-01	Others	Yes	A. Feb	NO	0.14207	.	NO	.	NO	.	NO	NO	NO	No	NO	.	.	Normal	Normal
1693	81	M	NO	NO	NO	NO	Yes	Yes	AF_PEA_Cardiac Arrest_3V	CDK 2	NO	NO	NO	NO	No	NO	NO	.	NO	No	NO	NO	Yes	Yes	NO	.	NO	.	Yes	2078-02-16	Paroxysmal	Yes	N/A	NO	0.06756	.	NO	.	NO	.	Yes	NO	NO	N/A	NO	.	.	Normal	Normal
1694	65	M	Yes	Yes	NO	NO	NO	Yes	Atrial Flutter	CDK 2	NO	NO	NO	NO	No	NO	NO	.	NO	No	Yes	NO	Yes	Yes	NO	.	NO	.	Yes	2077-08-24	Others	Yes	N/A	Yes	1.12755	2077-09-14	Yes	2077-09-30	Yes	2077-10-12	NO	NO	NO	N/A	NO	.	.	Normal	Normal
1695	76	M	NO	Yes	NO	NO	NO	Yes	AF	CDK 1	NO	NO	NO	NO	No	NO	NO	.	Yes	Progressive Memory Loss	NO	NO	NO	No	NO	.	NO	.	Yes	2078-08-02	Others	Yes	N/A	NO	0.05788	.	NO	.	NO	.	NO	NO	NO	N/A	Yes	.	.	Normal	Normal
1696	51	M	Yes	Yes	NO	NO	NO	Yes	AF	CDK 1	NO	NO	NO	NO	No	NO	NO	.	NO	No	NO	NO	NO	No	NO	.	NO	.	Yes	2076-12-12	Paroxysmal	Yes	N/A	NO	0.02847	.	NO	.	NO	.	NO	NO	NO	N/A	NO	.	.	Normal	Normal
1697	57	F	NO	Yes	NO	NO	NO	Yes	AF & Atrial Flutter_Pulmonary HTN	CDK 1	NO	NO	NO	NO	No	NO	NO	.	NO	No	NO	NO	NO	No	NO	.	NO	.	Yes	2077-08-22	Paroxysmal	Yes	N/A	NO	0.17654	.	NO	.	NO	.	NO	NO	NO	N/A	NO	.	.	Normal	Abnormal
1698	78	F	Yes	Yes	Yes	NO	Yes	Yes	AF & Atrial Flutter_Accute Coronary Syndrome (Non-ST Elevation MI)_HFpEF	.	.	.	NO	NO	No	NO	NO	.	NO	No	NO	NO	NO	No	NO	.	NO	.	Yes	2078-07-25	Others	Yes	RVR	NO	0.1818	.	NO	.	NO	.	Yes	Yes	NO	N/A	Yes	.	.	Normal	Normal
1699	64	F	Yes	Yes	Yes	Yes	NO	Yes	AF_Pulmonary HTN_DHF_Cardiomyopathy	CDK 2	NO	NO	NO	NO	No	NO	NO	.	NO	No	NO	Yes	Yes	Yes	Yes	2076-06-23	NO	.	Yes	2077-01-04	Others	Yes	RVR	NO	0.04831	.	NO	.	NO	.	NO	NO	NO	N/A	Yes	.	.	Normal	Normal
1700	61	M	NO	NO	NO	NO	Yes	Yes	AF_3V	CDK 1	NO	NO	NO	NO	No	NO	NO	.	NO	No	NO	NO	NO	No	NO	.	NO	.	Yes	2078-03-22	Others	Yes	N/A	NO	0.16488	.	NO	.	NO	.	Yes	Yes	NO	N/A	NO	.	.	Normal	Normal
1701	94	F	NO	Yes	NO	NO	NO	Yes	AF_IHD_DCHF	CDK 3	NO	NO	NO	NO	No	NO	NO	.	NO	No	NO	NO	Yes	Yes	NO	.	Yes	.	Yes	2077-01-31	Others	Yes	Rate Control	NO	0.03391	.	NO	.	Yes	2077-03-02	NO	NO	NO	N/A	NO	.	.	Normal	Normal
1702	76	M	Yes	Yes	NO	NO	NO	Yes	AF_Non-ST Elevation MI_ IHD_3VD	CDK 1	NO	NO	NO	NO	No	NO	NO	.	NO	No	Yes	NO	Yes	Yes	NO	.	NO	.	Yes	2077-12-27	Others	Yes	N/A	NO	0.18683	.	NO	.	NO	.	Yes	Yes	NO	N/A	Yes	.	.	Normal	Normal
1704	79	M	NO	Yes	NO	NO	NO	Yes	AF	CDK 1	NO	NO	NO	NO	No	Yes	NO	42818	Yes	Dementia_Base line of Memory Impairment	NO	NO	Yes	Yes	NO	.	NO	.	Yes	2077-04-20	Persistent	Yes	N/A	NO	0.1759	.	NO	.	NO	.	Yes	NO	NO	N/A	Yes	.	.	Normal	Normal
1705	64	F	Yes	Yes	NO	NO	NO	Yes	AF	CDK 1	NO	NO	NO	NO	No	NO	NO	.	NO	No	NO	NO	NO	No	NO	.	NO	.	Yes	2077-03-15	Others	Yes	N/A	NO	0.08476	.	NO	.	NO	.	NO	NO	NO	N/A	NO	.	.	Normal	Normal
1706	77	M	NO	NO	NO	NO	NO	Yes	AF_Tachy-Brady Syndrome	CDK 1	NO	NO	NO	NO	No	NO	NO	.	NO	No	NO	NO	NO	No	NO	.	NO	.	Yes	2077-08-19	Paroxysmal	Yes	N/A	NO	0.08267	.	NO	.	NO	.	NO	NO	NO	N/A	NO	.	.	Normal	Normal
1707	62	F	NO	Yes	NO	NO	Yes	Yes	AF_LV Dysfunction_ Acute Coronary Syndrome (Anterior ST-Elevation MI)_3VD	CDK 1	NO	NO	NO	NO	No	NO	NO	.	NO	No	NO	NO	NO	No	NO	.	NO	.	Yes	2077-03-01	Paroxysmal	Yes	N/A	NO	0.19781	.	NO	.	NO	.	Yes	Yes	NO	N/A	Yes	.	.	Normal	Normal
1708	67	M	NO	Yes	NO	NO	NO	Yes	AF_Congestive HF_IHD	CDK 3	NO	NO	NO	NO	No	NO	NO	.	NO	No	NO	NO	Yes	Yes	NO	.	NO	.	Yes	2077-10-23	Others	Yes	N/A	NO	0.17497	.	NO	.	NO	.	NO	NO	NO	N/A	NO	.	.	Normal	Normal
1709	68	M	Yes	Yes	NO	NO	Yes	Yes	AF_IHD_CHF_ICM_Transient Complete Heart Block	CDK 3	NO	NO	NO	NO	No	Yes	NO	.	Yes	Left Hemiplegia	NO	NO	NO	No	Yes	.	NO	.	Yes	2077-06-15	Paroxysmal	Yes	N/A	NO	0.14031	.	NO	.	NO	.	Yes	Yes	NO	N/A	NO	.	.	Normal	Normal
1710	61	F	Yes	Yes	NO	NO	NO	Yes	AF_Pulmonary HTN_DHF_Severe TR_Mild MR	CDK 3	Yes	Yes	NO	NO	No	NO	NO	.	NO	No	NO	NO	NO	No	Yes	.	NO	.	Yes	2077-07-11	Others	Yes	N/A	Yes	1.01539	2077-08-19	NO	.	Yes	2077-08-29	NO	NO	NO	N/A	NO	.	.	Normal	Normal
1712	55	M	Yes	Yes	NO	NO	Yes	Yes	AF_Atrial Flutter mainly_DHF_ICM_Chronic Ischemic Heart Disease (3VD)	CDK 1	NO	NO	NO	NO	No	Yes	NO	42760	NO	No	NO	NO	Yes	Yes	NO	.	NO	.	Yes	2077-04-16	Others	Yes	N/A	Yes	1.02714	2077-05-22	NO	.	Yes	2077-08-11	Yes	Yes	Yes	Ticagrelor	NO	.	.	Normal	Normal
1713	64	M	Yes	Yes	NO	NO	Yes	Yes	AF_CHF_Severe DCM_IHD	CDK 2	NO	NO	NO	NO	No	Yes	NO	42751	Yes	Old Right PCA Infarct	NO	NO	NO	No	NO	.	NO	.	Yes	2077-02-14	Others	Yes	N/A	NO	0.15305	.	NO	.	NO	.	NO	NO	NO	N/A	NO	.	.	Normal	Normal
1714	62	F	Yes	Yes	NO	NO	NO	Yes	AF_IHD	CDK 1	Yes	NO	NO	NO	No	NO	NO	.	NO	No	NO	NO	Yes	Yes	NO	.	NO	.	Yes	2077-12-06	Paroxysmal	Yes	N/A	NO	0.07748	.	NO	.	NO	.	Yes	NO	NO	N/A	NO	.	.	Abnormal	Normal
1715	48	M	NO	Yes	NO	NO	NO	Yes	AF_Left Ventricular HF Arrhythmia_Mild to Moderate MR_DCM	CDK 2	NO	NO	NO	NO	No	NO	NO	.	NO	No	NO	NO	Yes	Yes	NO	.	NO	.	Yes	2077-10-13	Paroxysmal	Yes	N/A	NO	0.04687	.	NO	.	NO	.	Yes	NO	NO	N/A	NO	.	.	Normal	Normal
1717	57	M	Yes	Yes	NO	NO	NO	Yes	AF_ICH	CDK 1	NO	NO	NO	NO	No	NO	NO	.	NO	No	NO	NO	NO	No	NO	.	NO	.	Yes	2077-03-08	Others	Yes	Fast	NO	0.06508	.	NO	.	NO	.	Yes	Yes	NO	N/A	Yes	.	.	Normal	Normal
1718	73	F	Yes	Yes	NO	NO	NO	Yes	AF	CDK 3	NO	NO	NO	NO	No	NO	NO	.	NO	No	NO	NO	Yes	Yes	NO	.	NO	.	Yes	2078-01-26	Others	Yes	N/A	NO	0.19592	.	Yes	2078-04-20	Yes	2078-04-19	NO	NO	NO	N/A	NO	.	.	Normal	Normal
1719	99	M	Yes	Yes	NO	NO	NO	Yes	AF_IHD	CDK 1	NO	NO	NO	NO	No	NO	NO	.	NO	No	NO	NO	Yes	Yes	NO	.	Yes	.	Yes	2077-03-15	Others	Yes	N/A	Yes	1.05309	2077-06-25	Yes	2076-06-26	Yes	2077-06-25	NO	NO	NO	N/A	.	.	.	Abnormal	Abnormal
1720	77	M	NO	Yes	NO	NO	Yes	Yes	AF_Severe Non Rheumatic Aortic Stenosis_IHD_2VD	CDK 2	NO	NO	NO	NO	No	NO	NO	.	NO	No	NO	NO	NO	No	NO	.	NO	.	Yes	2077-08-19	Paroxysmal	Yes	N/A	NO	0.00353	.	NO	.	Yes	2077-08-20	Yes	Yes	NO	N/A	NO	.	.	Normal	Normal
1721	78	M	NO	Yes	NO	NO	NO	Yes	AF_CHF_Moderate to Severe Valvular Aortic Stenosis Cardiomyopathy	CDK 3	NO	NO	NO	NO	No	Yes	NO	.	Yes	Residual Left Side Weakness	NO	NO	Yes	Yes	NO	.	NO	.	Yes	2078-03-24	Others	Yes	Chronic	NO	0.10859	.	Yes	2078-06-06	Yes	2078-04-07	NO	NO	NO	N/A	NO	.	.	Normal	Normal
1722	71	F	Yes	Yes	NO	NO	NO	Yes	AF_HFpEF_GIDD	CDK 2	Yes	Yes	NO	NO	No	Yes	NO	43097	NO	No	NO	NO	Yes	Yes	NO	.	NO	.	Yes	2077-11-13	Others	Yes	Non Valvular RVR	Yes	1.12697	2077-12-28	Yes	2077-12-31	Yes	2077-12-30	NO	NO	NO	N/A	Yes	.	.	Normal	Normal
1723	77	M	NO	Yes	NO	NO	NO	Yes	AF_CHF_PEA Cardiac Arrest	CDK 3	NO	NO	NO	NO	No	NO	NO	.	NO	No	NO	NO	Yes	Yes	Yes	.	NO	.	Yes	2078-01-03	Others	Yes	Chronic	NO	0.03617	.	NO	.	.	.	NO	NO	NO	N/A	NO	.	.	Normal	Normal
1726	80	M	Yes	Yes	NO	NO	NO	Yes	AF_MI Type II	CDK 3	NO	NO	NO	NO	No	NO	NO	.	NO	No	NO	NO	Yes	Yes	NO	.	NO	.	Yes	2077-04-27	Others	Yes	N/A	Yes	1.16245	2077-05-25	Yes	2078-06-09	Yes	2077-06-08	Yes	NO	NO	N/A	Yes	.	.	Normal	Normal
1727	72	F	NO	Yes	NO	NO	NO	Yes	AF	CDK 2	Yes	Yes	NO	NO	No	NO	NO	.	NO	No	NO	NO	Yes	Yes	NO	.	NO	.	Yes	2078-04-09	Others	Yes	Rate Controlled	NO	0.17217	.	NO	.	NO	.	NO	NO	NO	N/A	NO	.	.	Normal	Normal
1728	52	M	NO	NO	NO	NO	NO	Yes	AF_Atrial Flutter_Non Ischemic DCM_DCHF	CDK 1	NO	NO	NO	NO	No	NO	NO	.	NO	No	NO	NO	NO	No	NO	.	NO	.	Yes	2077-03-01	Others	Yes	Uncontrolled Ventricular Response	Yes	1.05472	2077-05-17	NO	.	NO	.	Yes	NO	NO	N/A	NO	.	.	Normal	Normal
1730	58	M	Yes	NO	NO	NO	Yes	Yes	AF_Moderate MR	CDK 2	NO	NO	NO	NO	No	NO	NO	.	NO	No	NO	NO	NO	No	NO	.	NO	.	Yes	2076-11-12	Paroxysmal	Yes	N/A	NO	0.09708	.	NO	.	NO	.	Yes	NO	Yes	Ticagrelor	NO	.	.	Normal	Normal
1731	74	F	NO	NO	NO	NO	NO	Yes	AF_Pulmonary HTN_HFpEF	CDK 2	NO	NO	NO	Yes	Yes	NO	NO	.	NO	No	NO	NO	Yes	Yes	NO	.	NO	.	Yes	2076-10-06	Paroxysmal	Yes	N/A	NO	0.10544	.	NO	.	Yes	2077-01-06	Yes	NO	NO	N/A	NO	.	.	Normal	Normal
1732	81	M	Yes	Yes	NO	NO	NO	Yes	AF_VSD	CDK 3	NO	NO	NO	NO	No	NO	NO	.	NO	No	NO	NO	Yes	Yes	NO	.	NO	.	Yes	2077-11-29	Paroxysmal	Yes	N/A	NO	0.18947	.	NO	.	NO	.	Yes	NO	NO	N/A	NO	.	.	Normal	Normal
1734	62	M	NO	NO	NO	NO	NO	Yes	AF_CMP	CDK 2	NO	NO	NO	NO	No	NO	NO	.	NO	No	NO	NO	NO	No	NO	.	NO	.	Yes	2076-10-18	Others	Yes	N/A	NO	0.01833	.	NO	.	NO	.	Yes	Yes	NO	N/A	NO	.	.	Normal	Normal
1735	71	M	Yes	Yes	NO	NO	NO	Yes	AF_CHF_IHD	CDK 2	NO	NO	NO	NO	No	NO	NO	.	NO	No	NO	NO	Yes	Yes	NO	.	NO	.	Yes	2076-12-09	Others	Yes	N/A	NO	0.03914	.	NO	.	NO	.	NO	NO	NO	N/A	NO	.	.	Normal	Normal
1736	73	M	Yes	Yes	NO	NO	NO	Yes	AF_IHD	CDK 2	NO	NO	NO	NO	No	NO	NO	.	Yes	CVA	NO	NO	Yes	Yes	NO	.	NO	.	Yes	2076-11-15	Others	Yes	N/A	NO	0.1454	.	NO	.	NO	.	Yes	NO	NO	N/A	NO	.	.	Normal	Normal
1737	68	F	Yes	Yes	NO	NO	NO	Yes	AF	CDK 2	NO	NO	NO	NO	No	NO	NO	.	NO	No	NO	NO	Yes	Yes	NO	.	NO	.	Yes	2078-04-05	Others	Yes	N/A	NO	0.02353	.	NO	.	NO	.	NO	NO	NO	N/A	NO	.	.	Normal	Normal
1739	73	M	Yes	Yes	NO	NO	NO	NO	No	CDK 2	NO	NO	NO	NO	No	NO	NO	.	NO	No	Yes	NO	Yes	yes	NO	.	NO	.	Yes	2078-07-27		NO	no	NO	0.01797	.	NO	.	NO	.	NO	NO	NO	no	NO	.	.	Normal	Normal
1740	85	M	NO	NO	Yes	Yes	NO	Yes	MR sever stenosis,cardiomyopathy	CDK 4 or above	NO	NO	NO	NO	No	NO	NO	.	NO	No	NO	NO	Yes	yes	NO	.	NO	.	Yes	2076-10-07	Paroxysmal	NO	no	NO	0.18774	.	NO	.	NO	.	NO	NO	NO	no	NO	.	.	Normal	Normal
1741	82	M	Yes	Yes	Yes	NO	NO	NO	No	CDK 2	NO	NO	NO	NO	No	Yes	NO	.	NO	No	NO	NO	Yes	yes	NO	.	NO	.	Yes	2078-02-13	Paroxysmal	NO	no	NO	0.00372	.	NO	.	NO	.	NO	NO	NO	no	NO	.	.	Normal	Normal
1742	82	M	NO	Yes	Yes	NO	Yes	Yes	PCI	CDK 3	NO	NO	NO	NO	No	NO	NO	.	NO	No	NO	NO	Yes	yes	NO	.	NO	.	Yes	2077-07-10	Paroxysmal	NO	no	NO	0.0059	.	NO	.	NO	.	NO	Yes	NO	no	NO	.	.	Normal	Normal
1743	62	M	Yes	Yes	NO	NO	Yes	Yes	CABG	CDK 2	NO	NO	NO	NO	No	NO	NO	.	NO	No	NO	NO	NO	No	NO	.	NO	.	Yes	2076-10-25		NO	no	NO	0.07122	.	NO	.	NO	.	NO	NO	NO	no	NO	.	.	Normal	Normal
1744	73	M	Yes	NO	NO	NO	NO	Yes	ischemic cardiomyophaty,post CABG, AVR	CDK 1	NO	NO	NO	NO	No	Yes	NO	.	NO	No	NO	NO	Yes	yes	NO	.	NO	.	Yes	2076-09-21	Paroxysmal	NO	no	NO	0.05617	.	NO	.	NO	.	NO	NO	NO	no	NO	.	.	Normal	Normal
1745	78	M	Yes	Yes	Yes	NO	Yes	Yes	post CABG	CDK 1	NO	NO	NO	NO	No	Yes	NO	42935	NO	No	NO	NO	Yes	yes	NO	.	NO	.	Yes	2077-07-27		NO	no	NO	0.12853	.	NO	.	NO	.	NO	NO	NO	no	NO	.	.	Normal	Normal
1746	61	M	Yes	Yes	NO	Yes	NO	Yes	IDCM	CDK 1	NO	NO	NO	NO	No	NO	NO	.	NO	No	NO	NO	NO	No	NO	.	NO	.	Yes	2076-10-14		NO	no	NO	0.18148	.	NO	.	NO	.	NO	NO	NO	no	NO	.	.	Normal	Normal
1747	72	M	Yes	Yes	NO	Yes	NO	Yes	cornoary athersclrosis,ICMP	CDK 1	NO	NO	NO	NO	No	NO	NO	.	NO	No	NO	Yes	NO	No	NO	.	NO	.	Yes	2076-10-05		NO	no	NO	0.1876	.	NO	.	NO	.	Yes	NO	NO	no	NO	.	.	Normal	Normal
1748	71	M	Yes	Yes	NO	Yes	NO	NO	No	CDK 1	NO	NO	NO	NO	No	NO	NO	.	NO	No	NO	NO	Yes	yes	NO	.	NO	.	Yes	2078-12-01		NO	no	NO	0.01602	.	NO	.	NO	.	NO	NO	NO	no	NO	.	.	Normal	Normal
1749	67	M	Yes	Yes	NO	NO	Yes	NO	No	CDK 1	NO	NO	NO	NO	No	NO	NO	.	NO	No	NO	NO	NO	No	NO	.	NO	.	Yes	2078-05-28		NO	no	NO	0.19351	.	NO	.	NO	.	NO	Yes	NO	no	NO	.	.	Normal	Normal
1750	76	M	Yes	Yes	NO	Yes	Yes	Yes	PCI	CDK 2	NO	NO	NO	NO	No	NO	NO	.	NO	No	NO	NO	Yes	yes	NO	.	NO	.	Yes	2077-10-12		NO	no	NO	0.00069	.	NO	.	NO	.	NO	Yes	NO	no	NO	.	.	Normal	Normal
1751	71	M	NO	Yes	NO	Yes	Yes	NO	No	CDK 3	NO	NO	NO	NO	No	Yes	NO	42697	NO	No	NO	NO	NO	No	NO	.	NO	.	Yes	2076-11-24		NO	no	NO	0.0061	.	NO	.	NO	.	Yes	NO	NO	no	NO	.	.	Normal	Normal
1754	79	M	Yes	Yes	Yes	NO	NO	NO	No	CDK 3	NO	NO	NO	NO	No	NO	NO	.	NO	No	NO	NO	Yes	yes	NO	.	NO	.	Yes	2078-07-31		NO	no	NO	0.15751	.	NO	.	NO	.	NO	NO	NO	no	NO	.	.	Normal	Normal
1755	87	M	Yes	Yes	NO	Yes	NO	Yes	CABG	CDK 2	NO	NO	NO	NO	No	NO	NO	.	NO	No	NO	NO	Yes	yes	NO	.	NO	.	Yes	2077-04-12		NO	no	NO	0.15199	.	NO	.	NO	.	Yes	NO	NO	no	NO	.	.	Normal	Normal
1756	88	M	NO	NO	NO	Yes	NO	Yes	CABG ,AVR, MV Repair	CDK 2	NO	NO	NO	NO	No	Yes	NO	.	NO	No	NO	NO	NO	No	NO	.	NO	.	Yes	2076-12-06		NO	no	NO	0.17059	.	NO	.	.	.	NO	NO	NO	no	NO	.	.	Normal	Normal
1757	90	F	Yes	NO	NO	NO	NO	NO	No	CDK 1	NO	NO	NO	NO	No	NO	NO	.	NO	No	NO	NO	Yes	yes	NO	.	NO	.	Yes	2078-05-17	Paroxysmal	NO	no	NO	0.08153	.	NO	.	NO	.	NO	NO	NO	no	NO	.	.	Normal	Normal
1758	59	M	Yes	Yes	NO	Yes	NO	Yes	CABG, CARDIOMYOPATHY, MVR	CDK 1	NO	NO	NO	NO	No	NO	NO	.	NO	No	NO	NO	NO	No	NO	.	NO	.	Yes	2078-06-04	Others	Yes	FLUTTER AFIB	NO	0.02515	.	NO	.	NO	.	Yes	NO	NO	no	NO	.	.	Normal	Normal
1759	78	M	NO	Yes	NO	Yes	NO	Yes	cardiomyophathy	CDK 1	NO	NO	NO	NO	No	NO	NO	.	NO	No	NO	NO	Yes	yes	NO	.	NO	.	Yes	2076-10-07		NO	no	NO	0.07351	.	NO	.	NO	.	NO	NO	NO	no	NO	.	.	Normal	Normal
1760	79	F	Yes	Yes	Yes	NO	NO	NO	No	CDK 2	NO	NO	NO	Yes	YES	NO	NO	.	NO	No	NO	Yes	Yes	yes	NO	.	NO	.	Yes	2077-02-28	Paroxysmal	NO	no	NO	0.1632	.	NO	.	NO	.	NO	NO	NO	no	NO	.	.	Normal	Normal
1761	66	M	Yes	Yes	NO	Yes	NO	NO	No	CDK 3	NO	NO	NO	NO	No	NO	NO	.	NO	No	NO	NO	Yes	yes	NO	.	NO	.	Yes	2078-07-12		NO	no	NO	0.18939	.	NO	.	NO	.	Yes	NO	NO	no	NO	.	.	Normal	Normal
1762	74	F	Yes	Yes	NO	Yes	NO	Yes	AORTIC VALVE STENOSIS	CDK 2	NO	NO	NO	NO	No	NO	NO	.	NO	No	NO	NO	NO	No	NO	.	NO	.	Yes	2076-12-19	Paroxysmal	NO	no	NO	0.03676	.	NO	.	NO	.	Yes	NO	NO	no	NO	.	.	Normal	Normal
[truncated: 11 more columns]
